# Supplementary material for: Functional dissection of human mitotic genes using CRISPR–Cas9 tiling screens
Source: Genes Dev. 2022 Apr 1;36(7-8):495–510. doi: 10.1101/gad.349319.121 (PMC9067404; doi:10.1101/gad.349319.121)
Supplement: Supplemental Material [file supp_gad.349319.121_Supplementary_Table1.xlsx]

## Sheet: Sheet1
GENE	guideName	Official.Gene.Symbol	Target.Gene.ID	Target.Transcript	Reference.Sequence	Gene.group	Chr	genomic_start	genomic_stop	Strand	genomic_cutsite	cds_cutsite	sgRNA_Sequence	sgRNA_Type	raw_ARPE_D0_R1	raw_ARPE_D0_R2	raw_ARPE_D0_R3	raw_HCT_D0_R1	raw_HCT_D0_R2	raw_HCT_D0_R3	raw_Hela_D0_R1	raw_Hela_D0_R2	raw_Hela_D0_R3	raw_RAS_D0_R1	raw_RAS_D0_R2	raw_RAS_D0_R3	raw_ARPE_D8_R1	raw_ARPE_D8_R2	raw_ARPE_D8_R3	raw_HCT_D8_R1	raw_HCT_D8_R2	raw_HCT_D8_R3	raw_Hela_D8_R1	raw_Hela_D8_R2	raw_Hela_D8_R3	raw_RAS_D8_R1	raw_RAS_D8_R2	raw_RAS_D8_R3	cpm_ARPE_D0_R1	cpm_ARPE_D0_R2	cpm_ARPE_D0_R3	cpm_HCT_D0_R1	cpm_HCT_D0_R2	cpm_HCT_D0_R3	cpm_Hela_D0_R1	cpm_Hela_D0_R2	cpm_Hela_D0_R3	cpm_RAS_D0_R1	cpm_RAS_D0_R2
POLR2L	POLR2L_02	POLR2L	5441	NM_021128.4	NC_000011.10	Control Essential Gene (Neg Enrichment)	chr11	840438	840457	-	840435	NA	TGAAGCGCTACTGCTGCCGC	negative_control	329	265	332	398	351	385	1750	1835	2019	329	299	286	81	102	105	117	133	120	642	1612	650	127	161	91	187.634	185.718	206.864	253.286	201.884	230.747	184.535	190.999	230.262	187.634	190.698
POLR2L	POLR2L_03	POLR2L	5441	NM_021128.4	NC_000011.10	Control Essential Gene (Neg Enrichment)	chr11	842417	842436	-	842414	NA	CTGCAGGCCGAGTACACCGA	negative_control	312	259	291	313	345	325	1801	1614	1605	312	276	214	45	44	46	94	81	95	307	696	345	38	46	43	177.939	181.513	181.318	199.192	198.433	194.787	189.913	167.996	183.046	177.939	176.029
POLR2L	POLR2L_01	POLR2L	5441	NM_021128.4	NC_000011.10	Control Essential Gene (Neg Enrichment)	chr11	842457	842476	-	842454	NA	CAAGATCGTCGGCAACAAGT	negative_control	271	179	201	237	259	274	1136	1010	1036	271	206	208	21	46	38	104	70	76	404	842	435	37	48	47	154.556	125.447	125.24	150.826	148.968	164.22	119.789	105.127	118.153	154.556	131.384
MAD1L1	MAD1L1_188	MAD1L1	8379	NM_001013836.1	NC_000007.14	Tiled Kinetochore Gene - Essential	chr7	1855694	1855713	+	1855710	2151	CGAGCCTGCAGGCTACGCCA	observation	163	162	169	187	208	192	984	1063	1069	163	163	149	93	90	82	92	104	111	385	1362	861	116	105	97	92.9618	113.533	105.301	119.006	119.635	115.074	103.761	110.644	121.917	92.9618	103.959
MAD1L1	MAD1L1_187	MAD1L1	8379	NM_001013836.1	NC_000007.14	Tiled Kinetochore Gene - Essential	chr7	1855702	1855721	+	1855718	2143	CAGGCTACGCCACGGTCTGG	observation	241	170	208	258	244	221	1470	1435	1487	241	190	179	74	85	118	173	144	187	841	1801	943	149	141	115	137.447	119.14	129.602	164.19	140.341	132.455	155.009	149.364	169.589	137.447	121.179
MAD1L1	MAD1L1_186	MAD1L1	8379	NM_001013836.1	NC_000007.14	Tiled Kinetochore Gene - Essential	chr7	1855718	1855737	+	1855734	2127	CTGGCGGCTGAAGAGCTCGA	observation	120	105	130	105	152	144	733	680	667	120	116	127	54	81	43	55	78	63	336	797	508	83	97	75	68.4381	73.5864	81.0011	66.8216	87.4254	86.3055	77.2937	70.7789	76.0697	68.4381	73.9831
MAD1L1	MAD1L1_185	MAD1L1	8379	NM_001013836.1	NC_000007.14	Tiled Kinetochore Gene - Essential	chr7	1855732	1855751	+	1855748	2113	GCTCGAGGGTGAGCGAGCTG	observation	242	196	228	236	255	223	1385	1376	1380	242	198	183	84	109	95	167	168	141	436	1111	563	117	106	105	138.017	137.361	142.064	150.189	146.668	133.654	146.046	143.223	157.386	138.017	126.282
MAD1L1	MAD1L1_184	MAD1L1	8379	NM_001013836.1	NC_000007.14	Tiled Kinetochore Gene - Essential	chr7	1855741	1855760	+	1855757	2104	TGAGCGAGCTGAGGAAGGCA	observation	318	275	292	320	390	343	1813	2062	1945	318	309	276	69	134	111	185	146	162	770	1868	1005	140	105	113	181.361	192.726	181.941	203.647	224.315	205.575	191.178	214.627	221.823	181.361	197.076
MAD1L1	MAD1L1_183	MAD1L1	8379	NM_001013836.1	NC_000007.14	Tiled Kinetochore Gene - Essential	chr7	1855753	1855772	+	1855769	2092	GGAAGGCAGGGATGCTGTCC	observation	342	225	314	346	365	312	2062	2034	1994	342	291	313	248	274	341	267	397	376	1838	4392	2845	243	316	255	195.049	157.685	195.649	220.193	209.936	186.995	217.435	211.712	227.411	195.049	185.596
MAD1L1	MAD1L1_182	MAD1L1	8379	NM_001013836.1	NC_000007.14	Tiled Kinetochore Gene - Essential	chr7	1855774	1855793	-	1855771	2085	CGAGGTGCACCTGCGGCGCC	observation	184	129	175	151	170	172	1084	1073	848	184	151	163	246	282	274	227	157	219	1051	2430	1403	230	296	202	104.938	90.4062	109.04	96.0958	97.7784	103.087	114.306	111.685	96.7124	104.938	96.3056
MAD1L1	MAD1L1_181	MAD1L1	8379	NM_001013836.1	NC_000007.14	Tiled Kinetochore Gene - Essential	chr7	1855781	1855800	-	1855778	2078	AGCTCATCGAGGTGCACCTG	observation	345	265	305	304	332	322	1879	1992	1925	345	262	248	88	113	116	178	184	146	478	1955	916	100	139	98	196.76	185.718	190.041	193.464	190.955	192.989	198.138	207.341	219.542	196.76	167.1
MAD1L1	MAD1L1_180	MAD1L1	8379	NM_001013836.1	NC_000007.14	Tiled Kinetochore Gene - Essential	chr7	1855792	1855811	-	1855789	2067	CACCGTGGGCGAGCTCATCG	observation	268	219	231	217	259	276	1346	1553	1386	268	224	208	127	148	128	154	179	192	640	1533	897	158	245	135	152.845	153.48	143.933	138.098	148.968	165.419	141.934	161.647	158.07	152.845	142.864
MAD1L1	MAD1L1_179	MAD1L1	8379	NM_001013836.1	NC_000007.14	Tiled Kinetochore Gene - Essential	chr7	1855787	1855806	+	1855803	2058	CACCTCGATGAGCTCGCCCA	observation	165	156	149	179	203	177	996	946	712	165	130	121	27	32	19	88	26	49	228	291	226	32	38	35	94.1024	109.328	92.8397	113.915	116.759	106.084	105.027	98.4659	81.2019	94.1024	82.9121
MAD1L1	MAD1L1_178	MAD1L1	8379	NM_001013836.1	NC_000007.14	Tiled Kinetochore Gene - Essential	chr7	1855807	1855826	-	1855804	2052	GACAGAGTTCTCACACACCG	observation	269	197	242	201	212	201	1157	1066	1064	269	216	209	84	89	90	98	102	129	366	655	447	93	77	74	153.415	138.062	150.787	127.916	121.935	120.468	122.004	110.956	121.347	153.415	137.762
MAD1L1	MAD1L1_177	MAD1L1	8379	NM_001013836.1	NC_000007.14	Tiled Kinetochore Gene - Essential	chr7	1855831	1855850	-	1855828	2028	GGGTTCCAAGATGCAGCTAC	observation	190	143	202	186	215	172	1176	914	992	190	162	168	58	93	82	129	132	115	519	1216	809	125	111	73	108.36	100.218	125.863	118.37	123.661	103.087	124.007	95.1352	113.135	108.36	103.321
MAD1L1	MAD1L1_176	MAD1L1	8379	NM_001013836.1	NC_000007.14	Tiled Kinetochore Gene - Essential	chr7	1855823	1855842	+	1855839	2022	TGTCTCCAGTAGCTGCATCT	observation	318	223	281	301	311	307	1665	1539	1434	318	306	264	275	234	297	270	243	312	1691	3690	1570	302	313	271	181.361	156.284	175.087	191.555	178.877	183.999	175.572	160.189	163.544	181.361	195.162
MAD1L1	MAD1L1_175	MAD1L1	8379	NM_001013836.1	NC_000007.14	Tiled Kinetochore Gene - Essential	chr7	1855834	1855853	+	1855850	2011	GCTGCATCTTGGAACCCGAG	observation	231	200	261	238	272	312	1598	1473	1495	231	238	203	119	102	119	145	170	127	523	1700	938	98	169	107	131.743	140.165	162.625	151.462	156.445	186.995	168.507	153.32	170.501	131.743	151.793
MAD1L1	MAD1L1_174	MAD1L1	8379	NM_001013836.1	NC_000007.14	Tiled Kinetochore Gene - Essential	chr7	1855841	1855860	+	1855857	2004	CTTGGAACCCGAGGGGCTGG	observation	177	140	176	136	180	162	1097	1057	990	177	192	144	109	91	102	159	145	186	820	2024	940	115	117	109	100.946	98.1152	109.663	86.5498	103.53	97.0937	115.677	110.02	112.907	100.946	122.455
MAD1L1	MAD1L1_173	MAD1L1	8379	NM_001013836.1	NC_000007.14	Tiled Kinetochore Gene - Essential	chr7	1937834	1937853	-	1937831	1996	GACTGCCTCATCTTCAAGGT	observation	332	241	318	332	362	261	2049	2132	1889	332	280	267	144	117	152	164	201	206	890	2316	1117	136	135	132	189.345	168.898	198.141	211.283	208.21	156.429	216.064	221.913	215.436	189.345	178.58
MAD1L1	MAD1L1_172	MAD1L1	8379	NM_001013836.1	NC_000007.14	Tiled Kinetochore Gene - Essential	chr7	1937826	1937845	+	1937842	1990	CAGGACCCACCTTGAAGATG	observation	381	272	350	337	407	329	2373	2160	1886	381	326	282	125	182	155	186	233	220	988	2848	1357	179	192	184	217.291	190.624	218.08	214.465	234.093	197.184	250.229	224.827	215.094	217.291	207.918
MAD1L1	MAD1L1_171	MAD1L1	8379	NM_001013836.1	NC_000007.14	Tiled Kinetochore Gene - Essential	chr7	1937838	1937857	+	1937854	1978	TGAAGATGAGGCAGTCGCCT	observation	257	235	237	217	225	294	1440	1473	1729	257	214	233	245	322	204	213	257	245	1446	3722	1772	225	256	197	146.572	164.693	147.671	138.098	129.413	176.207	151.846	153.32	197.188	146.572	136.486
MAD1L1	MAD1L1_170	MAD1L1	8379	NM_001013836.1	NC_000007.14	Tiled Kinetochore Gene - Essential	chr7	1937845	1937864	+	1937861	1971	GAGGCAGTCGCCTGGGTGCT	observation	222	180	202	158	183	208	1250	1386	1013	222	193	164	244	334	315	169	218	230	1223	3291	1640	224	314	222	126.611	126.148	125.863	100.551	105.256	124.664	131.811	144.264	115.53	126.611	123.093
MAD1L1	MAD1L1_169	MAD1L1	8379	NM_001013836.1	NC_000007.14	Tiled Kinetochore Gene - Essential	chr7	1937857	1937876	+	1937873	1959	TGGGTGCTCGGCGTACAGCG	observation	206	178	178	233	200	235	1334	1241	1396	206	208	187	65	78	71	104	100	104	388	972	559	88	111	62	117.485	124.746	110.909	148.28	115.033	140.846	140.668	129.171	159.21	117.485	132.659
MAD1L1	MAD1L1_168	MAD1L1	8379	NM_001013836.1	NC_000007.14	Tiled Kinetochore Gene - Essential	chr7	1937865	1937884	+	1937881	1951	CGGCGTACAGCGAGGTCAGC	observation	216	163	148	207	192	201	1136	1116	1184	216	197	189	203	240	163	148	219	223	921	2989	1264	202	245	174	123.189	114.234	92.2167	131.734	110.432	120.468	119.789	116.161	135.032	123.189	125.644
MAD1L1	MAD1L1_167	MAD1L1	8379	NM_001013836.1	NC_000007.14	Tiled Kinetochore Gene - Essential	chr7	1937887	1937906	-	1937884	1943	TCACCACGGAGAACCAGTAC	observation	275	230	271	284	317	262	1438	1536	1507	275	257	284	127	152	119	164	152	156	893	1489	938	126	155	122	156.837	161.189	168.856	180.736	182.328	157.028	151.635	159.877	171.87	156.837	163.911
MAD1L1	MAD1L1_166	MAD1L1	8379	NM_001013836.1	NC_000007.14	Tiled Kinetochore Gene - Essential	chr7	1937881	1937900	+	1937897	1935	CAGCCGGTACTGGTTCTCCG	observation	221	150	169	140	178	210	1140	1097	1030	221	166	129	59	79	83	95	89	92	527	1589	815	89	107	76	126.04	105.123	105.301	89.0954	102.38	125.862	120.211	114.183	117.469	126.04	105.872
MAD1L1	MAD1L1_165	MAD1L1	8379	NM_001013836.1	NC_000007.14	Tiled Kinetochore Gene - Essential	chr7	1937901	1937920	-	1937898	1929	CTACCAGATCGACATCACCA	observation	190	136	182	195	200	161	900	956	840	190	162	152	39	33	59	62	51	68	415	1159	548	78	85	68	108.36	95.3119	113.402	124.097	115.033	96.4944	94.9036	99.5068	95.8	108.36	103.321
MAD1L1	MAD1L1_164	MAD1L1	8379	NM_001013836.1	NC_000007.14	Tiled Kinetochore Gene - Essential	chr7	1937902	1937921	+	1937918	1914	GGTGATGTCGATCTGGTAGC	observation	222	182	200	192	242	184	1126	1111	1185	222	178	184	235	276	260	206	274	209	1514	2999	1536	229	296	195	126.611	127.55	124.617	122.188	139.19	110.279	118.735	115.64	135.146	126.611	113.526
MAD1L1	MAD1L1_163	MAD1L1	8379	NM_001013836.1	NC_000007.14	Tiled Kinetochore Gene - Essential	chr7	1937924	1937943	-	1937921	1906	AAGGCCTGCTACACGCTCAC	observation	277	216	266	298	268	291	1583	1502	1442	277	273	253	108	121	151	195	163	193	674	2157	1046	149	180	137	157.978	151.378	165.741	189.646	154.145	174.409	166.925	156.338	164.457	157.978	174.115
MAD1L1	MAD1L1_162	MAD1L1	8379	NM_001013836.1	NC_000007.14	Tiled Kinetochore Gene - Essential	chr7	1937917	1937936	+	1937933	1899	GTAGCCGGTGAGCGTGTAGC	observation	205	157	181	190	217	173	1307	1307	1212	205	193	159	259	277	320	173	266	270	1417	3790	1478	240	250	179	116.915	110.029	112.778	120.915	124.811	103.687	137.821	136.041	138.226	116.915	123.093
MAD1L1	MAD1L1_161	MAD1L1	8379	NM_001013836.1	NC_000007.14	Tiled Kinetochore Gene - Essential	chr7	1937925	1937944	+	1937941	1891	TGAGCGTGTAGCAGGCCTTG	observation	253	194	230	265	248	240	1628	1595	1736	253	228	201	139	151	158	181	200	219	1191	2570	1355	170	184	141	144.29	135.96	143.31	168.645	142.641	143.843	171.67	166.018	197.987	144.29	145.415
MAD1L1	MAD1L1_160	MAD1L1	8379	NM_001013836.1	NC_000007.14	Tiled Kinetochore Gene - Essential	chr7	1937934	1937953	+	1937950	1882	AGCAGGCCTTGCGGAACTCC	observation	360	269	275	332	306	372	1802	1979	1994	360	327	294	266	326	362	269	284	331	1827	3139	2091	342	336	269	205.314	188.521	171.349	211.283	176.001	222.956	190.018	205.987	227.411	205.314	208.556
MAD1L1	MAD1L1_159	MAD1L1	8379	NM_001013836.1	NC_000007.14	Tiled Kinetochore Gene - Essential	chr7	1937946	1937965	+	1937962	1870	GGAACTCCTGGATCTTGGTC	observation	229	163	177	198	229	212	1167	1366	1187	229	191	204	178	191	216	169	221	210	1146	2715	1279	172	216	195	130.603	114.234	110.286	126.006	131.713	127.061	123.058	142.182	135.374	130.603	121.817
MAD1L1	MAD1L1_158	MAD1L1	8379	NM_001013836.1	NC_000007.14	Tiled Kinetochore Gene - Essential	chr7	1937979	1937998	-	1937976	1851	GCTGAAGAACCAGCGGCTCA	observation	273	233	265	258	300	275	1551	1743	1368	273	268	227	327	352	306	258	251	293	1394	3291	1702	272	349	273	155.697	163.292	165.118	164.19	172.55	164.82	163.551	181.423	156.017	155.697	170.927
MAD1L1	MAD1L1_157	MAD1L1	8379	NM_001013836.1	NC_000007.14	Tiled Kinetochore Gene - Essential	chr7	1937986	1938005	-	1937983	1844	GTGCCGAGCTGAAGAACCAG	observation	240	221	221	218	249	250	1762	1529	1508	240	224	204	57	46	58	104	86	101	374	890	443	59	84	70	136.876	154.882	137.702	138.734	143.217	149.836	185.8	159.148	171.984	136.876	142.864
MAD1L1	MAD1L1_156	MAD1L1	8379	NM_001013836.1	NC_000007.14	Tiled Kinetochore Gene - Essential	chr7	1937980	1937999	+	1937996	1836	GAGCCGCTGGTTCTTCAGCT	observation	184	135	159	137	194	169	1095	1174	947	184	205	160	132	151	252	155	155	214	1014	2550	1310	199	233	156	104.938	94.6111	99.0706	87.1862	111.582	101.289	115.466	122.198	108.003	104.938	130.746
MAD1L1	MAD1L1_155	MAD1L1	8379	NM_001013836.1	NC_000007.14	Tiled Kinetochore Gene - Essential	chr7	1938015	1938034	-	1938012	1815	TCCCGCAGAGCTGAAGAAGC	observation	227	161	228	197	199	206	1290	1084	1116	227	185	169	138	119	172	159	153	149	722	1401	1021	157	209	124	129.462	112.832	142.064	125.37	114.458	123.465	136.029	112.83	127.277	129.462	117.99
MAD1L1	MAD1L1_154	MAD1L1	8379	NM_001013836.1	NC_000007.14	Tiled Kinetochore Gene - Essential	chr7	1976321	1976340	-	1976318	1805	CGTCCAAGGAGGTGGCAGGT	observation	202	167	200	203	199	182	1297	1187	1305	202	173	187	128	177	149	178	141	153	1272	3010	1343	201	222	140	115.204	117.037	124.617	129.188	114.458	109.081	136.767	123.551	148.832	115.204	110.337
MAD1L1	MAD1L1_153	MAD1L1	8379	NM_001013836.1	NC_000007.14	Tiled Kinetochore Gene - Essential	chr7	1976329	1976348	-	1976326	1797	TCTGCCATCGTCCAAGGAGG	observation	234	175	210	249	240	255	1525	1403	1264	234	219	204	178	214	205	203	198	187	1620	3149	1520	227	244	199	133.454	122.644	130.848	158.463	138.04	152.833	160.809	146.034	144.156	133.454	139.675
MAD1L1	MAD1L1_152	MAD1L1	8379	NM_001013836.1	NC_000007.14	Tiled Kinetochore Gene - Essential	chr7	1976322	1976341	+	1976338	1790	CCTGCCACCTCCTTGGACGA	observation	220	191	215	219	245	234	1354	1498	1443	220	190	226	146	131	100	142	154	157	931	2007	1153	136	181	133	125.47	133.857	133.963	139.371	140.916	140.246	142.777	155.922	164.571	125.47	121.179
MAD1L1	MAD1L1_151	MAD1L1	8379	NM_001013836.1	NC_000007.14	Tiled Kinetochore Gene - Essential	chr7	1976336	1976355	+	1976352	1776	GGACGATGGCAGACTCGCGG	observation	180	158	185	165	204	191	1147	1051	1181	180	160	150	59	89	93	118	86	82	424	1003	619	121	110	94	102.657	110.73	115.271	105.005	117.334	114.475	120.949	109.395	134.69	102.657	102.046
MAD1L1	MAD1L1_150	MAD1L1	8379	NM_001013836.1	NC_000007.14	Tiled Kinetochore Gene - Essential	chr7	1976351	1976370	+	1976367	1761	CGCGGCGGCAGCCTCAAGGT	observation	205	155	162	202	192	200	1211	1185	1194	205	159	164	138	111	135	145	100	175	765	2228	1187	111	172	124	116.915	108.628	100.94	128.552	110.432	119.869	127.698	123.343	136.173	116.915	101.408
MAD1L1	MAD1L1_149	MAD1L1	8379	NM_001013836.1	NC_000007.14	Tiled Kinetochore Gene - Essential	chr7	1976360	1976379	+	1976376	1752	AGCCTCAAGGTCGGCTGGGA	observation	201	148	173	162	188	208	1181	1315	1223	201	147	147	178	186	208	168	229	173	1096	2703	1455	187	253	169	114.634	103.722	107.794	103.096	108.131	124.664	124.535	136.874	139.48	114.634	93.7545
MAD1L1	MAD1L1_148	MAD1L1	8379	NM_001013836.1	NC_000007.14	Tiled Kinetochore Gene - Essential	chr7	1976378	1976397	+	1976394	1734	GACGGTGCCTCCTCTCTCCA	observation	215	164	170	220	214	203	1380	1128	1239	215	226	193	98	100	106	165	182	164	868	1996	988	143	152	114	122.618	114.935	105.925	140.007	123.086	121.667	145.519	117.41	141.305	122.618	144.14
MAD1L1	MAD1L1_147	MAD1L1	8379	NM_001013836.1	NC_000007.14	Tiled Kinetochore Gene - Essential	chr7	1976386	1976405	+	1976402	1726	CTCCTCTCTCCATGGCGCGC	observation	192	166	180	197	176	177	1080	1069	985	192	210	134	242	210	219	149	152	157	1062	2893	1457	183	270	193	109.501	116.337	112.155	125.37	101.229	106.084	113.884	111.269	112.337	109.501	133.935
MAD1L1	MAD1L1_146	MAD1L1	8379	NM_001013836.1	NC_000007.14	Tiled Kinetochore Gene - Essential	chr7	1976415	1976434	-	1976412	1711	GCGGAGTGCGAGCGACTGCG	observation	292	227	283	236	286	275	1542	1621	1573	292	255	193	188	273	230	189	168	181	1377	3196	1845	252	284	176	166.533	159.087	176.333	150.189	164.498	164.82	162.602	168.724	179.397	166.533	162.635
MAD1L1	MAD1L1_145	MAD1L1	8379	NM_001013836.1	NC_000007.14	Tiled Kinetochore Gene - Essential	chr7	1976422	1976441	+	1976438	1690	GCTCGCACTCCGCCTGCAGC	observation	333	224	297	284	312	316	1632	1717	1594	333	279	252	302	410	372	319	273	300	1551	3914	2224	270	383	283	189.916	156.984	185.056	180.736	179.452	189.393	172.092	178.717	181.792	189.916	177.942
MAD1L1	MAD1L1_144	MAD1L1	8379	NM_001013836.1	NC_000007.14	Tiled Kinetochore Gene - Essential	chr7	1976428	1976447	+	1976444	1684	ACTCCGCCTGCAGCTGGCTG	observation	338	291	261	288	328	336	1863	1804	1894	338	281	233	218	270	318	250	282	294	1736	3938	2291	265	330	239	192.767	203.939	162.625	183.282	188.655	201.38	196.451	187.772	216.006	192.767	179.218
MAD1L1	MAD1L1_143	MAD1L1	8379	NM_001013836.1	NC_000007.14	Tiled Kinetochore Gene - Essential	chr7	1976455	1976474	-	1976452	1671	GGCCAGGCAGCGCCTGCGCG	observation	178	138	140	159	168	150	1095	1051	877	178	185	133	237	222	255	190	206	178	1098	2759	1232	178	245	183	101.517	96.7136	87.232	101.187	96.628	89.9016	115.466	109.395	100.02	101.517	117.99
MAD1L1	MAD1L1_142	MAD1L1	8379	NM_001013836.1	NC_000007.14	Tiled Kinetochore Gene - Essential	chr7	1976450	1976469	+	1976466	1662	GTCCTCGCGCAGGCGCTGCC	observation	226	204	209	212	225	191	1293	1263	1272	226	206	203	219	273	279	224	270	261	1401	3346	1715	263	344	256	128.892	142.968	130.225	134.916	129.413	114.475	136.345	131.461	145.069	128.892	131.384
MAD1L1	MAD1L1_141	MAD1L1	8379	NM_001013836.1	NC_000007.14	Tiled Kinetochore Gene - Essential	chr7	1976471	1976490	-	1976468	1655	TGAACCCCACCAGTGTGGCC	observation	224	191	226	196	216	215	1446	1607	1298	224	239	227	207	302	308	239	227	232	1633	3618	2003	276	270	200	127.751	133.857	140.817	124.734	124.236	128.859	152.479	167.267	148.034	127.751	152.431
MAD1L1	MAD1L1_140	MAD1L1	8379	NM_001013836.1	NC_000007.14	Tiled Kinetochore Gene - Essential	chr7	1976464	1976483	+	1976480	1648	GCTGCCTGGCCACACTGGTG	observation	225	178	197	208	206	231	1429	1647	1321	225	185	147	68	55	73	182	167	185	917	2151	1083	116	76	79	128.321	124.746	122.748	132.37	118.484	138.448	150.686	171.431	150.657	128.321	117.99
MAD1L1	MAD1L1_139	MAD1L1	8379	NM_001013836.1	NC_000007.14	Tiled Kinetochore Gene - Essential	chr7	1976470	1976489	+	1976486	1642	TGGCCACACTGGTGGGGTTC	observation	211	178	225	168	197	194	1248	1145	1221	211	182	196	258	305	300	253	254	247	1336	3509	1610	261	289	234	120.337	124.746	140.194	106.915	113.308	116.273	131.6	119.179	139.252	120.337	116.077
MAD1L1	MAD1L1_138	MAD1L1	8379	NM_001013836.1	NC_000007.14	Tiled Kinetochore Gene - Essential	chr7	1976489	1976508	+	1976505	1623	CAGGCTCATGTGCAGCACTT	observation	282	210	247	250	254	243	1291	1240	1407	282	236	210	319	354	405	234	275	285	1550	3537	1694	273	361	278	160.83	147.173	153.902	159.099	146.092	145.641	136.134	129.067	160.465	160.83	150.517
MAD1L1	MAD1L1_137	MAD1L1	8379	NM_001013836.1	NC_000007.14	Tiled Kinetochore Gene - Essential	chr7	1976516	1976535	-	1976513	1610	AGGGTGACTATGACCAGAGC	observation	218	178	173	142	201	173	1248	1256	1108	218	195	184	143	182	235	185	193	158	1296	3136	1329	178	245	211	124.329	124.746	107.794	90.3682	115.609	103.687	131.6	130.733	126.365	124.329	124.368
MAD1L1	MAD1L1_136	MAD1L1	8379	NM_001013836.1	NC_000007.14	Tiled Kinetochore Gene - Essential	chr7	1997266	1997285	-	1997263	1590	GCTGGAGCGGCGAGCTCTGC	observation	257	199	198	223	215	237	1374	1264	1267	257	261	226	323	305	310	252	286	262	1447	3202	1546	254	357	260	146.572	139.464	123.371	141.916	123.661	142.045	144.886	131.565	144.498	146.572	166.462
MAD1L1	MAD1L1_135	MAD1L1	8379	NM_001013836.1	NC_000007.14	Tiled Kinetochore Gene - Essential	chr7	1997284	1997303	-	1997281	1572	GAGGATGCTGGAGGCACAGC	observation	192	173	175	216	233	228	1192	1313	1151	192	183	192	100	130	142	187	193	183	1124	2638	1304	141	160	116	109.501	121.242	109.04	137.462	134.014	136.65	125.695	136.666	131.269	109.501	116.715
MAD1L1	MAD1L1_134	MAD1L1	8379	NM_001013836.1	NC_000007.14	Tiled Kinetochore Gene - Essential	chr7	1997296	1997315	-	1997293	1560	GGAGGAGGAAAAGAGGATGC	observation	273	235	236	248	303	255	1728	1851	1518	273	225	213	93	92	118	183	206	223	939	3008	1249	103	139	132	155.697	164.693	147.048	157.826	174.276	152.833	182.215	192.664	173.124	155.697	143.502
MAD1L1	MAD1L1_133	MAD1L1	8379	NM_001013836.1	NC_000007.14	Tiled Kinetochore Gene - Essential	chr7	1997303	1997322	-	1997300	1553	GTCGGCTGGAGGAGGAAAAG	observation	232	160	203	175	241	204	1300	1402	1154	232	192	156	77	104	119	148	125	126	1010	2726	1231	146	151	106	132.314	112.132	126.486	111.369	138.615	122.266	137.083	145.929	131.611	132.314	122.455
MAD1L1	MAD1L1_132	MAD1L1	8379	NM_001013836.1	NC_000007.14	Tiled Kinetochore Gene - Essential	chr7	1997314	1997333	-	1997311	1542	AGGCGAGCGGAGTCGGCTGG	observation	201	167	199	192	206	203	1290	1322	1313	201	210	162	179	178	209	199	174	144	901	2343	1537	176	222	177	114.634	117.037	123.994	122.188	118.484	121.667	136.029	137.602	149.744	114.634	133.935
MAD1L1	MAD1L1_131	MAD1L1	8379	NM_001013836.1	NC_000007.14	Tiled Kinetochore Gene - Essential	chr7	1997321	1997340	-	1997318	1535	AGCTGGAAGGCGAGCGGAGT	observation	309	281	306	306	332	326	1839	1994	1856	309	279	269	249	265	325	253	256	291	1606	4135	2143	273	360	254	176.228	196.931	190.664	194.737	190.955	195.386	193.92	207.549	211.672	176.228	177.942
MAD1L1	MAD1L1_130	MAD1L1	8379	NM_001013836.1	NC_000007.14	Tiled Kinetochore Gene - Essential	chr7	1997327	1997346	-	1997324	1529	TCGAGGAGCTGGAAGGCGAG	observation	271	202	266	231	280	296	1472	1336	1603	271	207	208	162	228	247	201	181	175	1015	2725	1524	173	271	176	154.556	141.566	165.741	147.007	161.047	177.406	155.22	139.06	182.818	154.556	132.022
MAD1L1	MAD1L1_129	MAD1L1	8379	NM_001013836.1	NC_000007.14	Tiled Kinetochore Gene - Essential	chr7	1997338	1997357	-	1997335	1518	CAGGTTGAAGGTCGAGGAGC	observation	270	206	243	213	249	253	1437	1581	1446	270	241	226	205	299	328	215	267	230	1497	3458	1715	306	339	226	153.986	144.37	151.41	135.552	143.217	151.634	151.529	164.561	164.913	153.986	153.706
MAD1L1	MAD1L1_128	MAD1L1	8379	NM_001013836.1	NC_000007.14	Tiled Kinetochore Gene - Essential	chr7	1997344	1997363	-	1997341	1512	TCCTTGCAGGTTGAAGGTCG	observation	189	179	174	198	233	164	1419	1185	1365	189	191	203	229	245	244	221	254	238	1444	3093	1661	183	270	178	107.79	125.447	108.417	126.006	134.014	98.2924	149.631	123.343	155.675	107.79	121.817
MAD1L1	MAD1L1_127	MAD1L1	8379	NM_001013836.1	NC_000007.14	Tiled Kinetochore Gene - Essential	chr7	1997350	1997369	-	1997347	1506	TTGCTGTCCTTGCAGGTTGA	observation	365	268	379	379	346	349	2221	2213	2290	365	321	310	457	584	569	376	454	491	2374	5825	2799	463	534	361	208.166	187.821	236.149	241.194	199.008	209.171	234.201	230.344	261.169	208.166	204.729
MAD1L1	MAD1L1_126	MAD1L1	8379	NM_001013836.1	NC_000007.14	Tiled Kinetochore Gene - Essential	chr7	2020090	2020109	-	2020087	1499	GGGAGGAGGCGGACACGCTC	observation	175	145	148	155	163	143	1094	821	1045	175	150	151	203	186	207	146	131	174	1028	2323	1310	215	229	238	99.8056	101.619	92.2167	98.6414	93.7522	85.7062	115.361	85.4551	119.18	99.8056	95.6678
MAD1L1	MAD1L1_125	MAD1L1	8379	NM_001013836.1	NC_000007.14	Tiled Kinetochore Gene - Essential	chr7	2020104	2020123	-	2020101	1485	CTTCCTGTTCTCCAGGGAGG	observation	192	179	190	159	193	164	1188	1130	1074	192	194	188	228	273	299	166	213	214	1286	2462	1730	248	269	217	109.501	125.447	118.386	101.187	111.007	98.2924	125.273	117.618	122.487	109.501	123.73
MAD1L1	MAD1L1_124	MAD1L1	8379	NM_001013836.1	NC_000007.14	Tiled Kinetochore Gene - Essential	chr7	2020098	2020117	+	2020114	1477	CCGCCTCCTCCCTGGAGAAC	observation	261	212	244	257	284	252	1328	1397	1385	261	242	247	218	266	267	218	219	242	1712	4331	1489	266	322	216	148.853	148.574	152.033	163.554	163.347	151.035	140.036	145.409	157.956	148.853	154.344
MAD1L1	MAD1L1_123	MAD1L1	8379	NM_001013836.1	NC_000007.14	Tiled Kinetochore Gene - Essential	chr7	2020111	2020130	+	2020127	1464	GGAGAACAGGAAGCTCTGTT	observation	244	215	233	244	278	275	1651	1852	1400	244	206	245	187	175	209	175	176	146	1369	3925	1737	154	240	195	139.157	150.677	145.179	155.281	159.896	164.82	174.095	192.768	159.667	139.157	131.384
MAD1L1	MAD1L1_122	MAD1L1	8379	NM_001013836.1	NC_000007.14	Tiled Kinetochore Gene - Essential	chr7	2020120	2020139	+	2020136	1455	GAAGCTCTGTTCGGCAGAGC	observation	170	172	163	190	210	212	1193	1192	1074	170	161	172	214	215	268	145	176	210	1438	2912	1493	204	246	161	96.954	120.542	101.563	120.915	120.785	127.061	125.8	124.071	122.487	96.954	102.683
MAD1L1	MAD1L1_121	MAD1L1	8379	NM_001013836.1	NC_000007.14	Tiled Kinetochore Gene - Essential	chr7	2020170	2020189	-	2020167	1419	TGCTTTCTCCTAGCTGGAGA	observation	172	138	161	150	155	160	1122	991	996	172	158	159	279	218	280	158	205	197	1221	3551	1623	211	240	185	98.0946	96.7136	100.317	95.4594	89.1509	95.895	118.313	103.15	113.591	98.0946	100.77
MAD1L1	MAD1L1_120	MAD1L1	8379	NM_001013836.1	NC_000007.14	Tiled Kinetochore Gene - Essential	chr7	2041702	2041721	-	2041699	1410	CCAGAAACAAAGAGCAGACA	observation	180	131	176	164	206	192	764	846	795	180	166	160	212	203	197	156	172	159	585	2418	1312	181	181	153	102.657	91.8078	109.663	104.369	118.484	115.074	80.5626	88.0573	90.6678	102.657	105.872
MAD1L1	MAD1L1_119	MAD1L1	8379	NM_001013836.1	NC_000007.14	Tiled Kinetochore Gene - Essential	chr7	2041699	2041718	+	2041715	1399	CCATGTCTGCTCTTTGTTTC	observation	237	196	234	231	220	222	1391	1396	1390	237	222	218	291	409	386	244	228	263	1637	3316	2063	312	360	285	135.165	137.361	145.802	147.007	126.537	133.054	146.679	145.305	158.526	135.165	141.588
MAD1L1	MAD1L1_118	MAD1L1	8379	NM_001013836.1	NC_000007.14	Tiled Kinetochore Gene - Essential	chr7	2041725	2041744	-	2041722	1387	CAGGCCCTGGAGGAGCTGGG	observation	169	123	153	158	179	184	920	940	882	169	138	108	20	23	26	61	54	57	407	829	426	32	39	37	96.3837	86.2012	95.3321	100.551	102.955	110.279	97.0126	97.8414	100.59	96.3837	88.0144
MAD1L1	MAD1L1_117	MAD1L1	8379	NM_001013836.1	NC_000007.14	Tiled Kinetochore Gene - Essential	chr7	2041718	2041737	+	2041734	1380	CTGGCCTCCCAGCTCCTCCA	observation	234	188	199	203	226	212	1438	1324	1244	234	225	199	199	266	286	259	211	262	1414	2769	1952	218	342	274	133.454	131.755	123.994	129.188	129.988	127.061	151.635	137.811	141.875	133.454	143.502
MAD1L1	MAD1L1_116	MAD1L1	8379	NM_001013836.1	NC_000007.14	Tiled Kinetochore Gene - Essential	chr7	2041738	2041757	-	2041735	1374	GGCTCAGCTGTCGCAGGCCC	observation	154	124	179	151	150	145	1013	907	976	154	128	126	174	253	293	154	196	169	932	2488	1235	185	292	191	87.8289	86.902	111.532	96.0958	86.275	86.9049	106.819	94.4066	111.31	87.8289	81.6366
MAD1L1	MAD1L1_115	MAD1L1	8379	NM_001013836.1	NC_000007.14	Tiled Kinetochore Gene - Essential	chr7	2041744	2041763	-	2041741	1368	CTTGCAGGCTCAGCTGTCGC	observation	279	231	266	264	279	309	1715	1722	1771	279	298	246	301	347	373	309	310	297	1709	4233	2098	308	393	329	159.119	161.89	165.741	168.009	160.472	185.197	180.844	179.237	201.978	159.119	190.06
MAD1L1	MAD1L1_114	MAD1L1	8379	NM_001013836.1	NC_000007.14	Tiled Kinetochore Gene - Essential	chr7	2054125	2054144	+	2054141	1353	GCGGCCCCTCACCTCCATCT	observation	286	221	256	302	232	218	1704	1548	1426	286	221	211	213	230	242	243	205	250	1285	3686	1979	251	295	226	163.111	154.882	159.51	192.192	133.439	130.657	179.684	161.126	162.632	163.111	140.951
MAD1L1	MAD1L1_113	MAD1L1	8379	NM_001013836.1	NC_000007.14	Tiled Kinetochore Gene - Essential	chr7	2054133	2054152	+	2054149	1345	TCACCTCCATCTCGGCGCTG	observation	241	176	191	197	252	222	1322	1427	1198	241	206	201	231	299	215	205	183	205	1315	3319	1635	237	319	252	137.447	123.345	119.009	125.37	144.942	133.054	139.403	148.532	136.629	137.447	131.384
MAD1L1	MAD1L1_112	MAD1L1	8379	NM_001013836.1	NC_000007.14	Tiled Kinetochore Gene - Essential	chr7	2054166	2054185	-	2054163	1326	GGCTGAGGATATGGTGCAGA	observation	247	189	208	211	231	200	1575	1344	1402	247	250	207	264	333	271	165	195	225	1783	3636	1696	333	357	294	140.868	132.456	129.602	134.28	132.864	119.869	166.081	139.892	159.895	140.868	159.446
MAD1L1	MAD1L1_111	MAD1L1	8379	NM_001013836.1	NC_000007.14	Tiled Kinetochore Gene - Essential	chr7	2054175	2054194	-	2054172	1317	CATGCGGGAGGCTGAGGATA	observation	242	163	233	227	250	212	1344	1287	1463	242	192	209	239	251	267	217	216	265	1587	3047	1983	257	312	211	138.017	114.234	145.179	144.462	143.792	127.061	141.723	133.959	166.852	138.017	122.455
MAD1L1	MAD1L1_110	MAD1L1	8379	NM_001013836.1	NC_000007.14	Tiled Kinetochore Gene - Essential	chr7	2054181	2054200	-	2054178	1311	GCGGCGCATGCGGGAGGCTG	observation	242	189	221	223	265	254	1580	1743	1481	242	214	218	283	319	350	248	280	257	1409	3514	2155	271	415	310	138.017	132.456	137.702	141.916	152.419	152.233	166.609	181.423	168.904	138.017	136.486
MAD1L1	MAD1L1_109	MAD1L1	8379	NM_001013836.1	NC_000007.14	Tiled Kinetochore Gene - Essential	chr7	2054191	2054210	-	2054188	1301	CCCAGCTGACGCGGCGCATG	observation	231	191	184	208	231	239	1321	1455	1378	231	219	212	246	324	293	249	226	241	1376	3282	1976	226	396	232	131.743	133.857	114.648	132.37	132.864	143.243	139.297	151.446	157.158	131.743	139.675
MAD1L1	MAD1L1_108	MAD1L1	8379	NM_001013836.1	NC_000007.14	Tiled Kinetochore Gene - Essential	chr7	2054189	2054208	+	2054205	1289	CGCATGCGCCGCGTCAGCTG	observation	170	172	201	189	220	241	1184	1121	1190	170	178	200	248	277	332	213	231	255	1040	2548	1568	241	321	274	96.954	120.542	125.24	120.279	126.537	144.442	124.851	116.681	135.717	96.954	113.526
MAD1L1	MAD1L1_107	MAD1L1	8379	NM_001013836.1	NC_000007.14	Tiled Kinetochore Gene - Essential	chr7	2054200	2054219	+	2054216	1278	CGTCAGCTGGGGTGAGTACT	observation	346	251	279	341	347	305	2146	2086	2086	346	316	285	406	422	429	330	311	411	2766	5449	2675	349	453	339	197.33	175.907	173.841	217.011	199.583	182.8	226.292	217.125	237.903	197.33	201.54
MAD1L1	MAD1L1_106	MAD1L1	8379	NM_001013836.1	NC_000007.14	Tiled Kinetochore Gene - Essential	chr7	2054206	2054225	+	2054222	1272	CTGGGGTGAGTACTCGGCCG	observation	181	146	196	147	211	162	1193	1387	1054	181	181	138	251	250	321	148	192	215	1214	3124	1524	255	253	222	103.227	102.32	122.125	93.5502	121.36	97.0937	125.8	144.368	120.206	103.227	115.439
MAD1L1	MAD1L1_105	MAD1L1	8379	NM_001013836.1	NC_000007.14	Tiled Kinetochore Gene - Essential	chr7	2054226	2054245	-	2054223	1266	CTACGACAGCGAGCTGACCC	observation	253	211	238	268	271	282	1349	1517	1398	253	260	228	204	223	291	188	141	172	903	2743	1299	225	272	185	144.29	147.874	148.294	170.554	155.87	169.015	142.25	157.899	159.439	144.29	165.824
MAD1L1	MAD1L1_104	MAD1L1	8379	NM_001013836.1	NC_000007.14	Tiled Kinetochore Gene - Essential	chr7	2054224	2054243	+	2054240	1254	CGGGGTCAGCTCGCTGTCGT	observation	269	250	273	213	285	262	1493	1408	1493	269	245	222	333	333	372	236	310	289	1484	3421	1970	318	373	306	153.415	175.206	170.102	135.552	163.923	157.028	157.435	146.554	170.273	153.415	156.257
MAD1L1	MAD1L1_103	MAD1L1	8379	NM_001013836.1	NC_000007.14	Tiled Kinetochore Gene - Essential	chr7	2054232	2054251	+	2054248	1246	GCTCGCTGTCGTAGGACCCC	observation	317	254	289	315	330	299	1784	1967	1790	317	277	249	274	308	327	259	320	274	1706	4269	2085	333	334	311	180.791	178.009	180.072	200.465	189.805	179.204	188.12	204.738	204.145	180.791	176.667
MAD1L1	MAD1L1_102	MAD1L1	8379	NM_001013836.1	NC_000007.14	Tiled Kinetochore Gene - Essential	chr7	2054253	2054272	-	2054250	1239	GGACGGTATGCGGGCCATCC	observation	296	207	244	275	292	219	1637	1836	1556	296	279	210	321	364	395	329	255	278	1715	3867	2103	357	469	312	168.814	145.07	152.033	175.009	167.949	131.256	172.619	191.103	177.458	168.814	177.942
MAD1L1	MAD1L1_101	MAD1L1	8379	NM_001013836.1	NC_000007.14	Tiled Kinetochore Gene - Essential	chr7	2054263	2054282	-	2054260	1229	CACAGGAGCGGGACGGTATG	observation	330	265	294	285	347	307	2172	1873	1981	330	313	321	357	425	467	287	421	356	2181	5534	2563	363	396	333	188.205	185.718	183.187	181.373	199.583	183.999	229.034	194.954	225.928	188.205	199.627
MAD1L1	MAD1L1_100	MAD1L1	8379	NM_001013836.1	NC_000007.14	Tiled Kinetochore Gene - Essential	chr7	2054270	2054289	-	2054267	1222	CTGTGTCCACAGGAGCGGGA	observation	171	136	168	139	161	152	811	666	838	171	166	138	119	184	187	108	120	110	824	1702	824	174	196	163	97.5243	95.3119	104.678	88.459	92.6019	91.1003	85.5187	69.3217	95.5719	97.5243	105.872
MAD1L1	MAD1L1_099	MAD1L1	8379	NM_001013836.1	NC_000007.14	Tiled Kinetochore Gene - Essential	chr7	2108822	2108841	+	2108838	1207	ACATCACCTTGGTGAGCAGC	observation	312	241	256	283	305	280	1788	1556	1625	312	251	276	364	381	485	259	284	342	1766	4363	2208	350	373	325	177.939	168.898	159.51	180.1	175.426	167.816	188.542	161.959	185.327	177.939	160.084
MAD1L1	MAD1L1_098	MAD1L1	8379	NM_001013836.1	NC_000007.14	Tiled Kinetochore Gene - Essential	chr7	2108850	2108869	-	2108847	1193	TGGCCCGGAGGCTCCAGAAA	observation	215	135	180	159	191	187	1069	1122	981	215	175	151	225	226	227	178	193	222	1100	2580	1338	201	246	203	122.618	94.6111	112.155	101.187	109.857	112.077	112.724	116.785	111.881	122.618	111.612
MAD1L1	MAD1L1_097	MAD1L1	8379	NM_001013836.1	NC_000007.14	Tiled Kinetochore Gene - Essential	chr7	2108862	2108881	-	2108859	1181	CCCACGAGGCGCTGGCCCGG	observation	195	122	137	157	166	144	976	988	876	195	157	131	51	50	82	59	54	64	366	835	552	78	93	59	111.212	85.5004	85.3627	99.9142	95.4777	86.3055	102.918	102.838	99.9057	111.212	100.132
MAD1L1	MAD1L1_096	MAD1L1	8379	NM_001013836.1	NC_000007.14	Tiled Kinetochore Gene - Essential	chr7	2108870	2108889	-	2108867	1173	GCGCGAGACCCACGAGGCGC	observation	241	180	230	209	255	242	1403	1503	1332	241	241	185	231	273	231	222	175	266	1248	2534	1693	253	280	206	137.447	126.148	143.31	133.007	146.668	145.041	147.944	156.442	151.911	137.447	153.706
MAD1L1	MAD1L1_095	MAD1L1	8379	NM_001013836.1	NC_000007.14	Tiled Kinetochore Gene - Essential	chr7	2108876	2108895	-	2108873	1167	GAAGAAGCGCGAGACCCACG	observation	196	176	215	194	216	241	1327	1228	1120	196	187	184	122	116	107	95	90	127	544	1607	874	96	155	123	111.782	123.345	133.963	123.461	124.236	144.442	139.93	127.818	127.733	111.782	119.266
MAD1L1	MAD1L1_094	MAD1L1	8379	NM_001013836.1	NC_000007.14	Tiled Kinetochore Gene - Essential	chr7	2108898	2108917	-	2108895	1145	GCGGCCAGCTGTTGGAGGAG	observation	238	187	214	181	239	214	1476	1500	1285	238	227	189	148	208	198	155	145	172	913	2937	1144	207	253	148	135.736	131.054	133.34	115.188	137.465	128.26	155.642	156.13	146.551	135.736	144.777
MAD1L1	MAD1L1_093	MAD1L1	8379	NM_001013836.1	NC_000007.14	Tiled Kinetochore Gene - Essential	chr7	2108906	2108925	-	2108903	1137	GCAGGTCAGCGGCCAGCTGT	observation	268	245	288	249	294	280	1515	1523	1457	268	271	203	129	157	181	202	224	266	997	2576	1341	193	232	143	152.845	171.702	179.449	158.463	169.099	167.816	159.754	158.524	166.167	152.845	172.84
MAD1L1	MAD1L1_092	MAD1L1	8379	NM_001013836.1	NC_000007.14	Tiled Kinetochore Gene - Essential	chr7	2108906	2108925	+	2108922	1123	ACAGCTGGCCGCTGACCTGC	observation	180	165	148	175	193	178	978	1081	1061	180	174	179	158	170	147	185	178	172	877	2393	1063	177	205	150	102.657	115.636	92.2167	111.369	111.007	106.683	103.129	112.518	121.004	102.657	110.975
MAD1L1	MAD1L1_091	MAD1L1	8379	NM_001013836.1	NC_000007.14	Tiled Kinetochore Gene - Essential	chr7	2108928	2108947	-	2108925	1115	AGCAGCTGCAGGAGGAGCTC	observation	229	183	170	202	184	230	1292	1214	1103	229	185	153	132	155	138	121	122	157	902	1959	1176	131	170	134	130.603	128.251	105.925	128.552	105.831	137.849	136.239	126.361	125.794	130.603	117.99
MAD1L1	MAD1L1_090	MAD1L1	8379	NM_001013836.1	NC_000007.14	Tiled Kinetochore Gene - Essential	chr7	2108939	2108958	-	2108936	1104	GAAGGCCAGGCAGCAGCTGC	observation	251	282	231	303	316	301	1681	1931	1801	251	296	276	287	315	387	296	291	311	1840	4719	2395	299	378	277	143.15	197.632	143.933	192.828	181.753	180.403	177.259	200.991	205.4	143.15	188.785
MAD1L1	MAD1L1_089	MAD1L1	8379	NM_001013836.1	NC_000007.14	Tiled Kinetochore Gene - Essential	chr7	2108931	2108950	+	2108947	1098	CTCCTCCTGCAGCTGCTGCC	observation	256	187	218	209	208	214	1229	1096	1030	256	201	185	286	326	317	226	257	208	1068	2557	1451	249	305	230	146.001	131.054	135.833	133.007	119.635	128.26	129.596	114.079	117.469	146.001	128.195
MAD1L1	MAD1L1_088	MAD1L1	8379	NM_001013836.1	NC_000007.14	Tiled Kinetochore Gene - Essential	chr7	2108957	2108976	-	2108954	1086	CAGCGCCCGGGGGCTGGAGA	observation	188	132	168	101	166	127	844	1021	760	188	169	124	113	166	172	127	148	170	1014	2612	1348	175	192	157	107.22	92.5086	104.678	64.276	95.4777	76.1167	88.9985	106.272	86.6762	107.22	107.786
MAD1L1	MAD1L1_087	MAD1L1	8379	NM_001013836.1	NC_000007.14	Tiled Kinetochore Gene - Essential	chr7	2108949	2108968	+	2108965	1080	CCTGGCCTTCTCCAGCCCCC	observation	257	223	246	265	283	302	1570	1519	1440	257	260	234	171	216	175	245	258	204	1194	3496	1622	196	242	189	146.572	156.284	153.279	168.645	162.772	181.002	165.554	158.108	164.229	146.572	165.824
MAD1L1	MAD1L1_086	MAD1L1	8379	NM_001013836.1	NC_000007.14	Tiled Kinetochore Gene - Essential	chr7	2188771	2188790	+	2188787	1071	GGGCGGCCAGGTCTACCTGC	observation	228	197	167	186	227	178	1207	1267	1384	228	174	163	175	226	187	186	163	192	938	2622	1481	217	284	188	130.032	138.062	104.055	118.37	130.563	106.683	127.276	131.878	157.842	130.032	110.975
MAD1L1	MAD1L1_085	MAD1L1	8379	NM_001013836.1	NC_000007.14	Tiled Kinetochore Gene - Essential	chr7	2188777	2188796	+	2188793	1065	CCAGGTCTACCTGCTGGTGA	observation	180	152	196	156	188	185	1263	1271	1154	180	182	175	112	127	171	123	147	158	1032	2072	1241	138	219	182	102.657	106.525	122.125	99.2778	108.131	110.879	133.181	132.294	131.611	102.657	116.077
MAD1L1	MAD1L1_084	MAD1L1	8379	NM_001013836.1	NC_000007.14	Tiled Kinetochore Gene - Essential	chr7	2188815	2188834	-	2188812	1041	GCAGAGGGAGCTTGCCTTGA	observation	226	159	206	175	203	235	1332	1303	1013	226	183	172	328	254	218	199	182	208	1252	3372	1678	223	273	213	128.892	111.431	128.356	111.369	116.759	140.846	140.457	135.625	115.53	128.892	116.715
MAD1L1	MAD1L1_083	MAD1L1	8379	NM_001013836.1	NC_000007.14	Tiled Kinetochore Gene - Essential	chr7	2188831	2188850	-	2188828	1025	TCGTGGTTGAGCTGCAGCAG	observation	246	229	212	285	300	311	1646	1644	1567	246	268	231	232	298	316	223	232	281	1493	3891	2089	276	283	225	140.298	160.488	132.094	181.373	172.55	186.396	173.568	171.118	178.713	140.298	170.927
MAD1L1	MAD1L1_082	MAD1L1	8379	NM_001013836.1	NC_000007.14	Tiled Kinetochore Gene - Essential	chr7	2188839	2188858	+	2188855	1003	GCTCAACCACGAATCTGGAA	observation	183	132	166	142	163	162	765	672	567	183	156	137	199	263	234	159	183	160	789	1928	888	175	183	164	104.368	92.5086	103.432	90.3682	93.7522	97.0937	80.6681	69.9462	64.665	104.368	99.4946
MAD1L1	MAD1L1_081	MAD1L1	8379	NM_001013836.1	NC_000007.14	Tiled Kinetochore Gene - Essential	chr7	2188847	2188866	+	2188863	995	ACGAATCTGGAAAGGTCTTC	observation	232	174	233	202	239	205	1435	1355	1341	232	190	192	275	318	363	234	252	291	1468	3605	1951	318	300	263	132.314	121.943	145.179	128.552	137.465	122.866	151.319	141.037	152.938	132.314	121.179
MAD1L1	MAD1L1_080	MAD1L1	8379	NM_001013836.1	NC_000007.14	Tiled Kinetochore Gene - Essential	chr7	2252844	2252863	-	2252841	985	ATGGGCCTGAGCATCAGGTA	observation	278	207	260	275	279	247	1651	1502	1496	278	266	257	83	162	159	188	161	255	1307	2700	1398	211	205	163	158.548	145.07	162.002	175.009	160.472	148.038	174.095	156.338	170.615	158.548	169.651
MAD1L1	MAD1L1_079	MAD1L1	8379	NM_001013836.1	NC_000007.14	Tiled Kinetochore Gene - Essential	chr7	2252836	2252855	+	2252852	979	CCCTTCCCTACCTGATGCTC	observation	198	133	159	189	175	172	947	911	941	198	174	163	124	161	165	162	160	173	649	2299	1360	195	191	109	112.923	93.2094	99.0706	120.279	100.654	103.087	99.8597	94.8229	107.319	112.923	110.975
MAD1L1	MAD1L1_078	MAD1L1	8379	NM_001013836.1	NC_000007.14	Tiled Kinetochore Gene - Essential	chr7	2252843	2252862	+	2252859	972	CTACCTGATGCTCAGGCCCA	observation	311	239	255	268	288	278	1732	1701	1616	311	289	236	151	146	177	242	240	250	1315	3292	1747	183	193	147	177.369	167.497	158.887	170.554	165.648	166.618	182.637	177.051	184.301	177.369	184.32
MAD1L1	MAD1L1_077	MAD1L1	8379	NM_001013836.1	NC_000007.14	Tiled Kinetochore Gene - Essential	chr7	2252863	2252882	-	2252860	966	GGAGAGACTGGACCAGACCA	observation	250	205	236	223	256	228	1528	1630	1234	250	222	180	114	109	82	130	155	167	962	1715	895	132	144	107	142.579	143.669	147.048	141.916	147.243	136.65	161.125	169.661	140.735	142.579	141.588
MAD1L1	MAD1L1_076	MAD1L1	8379	NM_001013836.1	NC_000007.14	Tiled Kinetochore Gene - Essential	chr7	2252885	2252904	-	2252882	944	TGCTGGCCAAGCTGCAAAGC	observation	253	199	229	237	279	255	1660	1398	1382	253	254	208	346	387	389	275	298	280	1703	3690	1892	323	325	274	144.29	139.464	142.687	150.826	160.472	152.833	175.044	145.513	157.614	144.29	161.998
MAD1L1	MAD1L1_075	MAD1L1	8379	NM_001013836.1	NC_000007.14	Tiled Kinetochore Gene - Essential	chr7	2255522	2255541	-	2255519	918	TGGCTTGGAGCTGGAGAACG	observation	248	185	194	241	272	291	1550	1543	1436	248	219	193	228	199	254	264	205	238	1348	3705	1949	248	255	197	141.439	129.652	120.879	153.371	156.445	174.409	163.445	160.606	163.772	141.439	139.675
MAD1L1	MAD1L1_074	MAD1L1	8379	NM_001013836.1	NC_000007.14	Tiled Kinetochore Gene - Essential	chr7	2255531	2255550	-	2255528	909	GACGCTGGTTGGCTTGGAGC	observation	224	176	187	215	211	240	1298	1316	1214	224	210	200	204	217	260	239	237	236	1412	2876	1591	270	273	228	127.751	123.345	116.517	136.825	121.36	143.843	136.872	136.978	138.454	127.751	133.935
MAD1L1	MAD1L1_073	MAD1L1	8379	NM_001013836.1	NC_000007.14	Tiled Kinetochore Gene - Essential	chr7	2255555	2255574	-	2255552	885	GGGGCGCCAGGAGAAGATGC	observation	223	170	175	210	231	173	1241	1202	1185	223	169	167	170	205	180	186	205	182	1296	2757	1543	160	215	154	127.181	119.14	109.04	133.643	132.864	103.687	130.862	125.112	135.146	127.181	107.786
MAD1L1	MAD1L1_072	MAD1L1	8379	NM_001013836.1	NC_000007.14	Tiled Kinetochore Gene - Essential	chr7	2255567	2255586	-	2255564	873	GCAGAGGAAGCTGGGGCGCC	observation	264	207	209	225	274	216	1439	1298	1324	264	241	217	240	362	305	248	270	256	1511	2952	2177	231	334	281	150.564	145.07	130.225	143.189	157.596	129.458	151.74	135.104	150.999	150.564	153.706
MAD1L1	MAD1L1_071	MAD1L1	8379	NM_001013836.1	NC_000007.14	Tiled Kinetochore Gene - Essential	chr7	2255576	2255595	-	2255573	864	GGAAGGGCTGCAGAGGAAGC	observation	177	184	169	156	209	178	1264	1204	1063	177	204	132	156	139	186	151	183	210	1073	2958	1628	195	208	167	100.946	128.951	105.301	99.2778	120.21	106.683	133.287	125.32	121.233	100.946	130.108
MAD1L1	MAD1L1_070	MAD1L1	8379	NM_001013836.1	NC_000007.14	Tiled Kinetochore Gene - Essential	chr7	2255583	2255602	-	2255580	857	AAGAGCTGGAAGGGCTGCAG	observation	310	254	265	240	294	266	1673	1949	1595	310	246	215	160	218	214	213	186	253	1351	3279	1938	200	256	190	176.798	178.009	165.118	152.735	169.099	159.425	176.415	202.865	181.906	176.798	156.895
MAD1L1	MAD1L1_069	MAD1L1	8379	NM_001013836.1	NC_000007.14	Tiled Kinetochore Gene - Essential	chr7	2255593	2255612	-	2255590	847	CTGCTCCAGGAAGAGCTGGA	observation	205	159	180	166	203	224	1145	1201	1064	205	201	158	184	220	191	171	184	204	1245	2900	1402	189	183	177	116.915	111.431	112.155	105.642	116.759	134.253	120.739	125.008	121.347	116.915	128.195
MAD1L1	MAD1L1_068	MAD1L1	8379	NM_001013836.1	NC_000007.14	Tiled Kinetochore Gene - Essential	chr7	2255585	2255604	+	2255601	841	GCAGCCCTTCCAGCTCTTCC	observation	180	137	155	203	203	187	1055	998	1001	180	185	181	217	205	263	153	149	210	1167	2397	1679	200	229	159	102.657	96.0127	96.5783	129.188	116.759	112.077	111.248	103.878	114.162	102.657	117.99
MAD1L1	MAD1L1_067	MAD1L1	8379	NM_001013836.1	NC_000007.14	Tiled Kinetochore Gene - Essential	chr7	2255606	2255625	-	2255603	834	AGAGACCAACGGGCTGCTCC	observation	272	218	294	283	256	278	1780	1775	1771	272	251	238	255	259	247	265	275	234	1473	3635	1769	263	278	226	155.126	152.779	183.187	180.1	147.243	166.618	187.698	184.754	201.978	155.126	160.084
MAD1L1	MAD1L1_066	MAD1L1	8379	NM_001013836.1	NC_000007.14	Tiled Kinetochore Gene - Essential	chr7	2255617	2255636	-	2255614	823	AGGGAGATGAGAGAGACCAA	observation	241	220	247	257	282	242	1475	1428	1390	241	237	189	40	15	34	123	107	95	566	1475	818	36	52	45	137.447	154.181	153.902	163.554	162.197	145.041	155.537	148.636	158.526	137.447	151.155
MAD1L1	MAD1L1_065	MAD1L1	8379	NM_001013836.1	NC_000007.14	Tiled Kinetochore Gene - Essential	chr7	2255616	2255635	+	2255632	810	GTTGGTCTCTCTCATCTCCC	observation	262	227	261	217	269	244	1662	1329	1376	262	240	208	130	159	146	166	170	166	1393	2809	1518	176	178	148	149.423	159.087	162.625	138.098	154.72	146.24	175.255	138.331	156.929	149.423	153.069
MAD1L1	MAD1L1_064	MAD1L1	8379	NM_001013836.1	NC_000007.14	Tiled Kinetochore Gene - Essential	chr7	2255794	2255813	-	2255791	803	GGGAGGAGAGCGCGCACCTG	observation	242	213	227	190	259	198	1392	1594	1296	242	203	203	126	139	171	184	196	198	1066	2546	1509	164	226	150	138.017	149.275	141.44	120.915	148.968	118.67	146.784	165.914	147.806	138.017	129.47
MAD1L1	MAD1L1_063	MAD1L1	8379	NM_001013836.1	NC_000007.14	Tiled Kinetochore Gene - Essential	chr7	2255815	2255834	-	2255812	782	AACGGGAGCTGAAGCAGCTG	observation	317	244	312	249	301	295	1836	1847	1966	317	278	243	241	238	299	220	244	220	1325	3885	2069	287	291	230	180.791	171.001	194.403	158.463	173.125	176.806	193.603	192.248	224.218	180.791	177.304
MAD1L1	MAD1L1_062	MAD1L1	8379	NM_001013836.1	NC_000007.14	Tiled Kinetochore Gene - Essential	chr7	2255822	2255841	+	2255838	761	TTCAGCTCCCGTTCCAGCCT	observation	115	134	138	144	143	139	832	696	772	115	146	108	176	142	235	108	128	161	929	2441	978	208	197	164	65.5865	93.9103	85.9858	91.641	82.2489	83.3088	87.7331	72.4443	88.0447	65.5865	93.1167
MAD1L1	MAD1L1_061	MAD1L1	8379	NM_001013836.1	NC_000007.14	Tiled Kinetochore Gene - Essential	chr7	2255842	2255861	-	2255839	755	CTGAGCTGGTACGGCTCCCT	observation	317	239	263	245	272	297	1714	1543	1855	317	262	259	316	364	417	304	261	290	1953	4832	2240	322	390	317	180.791	167.497	163.872	155.917	156.445	178.005	180.739	160.606	211.558	180.791	167.1
MAD1L1	MAD1L1_060	MAD1L1	8379	NM_001013836.1	NC_000007.14	Tiled Kinetochore Gene - Essential	chr7	2255856	2255875	-	2255853	741	GAAGAACATGAAGTCTGAGC	observation	167	159	185	151	196	171	895	920	728	167	190	174	146	170	176	180	195	196	888	2251	1022	191	183	150	95.243	111.431	115.271	96.0958	112.733	102.488	94.3764	95.7597	83.0266	95.243	121.179
MAD1L1	MAD1L1_059	MAD1L1	8379	NM_001013836.1	NC_000007.14	Tiled Kinetochore Gene - Essential	chr7	2255881	2255900	+	2255897	702	CGCTGCATCCTGCTCTTGCA	observation	211	176	191	151	164	203	923	1012	1100	211	184	191	313	208	264	188	203	222	1097	2808	1350	251	273	191	120.337	123.345	119.009	96.0958	94.3274	121.667	97.3289	105.336	125.452	120.337	117.353
MAD1L1	MAD1L1_058	MAD1L1	8379	NM_001013836.1	NC_000007.14	Tiled Kinetochore Gene - Essential	chr7	2257599	2257618	-	2257596	672	AGACCACGAGCAGCAGATTA	observation	328	236	297	297	332	281	2116	1949	1825	328	284	286	340	334	441	273	287	311	2055	5095	2445	330	406	324	187.064	165.394	185.056	189.01	190.955	168.416	223.129	202.865	208.137	187.064	181.131
MAD1L1	MAD1L1_057	MAD1L1	8379	NM_001013836.1	NC_000007.14	Tiled Kinetochore Gene - Essential	chr7	2257593	2257612	+	2257609	664	TCACCTTAATCTGCTGCTCG	observation	301	235	278	260	293	325	1687	1637	1423	301	246	225	350	287	378	275	315	265	1405	3332	1605	358	343	296	171.666	164.693	173.218	165.463	168.524	194.787	177.892	170.39	162.29	171.666	156.895
MAD1L1	MAD1L1_056	MAD1L1	8379	NM_001013836.1	NC_000007.14	Tiled Kinetochore Gene - Essential	chr7	2257611	2257630	+	2257627	646	CGTGGTCTGCTCTTGCTTCT	observation	245	219	259	243	224	269	1573	1526	1369	245	236	216	294	363	331	236	248	337	1624	4312	1767	341	313	244	139.728	153.48	161.379	154.644	128.837	161.224	165.87	158.836	156.131	139.728	150.517
MAD1L1	MAD1L1_055	MAD1L1	8379	NM_001013836.1	NC_000007.14	Tiled Kinetochore Gene - Essential	chr7	2257620	2257639	+	2257636	637	CTCTTGCTTCTTGGCTGGCC	observation	220	171	166	207	207	254	1093	1226	1240	220	150	188	261	332	266	236	216	265	1324	3100	1597	263	271	214	125.47	119.841	103.432	131.734	119.06	152.233	115.255	127.61	141.419	125.47	95.6678
MAD1L1	MAD1L1_054	MAD1L1	8379	NM_001013836.1	NC_000007.14	Tiled Kinetochore Gene - Essential	chr7	2257629	2257648	+	2257645	628	CTTGGCTGGCCTGGAGTTCC	observation	269	219	245	265	271	304	1383	1424	1379	269	241	234	278	297	304	249	297	279	1467	3847	2066	308	388	284	153.415	153.48	152.656	168.645	155.87	182.201	145.835	148.219	157.272	153.415	153.706
MAD1L1	MAD1L1_053	MAD1L1	8379	NM_001013836.1	NC_000007.14	Tiled Kinetochore Gene - Essential	chr7	2257650	2257669	-	2257647	621	GGAAGCCAATCAGAAAATCC	observation	147	135	166	94	150	185	816	795	616	147	166	140	149	104	152	145	136	178	824	1629	860	157	153	127	83.8367	94.6111	103.432	59.8212	86.275	110.879	86.046	82.7489	70.2533	83.8367	105.872
MAD1L1	MAD1L1_052	MAD1L1	8379	NM_001013836.1	NC_000007.14	Tiled Kinetochore Gene - Essential	chr7	2257671	2257690	-	2257668	600	TTCTTTCAATAGAAAATGCC	observation	187	137	162	130	170	141	991	905	878	187	150	139	237	265	211	155	244	234	1270	2426	1268	228	220	194	106.649	96.0127	100.94	82.7315	97.7784	84.5075	104.499	94.1984	100.134	106.649	95.6678
MAD1L1	MAD1L1_051	MAD1L1	8379	NM_001013836.1	NC_000007.14	Tiled Kinetochore Gene - Essential	chr7	2258956	2258975	+	2258972	589	GCCCCGCCCACTTGTGTTGC	observation	289	222	274	225	257	263	1671	1499	1531	289	302	246	330	472	460	308	328	340	1752	3935	2124	368	403	283	164.822	155.583	170.725	143.189	147.818	157.627	176.204	156.026	174.607	164.822	192.611
MAD1L1	MAD1L1_050	MAD1L1	8379	NM_001013836.1	NC_000007.14	Tiled Kinetochore Gene - Essential	chr7	2258983	2259002	-	2258980	576	GCAGGAGCTGCAGGAGCAGC	observation	288	226	245	259	305	279	1936	2005	1579	288	258	230	185	258	228	272	252	308	1561	3698	1943	246	289	205	164.251	158.386	152.656	164.827	175.426	167.217	204.148	208.694	180.081	164.251	164.549
MAD1L1	MAD1L1_049	MAD1L1	8379	NM_001013836.1	NC_000007.14	Tiled Kinetochore Gene - Essential	chr7	2258992	2259011	-	2258989	567	GTCGGAGAAGCAGGAGCTGC	observation	215	161	196	219	210	206	1362	1293	1215	215	201	188	170	156	203	197	202	200	1266	3167	1562	202	255	185	122.618	112.832	122.125	139.371	120.785	123.465	143.621	134.584	138.568	122.618	128.195
MAD1L1	MAD1L1_048	MAD1L1	8379	NM_001013836.1	NC_000007.14	Tiled Kinetochore Gene - Essential	chr7	2259001	2259020	-	2258998	558	GCGCCTGGAGTCGGAGAAGC	observation	165	159	166	155	168	192	1098	1184	988	165	171	134	136	176	164	164	189	150	958	2174	1233	180	225	174	94.1024	111.431	103.432	98.6414	96.628	115.074	115.782	123.239	112.679	94.1024	109.061
MAD1L1	MAD1L1_047	MAD1L1	8379	NM_001013836.1	NC_000007.14	Tiled Kinetochore Gene - Essential	chr7	2259010	2259029	-	2259007	549	GCGGGTGAAGCGCCTGGAGT	observation	182	138	191	156	171	172	1058	1075	869	182	135	127	118	130	169	131	147	166	1024	2323	1339	184	201	167	103.798	96.7136	119.009	99.2778	98.3535	103.087	111.564	111.893	99.1073	103.798	86.1011
MAD1L1	MAD1L1_046	MAD1L1	8379	NM_001013836.1	NC_000007.14	Tiled Kinetochore Gene - Essential	chr7	2259016	2259035	-	2259013	543	GGAGATGCGGGTGAAGCGCC	observation	208	126	157	159	182	189	1030	1076	1083	208	174	124	170	218	218	165	143	167	901	2444	1238	170	245	174	118.626	88.3037	97.8244	101.187	104.68	113.276	108.612	111.997	123.514	118.626	110.975
MAD1L1	MAD1L1_045	MAD1L1	8379	NM_001013836.1	NC_000007.14	Tiled Kinetochore Gene - Essential	chr7	2259016	2259035	+	2259032	529	GGCGCTTCACCCGCATCTCC	observation	225	145	162	179	204	211	1056	895	843	225	180	167	219	230	252	183	178	182	879	2343	1128	203	243	207	128.321	101.619	100.94	113.915	117.334	126.462	111.354	93.1575	96.1421	128.321	114.801
MAD1L1	MAD1L1_044	MAD1L1	8379	NM_001013836.1	NC_000007.14	Tiled Kinetochore Gene - Essential	chr7	2259037	2259056	-	2259034	522	GCAGTGGAGCGTGATGGACC	observation	398	331	327	365	376	358	2302	2337	2406	398	308	303	366	343	364	303	338	303	1903	5265	3086	319	404	314	226.986	231.972	203.749	232.284	216.263	214.565	242.742	243.25	274.398	226.986	196.438
MAD1L1	MAD1L1_043	MAD1L1	8379	NM_001013836.1	NC_000007.14	Tiled Kinetochore Gene - Essential	chr7	2259043	2259062	-	2259040	516	GGAACTGCAGTGGAGCGTGA	observation	260	234	242	229	232	261	1236	1196	1379	260	245	208	150	200	168	183	218	192	1127	2446	1207	213	240	183	148.283	163.993	150.787	145.735	133.439	156.429	130.334	124.488	157.272	148.283	156.257
MAD1L1	MAD1L1_042	MAD1L1	8379	NM_001013836.1	NC_000007.14	Tiled Kinetochore Gene - Essential	chr7	2259053	2259072	-	2259050	506	GGAGGATCTCGGAACTGCAG	observation	233	201	244	212	239	258	1151	1378	1123	233	255	211	122	126	144	138	116	149	720	2406	924	169	190	147	132.884	140.865	152.033	134.916	137.465	154.631	121.371	143.431	128.075	132.884	162.635
MAD1L1	MAD1L1_041	MAD1L1	8379	NM_001013836.1	NC_000007.14	Tiled Kinetochore Gene - Essential	chr7	2259064	2259083	-	2259061	495	CGCACTGAAGGGGAGGATCT	observation	377	286	324	339	341	298	1982	1790	2011	377	321	274	276	368	313	359	371	355	2102	5345	2766	365	417	299	215.01	200.435	201.88	215.738	196.132	178.604	208.999	186.315	229.35	215.01	204.729
MAD1L1	MAD1L1_040	MAD1L1	8379	NM_001013836.1	NC_000007.14	Tiled Kinetochore Gene - Essential	chr7	2259076	2259095	-	2259073	483	TTAGACCATCAACGCACTGA	observation	449	327	373	430	416	435	2253	2174	2303	449	332	349	245	291	332	348	272	392	2043	4697	2421	345	363	336	256.073	229.169	232.411	273.65	239.269	260.715	237.575	226.284	262.652	256.073	211.745
MAD1L1	MAD1L1_039	MAD1L1	8379	NM_001013836.1	NC_000007.14	Tiled Kinetochore Gene - Essential	chr7	2259068	2259087	+	2259084	477	CCTCCCCTTCAGTGCGTTGA	observation	296	194	216	271	302	251	1785	1597	1528	296	238	210	250	364	325	243	228	312	1772	3859	1902	317	385	250	168.814	135.96	134.586	172.463	173.7	150.435	188.226	166.226	174.265	168.814	151.793
MAD1L1	MAD1L1_038	MAD1L1	8379	NM_001013836.1	NC_000007.14	Tiled Kinetochore Gene - Essential	chr7	2262201	2262220	+	2262217	462	CCCGCTCACCTCGCCAGCCT	observation	134	100	112	109	131	139	755	626	714	134	112	128	128	206	127	140	103	157	679	1862	991	137	209	148	76.4226	70.0823	69.7856	69.3671	75.3469	83.3088	79.6136	65.1582	81.43	76.4226	71.432
MAD1L1	MAD1L1_037	MAD1L1	8379	NM_001013836.1	NC_000007.14	Tiled Kinetochore Gene - Essential	chr7	2262221	2262240	-	2262218	456	GAAAGAGGACAGTCTGGCCC	observation	287	245	276	263	285	319	2121	1803	1533	287	279	242	276	294	255	259	287	277	1693	4103	2159	348	241	245	163.681	171.702	171.972	167.372	163.923	191.191	223.656	187.668	174.835	163.681	177.942
MAD1L1	MAD1L1_036	MAD1L1	8379	NM_001013836.1	NC_000007.14	Tiled Kinetochore Gene - Essential	chr7	2262227	2262246	-	2262224	450	GCGTGAGAAAGAGGACAGTC	observation	238	191	200	196	216	232	1398	1358	1324	238	242	194	202	303	307	195	247	253	1549	2915	1816	256	265	234	135.736	133.857	124.617	124.734	124.236	139.048	147.417	141.35	150.999	135.736	154.344
MAD1L1	MAD1L1_035	MAD1L1	8379	NM_001013836.1	NC_000007.14	Tiled Kinetochore Gene - Essential	chr7	2262236	2262255	-	2262233	441	CAAGAGGCTGCGTGAGAAAG	observation	273	188	258	251	267	261	1799	1630	1495	273	254	226	265	286	297	221	234	266	1845	4592	2377	344	329	273	155.697	131.755	160.756	159.735	153.57	156.429	189.702	169.661	170.501	155.697	161.998
MAD1L1	MAD1L1_034	MAD1L1	8379	NM_001013836.1	NC_000007.14	Tiled Kinetochore Gene - Essential	chr7	2262252	2262271	-	2262249	425	ACTTGGATGCTGCCAGCAAG	observation	357	295	298	311	345	355	2250	2026	2079	357	288	299	184	198	254	247	279	301	1811	4396	2331	248	313	229	203.603	206.743	185.679	197.919	198.433	212.767	237.259	210.879	237.105	203.603	183.682
MAD1L1	MAD1L1_033	MAD1L1	8379	NM_001013836.1	NC_000007.14	Tiled Kinetochore Gene - Essential	chr7	2262269	2262288	-	2262266	408	CAGGCAGTGTCAGCAGAACT	observation	374	387	353	364	420	428	2498	2153	2480	374	390	350	368	382	428	372	404	379	2315	5433	3178	381	472	383	213.299	271.218	219.949	231.648	241.57	256.519	263.41	224.098	282.838	213.299	248.736
MAD1L1	MAD1L1_032	MAD1L1	8379	NM_001013836.1	NC_000007.14	Tiled Kinetochore Gene - Essential	chr7	2262288	2262307	-	2262285	389	AGGAGCAGCTGGAGCGCAAC	observation	389	292	302	321	377	374	1908	2012	2045	389	366	318	223	323	305	336	364	285	1816	4591	2307	337	395	276	221.854	204.64	188.172	204.283	216.838	224.155	201.196	209.422	233.227	221.854	233.43
MAD1L1	MAD1L1_031	MAD1L1	8379	NM_001013836.1	NC_000007.14	Tiled Kinetochore Gene - Essential	chr7	2262299	2262318	-	2262296	378	GGAGAAGATGCAGGAGCAGC	observation	320	210	263	281	277	243	1680	1584	1579	320	262	251	242	308	307	242	315	295	1438	4031	2278	302	326	270	182.502	147.173	163.872	178.827	159.321	145.641	177.153	164.873	180.081	182.502	167.1
MAD1L1	MAD1L1_030	MAD1L1	8379	NM_001013836.1	NC_000007.14	Tiled Kinetochore Gene - Essential	chr7	2262308	2262327	-	2262305	369	CGGGGCGGAGGAGAAGATGC	observation	190	186	181	213	192	186	1155	1361	1157	190	145	160	77	55	61	122	101	147	1017	2119	1069	74	92	72	108.36	130.353	112.778	135.552	110.432	111.478	121.793	141.662	131.953	108.36	92.4789
MAD1L1	MAD1L1_029	MAD1L1	8379	NM_001013836.1	NC_000007.14	Tiled Kinetochore Gene - Essential	chr7	2262306	2262325	+	2262322	357	CTGCATCTTCTCCTCCGCCC	observation	272	210	248	255	262	261	1518	1287	1360	272	224	208	179	197	166	201	228	203	1152	2929	1562	186	241	171	155.126	147.173	154.525	162.281	150.694	156.429	160.071	133.959	155.105	155.126	142.864
MAD1L1	MAD1L1_028	MAD1L1	8379	NM_001013836.1	NC_000007.14	Tiled Kinetochore Gene - Essential	chr7	2262328	2262347	-	2262325	349	CAGCTTCAGGAGCGGGAGGC	observation	213	140	193	200	235	203	1175	1484	1257	213	183	171	246	315	340	205	214	237	1513	3263	1435	259	339	207	121.478	98.1152	120.256	127.279	135.164	121.667	123.902	154.465	143.358	121.478	116.715
MAD1L1	MAD1L1_027	MAD1L1	8379	NM_001013836.1	NC_000007.14	Tiled Kinetochore Gene - Essential	chr7	2262336	2262355	-	2262333	341	GCATCCGGCAGCTTCAGGAG	observation	237	183	224	162	190	231	1318	1337	1240	237	199	180	110	148	187	191	151	192	1127	3225	1587	214	243	189	135.165	128.251	139.571	103.096	109.282	138.448	138.981	139.164	141.419	135.165	126.919
MAD1L1	MAD1L1_026	MAD1L1	8379	NM_001013836.1	NC_000007.14	Tiled Kinetochore Gene - Essential	chr7	2262329	2262348	+	2262345	334	CCTCCCGCTCCTGAAGCTGC	observation	243	151	202	216	212	206	1349	1224	1130	243	203	183	238	221	240	191	239	227	1286	3123	1375	215	334	207	138.587	105.824	125.863	137.462	121.935	123.465	142.25	127.402	128.874	138.587	129.47
MAD1L1	MAD1L1_025	MAD1L1	8379	NM_001013836.1	NC_000007.14	Tiled Kinetochore Gene - Essential	chr7	2262341	2262360	+	2262357	322	GAAGCTGCCGGATGCGCGTC	observation	199	166	152	208	213	220	1087	1109	1145	199	200	163	199	246	220	201	224	193	1074	2589	1627	187	249	148	113.493	116.337	94.709	132.37	122.511	131.856	114.622	115.432	130.584	113.493	127.557
MAD1L1	MAD1L1_024	MAD1L1	8379	NM_001013836.1	NC_000007.14	Tiled Kinetochore Gene - Essential	chr7	2262350	2262369	+	2262366	313	GGATGCGCGTCAGGAGCTCC	observation	275	176	195	227	262	233	1319	1419	1549	275	228	193	212	231	262	214	210	203	1281	3176	1574	183	284	207	156.837	123.345	121.502	144.462	150.694	139.647	139.087	147.699	176.66	156.837	145.415
MAD1L1	MAD1L1_023	MAD1L1	8379	NM_001013836.1	NC_000007.14	Tiled Kinetochore Gene - Essential	chr7	2262371	2262390	-	2262368	306	GCGTGAGGTCGACCGCAACC	observation	267	205	223	248	281	279	1422	1468	1352	267	234	203	301	296	273	238	275	237	1397	3691	1693	228	259	226	152.275	143.669	138.948	157.826	161.622	167.217	149.948	152.799	154.192	152.275	149.242
MAD1L1	MAD1L1_022	MAD1L1	8379	NM_001013836.1	NC_000007.14	Tiled Kinetochore Gene - Essential	chr7	2265044	2265063	-	2265041	288	CAGTGCCAGGAACTACGAGG	observation	228	183	215	239	237	254	1210	1292	1080	228	207	216	113	159	151	177	140	211	1753	2779	1440	223	260	188	130.032	128.251	133.963	152.099	136.315	152.233	127.593	134.48	123.171	130.032	132.022
MAD1L1	MAD1L1_021	MAD1L1	8379	NM_001013836.1	NC_000007.14	Tiled Kinetochore Gene - Essential	chr7	2265036	2265055	+	2265052	282	TGAACCCACCTCGTAGTTCC	observation	357	254	301	311	340	313	1806	1877	1757	357	296	263	244	354	315	295	315	302	2012	4465	2267	412	424	315	203.603	178.009	187.549	197.919	195.557	187.595	190.44	195.371	200.382	203.603	188.785
MAD1L1	MAD1L1_020	MAD1L1	8379	NM_001013836.1	NC_000007.14	Tiled Kinetochore Gene - Essential	chr7	2265042	2265061	+	2265058	276	CACCTCGTAGTTCCTGGCAC	observation	273	227	239	291	292	324	1690	1761	1614	273	261	250	262	313	277	279	291	276	1718	4077	2054	262	315	274	155.697	159.087	148.917	185.191	167.949	194.187	178.208	183.297	184.073	155.697	166.462
MAD1L1	MAD1L1_019	MAD1L1	8379	NM_001013836.1	NC_000007.14	Tiled Kinetochore Gene - Essential	chr7	2265048	2265067	+	2265064	270	GTAGTTCCTGGCACTGGTGC	observation	283	220	244	284	274	238	1705	1761	1596	283	272	220	231	256	258	267	284	296	1693	3504	1896	305	307	245	161.4	154.181	152.033	180.736	157.596	142.644	179.79	183.297	182.02	161.4	173.478
MAD1L1	MAD1L1_018	MAD1L1	8379	NM_001013836.1	NC_000007.14	Tiled Kinetochore Gene - Essential	chr7	2265083	2265102	-	2265080	249	CAAGAGGGCTCGAGTGGAGC	observation	188	164	165	177	180	186	1075	1087	1035	188	149	140	108	125	175	136	143	162	1029	2549	1340	162	198	147	107.22	114.935	102.809	112.642	103.53	111.478	113.357	113.142	118.039	107.22	95.0301
MAD1L1	MAD1L1_017	MAD1L1	8379	NM_001013836.1	NC_000007.14	Tiled Kinetochore Gene - Essential	chr7	2265089	2265108	-	2265086	243	GAGTCACAAGAGGGCTCGAG	observation	202	141	220	214	227	210	1348	1420	1018	202	209	197	162	181	138	132	170	165	1088	2986	1470	200	232	182	115.204	98.816	137.079	136.189	130.563	125.862	142.145	147.803	116.1	115.204	133.297
MAD1L1	MAD1L1_016	MAD1L1	8379	NM_001013836.1	NC_000007.14	Tiled Kinetochore Gene - Essential	chr7	2265099	2265118	-	2265096	233	AGATGGAGCTGAGTCACAAG	observation	379	261	298	336	357	355	2081	1852	2098	379	335	328	222	290	309	281	317	356	1948	5297	2523	341	385	316	216.15	182.915	185.679	213.829	205.335	212.767	219.438	192.768	239.272	216.15	213.658
MAD1L1	MAD1L1_015	MAD1L1	8379	NM_001013836.1	NC_000007.14	Tiled Kinetochore Gene - Essential	chr7	2265116	2265135	-	2265113	216	GGAGCGGGAGAAAATGCAGA	observation	206	180	217	155	232	218	1438	1419	1116	206	217	185	130	140	147	162	143	170	1412	3818	1554	175	160	138	117.485	126.148	135.21	98.6414	133.439	130.657	151.635	147.699	127.277	117.485	138.399
MAD1L1	MAD1L1_014	MAD1L1	8379	NM_001013836.1	NC_000007.14	Tiled Kinetochore Gene - Essential	chr7	2265131	2265150	-	2265128	201	CCACCTCATCCAGGTGGAGC	observation	228	188	205	203	218	161	1332	1402	1235	228	186	172	260	261	301	202	197	229	1492	3249	1524	277	337	209	130.032	131.755	127.733	129.188	125.386	96.4944	140.457	145.929	140.849	130.032	118.628
MAD1L1	MAD1L1_013	MAD1L1	8379	NM_001013836.1	NC_000007.14	Tiled Kinetochore Gene - Essential	chr7	2265137	2265156	-	2265134	195	GAAGTCCCACCTCATCCAGG	observation	165	129	126	119	127	134	793	782	576	165	128	118	70	78	89	139	116	99	819	2109	736	102	108	97	94.1024	90.4062	78.5088	75.7311	73.0462	80.3121	83.6206	81.3957	65.6914	94.1024	81.6366
MAD1L1	MAD1L1_012	MAD1L1	8379	NM_001013836.1	NC_000007.14	Tiled Kinetochore Gene - Essential	chr7	2265129	2265148	+	2265145	189	CCGCTCCACCTGGATGAGGT	observation	180	163	196	185	220	189	1413	1218	1148	180	196	175	145	131	147	180	198	179	1140	2308	1587	191	191	179	102.657	114.234	122.125	117.733	126.537	113.276	148.999	126.777	130.927	102.657	125.006
MAD1L1	MAD1L1_011	MAD1L1	8379	NM_001013836.1	NC_000007.14	Tiled Kinetochore Gene - Essential	chr7	2265140	2265159	+	2265156	178	GGATGAGGTGGGACTTCGAA	observation	216	148	156	184	204	184	1356	1216	1075	216	190	211	162	136	186	178	153	190	1197	2346	1440	169	250	203	123.189	103.722	97.2013	117.097	117.334	110.279	142.988	126.569	122.601	123.189	121.179
MAD1L1	MAD1L1_010	MAD1L1	8379	NM_001013836.1	NC_000007.14	Tiled Kinetochore Gene - Essential	chr7	2269612	2269631	+	2269628	139	CACTCACCTGCATGCTCTGC	observation	361	250	298	315	382	308	1803	1974	1919	361	315	306	388	412	433	309	347	410	2055	5418	2680	390	438	326	205.885	175.206	185.679	200.465	219.714	184.598	190.124	205.467	218.857	205.885	200.902
MAD1L1	MAD1L1_009	MAD1L1	8379	NM_001013836.1	NC_000007.14	Tiled Kinetochore Gene - Essential	chr7	2269637	2269656	+	2269653	114	CTGCATCTGCAGAGAACCTG	observation	294	227	287	292	319	318	1763	1794	1487	294	267	215	75	135	100	159	169	169	1088	2739	1555	148	166	149	167.673	159.087	178.826	185.828	183.478	190.591	185.906	186.731	169.589	167.673	170.289
MAD1L1	MAD1L1_008	MAD1L1	8379	NM_001013836.1	NC_000007.14	Tiled Kinetochore Gene - Essential	chr7	2269643	2269662	+	2269659	108	CTGCAGAGAACCTGGGGCCG	observation	236	208	226	168	192	198	1303	1361	1033	236	217	173	203	225	245	202	228	236	1428	2766	1623	231	271	232	134.595	145.771	140.817	106.915	110.432	118.67	137.399	141.662	117.811	134.595	138.399
MAD1L1	MAD1L1_007	MAD1L1	8379	NM_001013836.1	NC_000007.14	Tiled Kinetochore Gene - Essential	chr7	2269663	2269682	-	2269660	102	TGGACTGGATATTTCTACCT	observation	165	148	185	164	148	178	933	989	786	165	163	148	92	96	80	121	112	119	721	1642	749	100	112	70	94.1024	103.722	115.271	104.369	85.1247	106.683	98.3834	102.942	89.6414	94.1024	103.959
MAD1L1	MAD1L1_006	MAD1L1	8379	NM_001013836.1	NC_000007.14	Tiled Kinetochore Gene - Essential	chr7	2269683	2269702	-	2269680	82	CAGCGTGTGGAGGGAGGCTC	observation	335	271	293	370	377	305	2102	1972	1987	335	300	293	161	217	188	291	263	314	1347	3979	2082	214	280	195	191.056	189.923	182.564	235.466	216.838	182.8	221.653	205.259	226.613	191.056	191.336
MAD1L1	MAD1L1_005	MAD1L1	8379	NM_001013836.1	NC_000007.14	Tiled Kinetochore Gene - Essential	chr7	2269689	2269708	-	2269686	76	ATCTCTCAGCGTGTGGAGGG	observation	306	248	270	286	292	283	1831	2065	1894	306	251	266	139	158	204	235	251	219	1462	3566	1773	185	226	179	174.517	173.804	168.233	182.009	167.949	169.614	193.076	214.939	216.006	174.517	160.084
MAD1L1	MAD1L1_004	MAD1L1	8379	NM_001013836.1	NC_000007.14	Tiled Kinetochore Gene - Essential	chr7	2269696	2269715	-	2269693	69	CAACTTCATCTCTCAGCGTG	observation	312	219	275	324	314	316	1728	1809	1656	312	295	239	171	246	213	250	237	344	1614	3855	2040	212	267	226	177.939	153.48	171.349	206.192	180.602	189.393	182.215	188.293	188.863	177.939	188.147
MAD1L1	MAD1L1_003	MAD1L1	8379	NM_001013836.1	NC_000007.14	Tiled Kinetochore Gene - Essential	chr7	2269712	2269731	+	2269728	39	GTTGTTCAAAGATCTCAGGG	observation	151	141	149	118	171	115	926	1146	733	151	121	145	63	96	89	148	172	141	761	2267	877	151	110	108	86.118	98.816	92.8397	75.0947	98.3535	68.9246	97.6453	119.283	83.5969	86.118	77.1721
MAD1L1	MAD1L1_002	MAD1L1	8379	NM_001013836.1	NC_000007.14	Tiled Kinetochore Gene - Essential	chr7	2269744	2269763	-	2269741	21	AGACCTGGGGGAAAACACCA	observation	120	99	94	79	117	102	544	518	386	120	106	76	38	49	52	78	93	67	522	1162	649	74	92	62	68.4381	69.3815	58.57	50.2753	67.2945	61.1331	57.364	53.9169	44.0224	68.4381	67.6053
MAD1L1	MAD1L1_001	MAD1L1	8379	NM_001013836.1	NC_000007.14	Tiled Kinetochore Gene - Essential	chr7	2269759	2269778	-	2269756	6	GAAAGCAACCATGGAAGACC	observation	318	273	306	242	301	331	1630	1529	1325	318	240	269	222	304	321	250	304	276	1445	4067	2124	344	389	349	181.361	191.325	190.664	154.008	173.125	198.383	171.881	159.148	151.113	181.361	153.069
NDC80	NDC80_001	NDC80	10403	NM_006101.2	NC_000018.10	Tiled Kinetochore Gene - Essential	chr18	2572988	2573007	+	2573004	21	AAGCGCAGTTCAGTTTCCAG	observation	174	161	193	146	200	214	475	514	454	174	161	119	45	26	31	53	77	54	229	637	388	42	47	50	99.2353	112.832	120.256	92.9138	115.033	128.26	50.088	53.5005	51.7776	99.2353	102.683
NDC80	NDC80_002	NDC80	10403	NM_006101.2	NC_000018.10	Tiled Kinetochore Gene - Essential	chr18	2572997	2573016	+	2573013	30	TCAGTTTCCAGCGGTGGTGC	observation	212	167	173	227	226	197	1058	1054	1187	212	178	179	81	75	83	149	138	137	621	1430	719	109	151	76	120.907	117.037	107.794	144.462	129.988	118.071	111.564	109.707	135.374	120.907	113.526
NDC80	NDC80_003	NDC80	10403	NM_006101.2	NC_000018.10	Tiled Kinetochore Gene - Essential	chr18	2573023	2573042	-	2573020	42	TTAACTCCTGCATGGAGAGG	observation	215	196	215	229	250	220	861	893	897	215	187	183	38	48	53	116	141	96	376	960	698	60	59	54	122.618	137.361	133.963	145.735	143.792	131.856	90.7911	92.9493	102.301	122.618	119.266
NDC80	NDC80_004	NDC80	10403	NM_006101.2	NC_000018.10	Tiled Kinetochore Gene - Essential	chr18	2573031	2573050	-	2573028	50	CTGGGATCTTAACTCCTGCA	observation	184	173	195	167	174	185	575	501	393	184	165	121	37	22	23	48	61	81	203	505	251	21	24	24	104.938	121.242	121.502	106.278	100.079	110.879	60.6329	52.1474	44.8207	104.938	105.235
NDC80	NDC80_005	NDC80	10403	NM_006101.2	NC_000018.10	Tiled Kinetochore Gene - Essential	chr18	2573029	2573048	+	2573045	62	CATGCAGGAGTTAAGATCCC	observation	229	208	202	219	219	222	1181	1186	975	229	180	185	66	48	70	132	154	161	772	1784	598	62	81	104	130.603	145.771	125.863	139.371	125.962	133.054	124.535	123.447	111.196	130.603	114.801
NDC80	NDC80_006	NDC80	10403	NM_006101.2	NC_000018.10	Tiled Kinetochore Gene - Essential	chr18	2573049	2573068	-	2573046	68	GCCTTGTTTATTTACATCCT	observation	263	196	252	212	253	221	1485	1578	1528	263	217	207	124	119	154	233	222	196	1252	2952	1866	166	178	178	149.994	137.361	157.018	134.916	145.517	132.455	156.591	164.249	174.265	149.994	138.399
NDC80	NDC80_007	NDC80	10403	NM_006101.2	NC_000018.10	Tiled Kinetochore Gene - Essential	chr18	2573045	2573064	+	2573061	78	TCCCAGGATGTAAATAAACA	observation	148	118	128	131	122	127	815	731	650	148	143	104	45	39	72	109	80	100	642	1278	544	58	86	77	84.407	82.6971	79.755	83.3679	70.1704	76.1167	85.9405	76.0873	74.1309	84.407	91.2033
NDC80	NDC80_008	NDC80	10403	NM_006101.2	NC_000018.10	Tiled Kinetochore Gene - Essential	chr18	2573071	2573090	-	2573068	90	CTCACGTTTGAGGGGTATAG	observation	254	189	208	189	235	178	1385	1168	1231	254	219	201	72	72	88	171	186	188	1347	2621	1554	133	117	107	144.861	132.456	129.602	120.279	135.164	106.683	146.046	121.573	140.393	144.861	139.675
NDC80	NDC80_009	NDC80	10403	NM_006101.2	NC_000018.10	Tiled Kinetochore Gene - Essential	chr18	2573079	2573098	-	2573076	98	GGGAAATACTCACGTTTGAG	observation	168	152	177	168	155	161	703	794	582	168	136	109	32	25	25	101	87	78	386	630	337	26	37	36	95.8134	106.525	110.286	106.915	89.1509	96.4944	74.1303	82.6448	66.3757	95.8134	86.7388
NDC80	NDC80_010	NDC80	10403	NM_006101.2	NC_000018.10	Tiled Kinetochore Gene - Essential	chr18	2574986	2575005	+	2575002	117	AGCAAAGAGAAACCAACCTT	observation	206	140	221	206	205	204	1231	1137	747	206	166	190	57	46	62	103	151	155	771	1929	843	99	77	79	117.485	98.1152	137.702	131.098	117.909	122.266	129.807	118.346	85.1935	117.485	105.872
NDC80	NDC80_011	NDC80	10403	NM_006101.2	NC_000018.10	Tiled Kinetochore Gene - Essential	chr18	2575037	2575056	+	2575053	168	GAAAGAAAAGTCTCGCTATT	observation	245	213	263	169	242	269	1498	1667	1054	245	249	213	358	293	368	259	298	281	1492	4556	2024	301	318	297	139.728	149.275	163.872	107.551	139.19	161.224	157.962	173.512	120.206	139.728	158.809
NDC80	NDC80_012	NDC80	10403	NM_006101.2	NC_000018.10	Tiled Kinetochore Gene - Essential	chr18	2575044	2575063	+	2575060	175	AAGTCTCGCTATTTGGCAAA	observation	121	107	145	132	160	143	803	851	700	121	122	130	146	180	183	175	145	167	1004	1795	1228	194	204	144	69.0084	74.9881	90.3474	84.0043	92.0267	85.7062	84.6751	88.5777	79.8333	69.0084	77.8098
NDC80	NDC80_013	NDC80	10403	NM_006101.2	NC_000018.10	Tiled Kinetochore Gene - Essential	chr18	2577744	2577763	-	2577741	182	GGATCCATGTCCACTAGTTC	observation	263	227	236	269	302	257	1538	1695	1368	263	282	231	197	247	234	211	248	307	1582	3591	1738	220	247	201	149.994	159.087	147.048	171.19	173.7	154.031	162.18	176.427	156.017	149.994	179.856
NDC80	NDC80_014	NDC80	10403	NM_006101.2	NC_000018.10	Tiled Kinetochore Gene - Essential	chr18	2577737	2577756	+	2577753	189	ATTTCCAGAACTAGTGGACA	observation	244	221	219	224	283	253	1411	1449	1322	244	171	234	123	124	147	180	187	180	1265	3048	1173	156	165	126	139.157	154.882	136.456	142.553	162.772	151.634	148.788	150.821	150.771	139.157	109.061
NDC80	NDC80_015	NDC80	10403	NM_006101.2	NC_000018.10	Tiled Kinetochore Gene - Essential	chr18	2577744	2577763	+	2577760	196	GAACTAGTGGACATGGATCC	observation	270	213	298	228	286	265	1181	1418	1328	270	211	253	82	57	106	170	122	149	1062	2401	1084	106	140	120	153.986	149.275	185.679	145.098	164.498	158.826	124.535	147.595	151.455	153.986	134.573
NDC80	NDC80_016	NDC80	10403	NM_006101.2	NC_000018.10	Tiled Kinetochore Gene - Essential	chr18	2577765	2577784	-	2577762	203	TATACCAAGTTGACTATTCC	observation	236	169	226	215	212	218	1148	1107	1038	236	172	206	156	163	198	192	109	175	887	2682	1354	154	207	185	134.595	118.439	140.817	136.825	121.935	130.657	121.055	115.224	118.381	134.595	109.699
NDC80	NDC80_017	NDC80	10403	NM_006101.2	NC_000018.10	Tiled Kinetochore Gene - Essential	chr18	2577758	2577777	+	2577774	210	GGATCCCGGAATAGTCAACT	observation	152	142	160	119	177	158	878	860	708	152	132	111	48	68	92	76	120	112	573	1423	801	52	85	57	86.6883	99.5169	99.6937	75.7311	101.805	94.6963	92.5838	89.5145	80.7457	86.6883	84.1877
NDC80	NDC80_018	NDC80	10403	NM_006101.2	NC_000018.10	Tiled Kinetochore Gene - Essential	chr18	2577787	2577806	+	2577803	239	TTCCAGTTCTGAGAAAATCA	observation	135	117	118	108	144	168	639	604	539	135	154	141	111	157	143	113	132	142	706	1480	768	140	157	104	76.9929	81.9963	73.5241	68.7308	82.824	100.69	67.3816	62.8683	61.4716	76.9929	98.219
NDC80	NDC80_019	NDC80	10403	NM_006101.2	NC_000018.10	Tiled Kinetochore Gene - Essential	chr18	2577814	2577833	-	2577811	252	CTTTGTCATTAAGTGGTCTC	observation	285	214	230	278	291	223	1547	1462	1629	285	213	248	253	259	215	271	249	243	1425	4506	1780	230	332	225	162.541	149.976	143.31	176.918	167.374	133.654	163.129	152.175	185.784	162.541	135.848
NDC80	NDC80_020	NDC80	10403	NM_006101.2	NC_000018.10	Tiled Kinetochore Gene - Essential	chr18	2577821	2577840	-	2577818	259	ATGAATGCTTTGTCATTAAG	observation	286	202	223	271	245	235	1347	1321	1326	286	227	204	212	249	234	245	307	204	1396	3330	1731	203	291	253	163.111	141.566	138.948	172.463	140.916	140.846	142.039	137.498	151.227	163.111	144.777
NDC80	NDC80_021	NDC80	10403	NM_006101.2	NC_000018.10	Tiled Kinetochore Gene - Essential	chr18	2577847	2577866	+	2577863	299	GTGTATTCGACAACTCTGTG	observation	214	203	220	245	261	209	1084	1156	907	214	196	205	28	52	41	99	71	102	396	1180	645	41	55	41	122.048	142.267	137.079	155.917	150.119	125.263	114.306	120.324	103.441	122.048	125.006
NDC80	NDC80_022	NDC80	10403	NM_006101.2	NC_000018.10	Tiled Kinetochore Gene - Essential	chr18	2577962	2577981	+	2577978	315	TTGTAGTTTCTTACAGAAAA	observation	147	118	117	112	118	155	777	692	645	147	130	137	186	176	243	139	142	180	749	1951	926	157	195	157	83.8367	82.6971	72.901	71.2763	67.8697	92.8983	81.9335	72.0279	73.5607	83.8367	82.9121
NDC80	NDC80_023	NDC80	10403	NM_006101.2	NC_000018.10	Tiled Kinetochore Gene - Essential	chr18	2578005	2578024	-	2578002	344	GGGAGCTTGTAGAGATTTCA	observation	134	129	145	110	138	141	762	725	590	134	144	99	159	176	166	138	156	116	843	2133	1436	159	190	132	76.4226	90.4062	90.3474	70.0035	79.373	84.5075	80.3517	75.4628	67.2881	76.4226	91.8411
NDC80	NDC80_024	NDC80	10403	NM_006101.2	NC_000018.10	Tiled Kinetochore Gene - Essential	chr18	2578025	2578044	-	2578022	364	TTCAGGAAGTCTTTAACAGA	observation	197	192	187	180	217	257	1264	1111	969	197	222	173	60	93	76	118	133	181	837	1999	946	87	115	87	112.353	134.558	116.517	114.551	124.811	154.031	133.287	115.64	110.512	112.353	141.588
NDC80	NDC80_025	NDC80	10403	NM_006101.2	NC_000018.10	Tiled Kinetochore Gene - Essential	chr18	2578042	2578061	-	2578039	381	AAAGAAATGTGAAGATCTTC	observation	303	225	335	252	321	304	1590	1724	1418	303	291	259	266	235	301	262	279	332	1478	4251	2143	265	316	297	172.806	157.685	208.734	160.372	184.629	182.201	167.663	179.445	161.719	172.806	185.596
NDC80	NDC80_026	NDC80	10403	NM_006101.2	NC_000018.10	Tiled Kinetochore Gene - Essential	chr18	2578043	2578062	+	2578059	396	AAGATCTTCACATTTCTTTA	observation	132	110	147	128	134	158	683	706	647	132	146	139	185	178	225	121	144	180	864	1649	996	188	215	171	75.2819	77.0905	91.5936	81.4587	77.0724	94.6963	72.0213	73.4851	73.7888	75.2819	93.1167
NDC80	NDC80_027	NDC80	10403	NM_006101.2	NC_000018.10	Tiled Kinetochore Gene - Essential	chr18	2578072	2578091	-	2578069	411	GAAGTTCGTATGAGGGGCAC	observation	259	216	226	263	291	240	1475	1648	1492	259	217	221	65	79	107	118	126	178	799	2069	1171	86	109	63	147.712	151.378	140.817	167.372	167.374	143.843	155.537	171.535	170.159	147.712	138.399
NDC80	NDC80_028	NDC80	10403	NM_006101.2	NC_000018.10	Tiled Kinetochore Gene - Essential	chr18	2578078	2578097	-	2578075	417	TGTCAGGAAGTTCGTATGAG	observation	249	209	281	251	233	256	1110	958	1067	249	235	191	36	43	38	90	106	91	629	1053	599	63	68	57	142.009	146.472	175.087	159.735	134.014	153.432	117.048	99.715	121.689	142.009	149.88
NDC80	NDC80_029	NDC80	10403	NM_006101.2	NC_000018.10	Tiled Kinetochore Gene - Essential	chr18	2578094	2578113	-	2578091	433	TCTTCTTCAAACTTTGTGTC	observation	333	269	276	299	293	311	1974	1761	1369	333	289	310	313	304	324	203	272	331	2094	5086	2118	342	359	318	189.916	188.521	171.972	190.282	168.524	186.396	208.155	183.297	156.131	189.916	184.32
NDC80	NDC80_030	NDC80	10403	NM_006101.2	NC_000018.10	Tiled Kinetochore Gene - Essential	chr18	2578093	2578112	+	2578109	446	TGACACAAAGTTTGAAGAAG	observation	253	233	225	246	268	294	1333	1550	1372	253	272	241	241	195	236	211	243	233	1365	3710	1791	227	258	228	144.29	163.292	140.194	156.553	154.145	176.207	140.563	161.334	156.473	144.29	173.478
NDC80	NDC80_031	NDC80	10403	NM_006101.2	NC_000018.10	Tiled Kinetochore Gene - Essential	chr18	2578121	2578140	-	2578118	460	CCAAGGTCTTTAAAGATTCT	observation	246	210	243	207	253	224	1274	1484	996	246	230	216	279	338	323	282	339	305	1540	3364	1849	287	289	249	140.298	147.173	151.41	131.734	145.517	134.253	134.341	154.465	113.591	140.298	146.691
NDC80	NDC80_032	NDC80	10403	NM_006101.2	NC_000018.10	Tiled Kinetochore Gene - Essential	chr18	2578118	2578137	+	2578134	471	CCAAGAATCTTTAAAGACCT	observation	277	215	247	216	236	251	1684	1645	1174	277	256	210	284	293	374	217	461	249	1726	4575	2206	340	326	284	157.978	150.677	153.902	137.462	135.739	150.435	177.575	171.222	133.892	157.978	163.273
NDC80	NDC80_033	NDC80	10403	NM_006101.2	NC_000018.10	Tiled Kinetochore Gene - Essential	chr18	2578946	2578965	-	2578943	500	CACTGTGTACATGGAGCTTT	observation	372	269	295	305	350	320	2054	2144	1890	372	307	273	358	396	485	345	369	377	2385	5521	2984	358	382	331	212.158	188.521	183.81	194.101	201.308	191.79	216.591	223.162	215.55	212.158	195.8
NDC80	NDC80_034	NDC80	10403	NM_006101.2	NC_000018.10	Tiled Kinetochore Gene - Essential	chr18	2578955	2578974	-	2578952	509	AGGAGCCCCCACTGTGTACA	observation	286	245	289	218	258	228	1689	1746	1328	286	260	246	174	194	227	239	284	209	1763	3945	2007	173	214	144	163.111	171.702	180.072	138.734	148.393	136.65	178.102	181.735	151.455	163.111	165.824
NDC80	NDC80_035	NDC80	10403	NM_006101.2	NC_000018.10	Tiled Kinetochore Gene - Essential	chr18	2578947	2578966	+	2578963	515	AAGCTCCATGTACACAGTGG	observation	348	272	352	383	409	288	1219	1219	1394	348	314	263	44	36	22	127	83	67	406	1021	601	45	53	61	198.471	190.624	219.326	243.74	235.243	172.611	128.542	126.882	158.982	198.471	200.265
NDC80	NDC80_036	NDC80	10403	NM_006101.2	NC_000018.10	Tiled Kinetochore Gene - Essential	chr18	2578975	2578994	-	2578972	529	ACAATGTGAGGCCATGTATG	observation	481	315	336	441	503	334	2410	2361	2251	481	380	367	73	95	114	283	276	344	1580	4248	2452	123	134	122	274.323	220.759	209.357	280.651	289.309	200.181	254.131	245.748	256.721	274.323	242.359
NDC80	NDC80_037	NDC80	10403	NM_006101.2	NC_000018.10	Tiled Kinetochore Gene - Essential	chr18	2578987	2579006	-	2578984	541	ACTAAGGCTGCCACAATGTG	observation	518	380	430	472	449	412	2330	2582	2416	518	428	372	45	86	66	195	228	209	1372	2805	1688	109	93	86	295.425	266.313	267.927	300.379	258.25	246.93	245.695	268.752	275.539	295.425	272.972
NDC80	NDC80_038	NDC80	10403	NM_006101.2	NC_000018.10	Tiled Kinetochore Gene - Essential	chr18	2578988	2579007	+	2579004	556	ACATTGTGGCAGCCTTAGTT	observation	271	216	239	234	264	298	1740	1516	1573	271	272	235	290	282	314	297	302	299	1906	5195	2022	313	306	233	154.556	151.378	148.917	148.917	151.844	178.604	183.48	157.795	179.397	154.556	173.478
NDC80	NDC80_039	NDC80	10403	NM_006101.2	NC_000018.10	Tiled Kinetochore Gene - Essential	chr18	2579007	2579026	+	2579023	575	TTGGCTAATAGACTGCATCA	observation	229	201	221	224	229	256	924	957	719	229	222	170	12	15	14	67	75	59	259	480	418	26	32	23	130.603	140.865	137.702	142.553	131.713	153.432	97.4344	99.6109	82.0002	130.603	141.588
NDC80	NDC80_040	NDC80	10403	NM_006101.2	NC_000018.10	Tiled Kinetochore Gene - Essential	chr18	2585125	2585144	-	2585122	596	TAAAGGTGAGCTTTCTTTCA	observation	253	197	231	224	214	199	1198	1391	1253	253	195	208	204	228	265	182	224	217	1314	3335	1797	267	272	206	144.29	138.062	143.933	142.553	123.086	119.269	126.327	144.784	142.902	144.29	124.368
NDC80	NDC80_041	NDC80	10403	NM_006101.2	NC_000018.10	Tiled Kinetochore Gene - Essential	chr18	2585142	2585161	-	2585139	613	GGCTGCCCATCATCAAATAA	observation	205	153	171	137	168	170	873	738	709	205	213	158	248	263	271	147	163	197	963	2679	1428	217	181	210	116.915	107.226	106.548	87.1862	96.628	101.888	92.0565	76.8159	80.8597	116.915	135.848
NDC80	NDC80_042	NDC80	10403	NM_006101.2	NC_000018.10	Tiled Kinetochore Gene - Essential	chr18	2585134	2585153	+	2585150	619	GCTCACCTTTATTTGATGAT	observation	327	234	314	292	283	293	1838	1706	1492	327	265	307	279	261	296	231	262	296	1853	4532	2158	245	317	258	186.494	163.993	195.649	185.828	162.772	175.608	193.814	177.572	170.159	186.494	169.013
NDC80	NDC80_043	NDC80	10403	NM_006101.2	NC_000018.10	Tiled Kinetochore Gene - Essential	chr18	2585143	2585162	+	2585159	628	TATTTGATGATGGGCAGCCT	observation	126	99	122	121	125	102	829	874	692	126	116	112	136	159	225	127	107	147	748	2273	999	169	156	142	71.86	69.3815	76.0164	77.0039	71.8959	61.1331	87.4168	90.9717	78.9209	71.86	73.9831
NDC80	NDC80_044	NDC80	10403	NM_006101.2	NC_000018.10	Tiled Kinetochore Gene - Essential	chr18	2585163	2585182	-	2585160	634	TCTTCAGTTTCTTCTCCCCA	observation	218	164	181	186	227	192	1020	1065	914	218	177	139	52	85	70	115	122	101	716	1952	691	98	103	96	124.329	114.935	112.778	118.37	130.563	115.074	107.557	110.852	104.239	124.329	112.888
NDC80	NDC80_045	NDC80	10403	NM_006101.2	NC_000018.10	Tiled Kinetochore Gene - Essential	chr18	2585163	2585182	+	2585179	648	TGGGGAGAAGAAACTGAAGA	observation	163	158	186	143	171	172	1046	1059	842	163	185	152	147	121	174	105	156	131	1094	2115	1170	142	160	130	92.9618	110.73	115.894	91.0046	98.3535	103.087	110.299	110.228	96.0281	92.9618	117.99
NDC80	NDC80_046	NDC80	10403	NM_006101.2	NC_000018.10	Tiled Kinetochore Gene - Essential	chr18	2585180	2585199	+	2585196	665	AGATGGAATTATGCATAATA	observation	133	122	157	130	135	166	687	701	582	133	116	121	162	126	169	116	133	199	805	1605	923	180	196	119	75.8522	85.5004	97.8244	82.7315	77.6475	99.4911	72.4431	72.9647	66.3757	75.8522	73.9831
NDC80	NDC80_049	NDC80	10403	NM_006101.2	NC_000018.10	Tiled Kinetochore Gene - Essential	chr18	2587881	2587900	-	2587878	725	ATTCATCTCATCAAAGCTGT	observation	260	225	252	257	269	217	898	991	956	260	215	221	46	68	109	103	110	98	628	1152	738	110	104	87	148.283	157.685	157.018	163.554	154.72	130.058	94.6927	103.15	109.029	148.283	137.124
NDC80	NDC80_050	NDC80	10403	NM_006101.2	NC_000018.10	Tiled Kinetochore Gene - Essential	chr18	2589202	2589221	-	2589199	766	TCCACATTAAATAAATCCTC	observation	86	78	66	59	77	109	333	334	183	86	101	45	30	31	40	52	33	55	192	672	237	34	40	42	49.0473	54.6642	41.1236	37.5474	44.2878	65.3285	35.1143	34.7649	20.8707	49.0473	64.4163
NDC80	NDC80_051	NDC80	10403	NM_006101.2	NC_000018.10	Tiled Kinetochore Gene - Essential	chr18	2589198	2589217	+	2589214	776	TCCAGAGGATTTATTTAATG	observation	187	168	161	120	163	157	1148	1149	842	187	167	154	105	154	158	156	170	182	1100	2457	1199	167	146	117	106.649	117.738	100.317	76.3675	93.7522	94.097	121.055	119.596	96.0281	106.649	106.51
NDC80	NDC80_053	NDC80	10403	NM_006101.2	NC_000018.10	Tiled Kinetochore Gene - Essential	chr18	2589264	2589283	+	2589280	842	GAATGAACAGATTGCAAGAT	observation	420	293	372	323	358	387	2369	2155	2206	420	336	347	215	262	266	249	325	287	2533	6022	2565	262	279	251	239.533	205.341	231.788	205.556	205.91	231.946	249.807	224.307	251.589	239.533	214.296
NDC80	NDC80_054	NDC80	10403	NM_006101.2	NC_000018.10	Tiled Kinetochore Gene - Essential	chr18	2589288	2589307	+	2589304	866	ACAAGAAAGAGAAAAAGAAC	observation	139	125	131	118	138	155	539	524	349	139	108	110	50	47	45	41	54	64	346	624	381	64	69	49	79.2741	87.6029	81.6242	75.0947	79.373	92.8983	56.8367	54.5414	39.8026	79.2741	68.8808
NDC80	NDC80_055	NDC80	10403	NM_006101.2	NC_000018.10	Tiled Kinetochore Gene - Essential	chr18	2590025	2590044	+	2590041	896	AGAGTCGTTGAGAAAACTGA	observation	270	252	263	219	281	313	1189	1149	1099	270	257	213	37	46	77	124	128	130	495	1175	691	96	68	57	153.986	176.607	163.872	139.371	161.622	187.595	125.378	119.596	125.338	153.986	163.911
NDC80	NDC80_056	NDC80	10403	NM_006101.2	NC_000018.10	Tiled Kinetochore Gene - Essential	chr18	2590038	2590057	+	2590054	909	AAACTGAAGGCTTCCTTACA	observation	260	222	260	232	259	299	1405	1491	1342	260	232	262	198	189	227	205	222	269	1510	4001	1585	210	315	225	148.283	155.583	162.002	147.644	148.968	179.204	148.155	155.193	153.052	148.283	147.966
NDC80	NDC80_057	NDC80	10403	NM_006101.2	NC_000018.10	Tiled Kinetochore Gene - Essential	chr18	2590058	2590077	+	2590074	929	AGGAGATGTTCAAAAGTATC	observation	349	313	316	267	356	359	1726	1976	1667	349	289	305	224	243	273	310	374	295	1717	4703	2181	309	298	268	199.041	219.358	196.895	169.918	204.759	215.164	182.004	205.675	190.117	199.041	184.32
NDC80	NDC80_058	NDC80	10403	NM_006101.2	NC_000018.10	Tiled Kinetochore Gene - Essential	chr18	2590076	2590095	+	2590092	947	TCAGGCATACATGAGCAATT	observation	232	199	222	203	247	178	1057	1036	1066	232	181	201	249	205	245	154	228	266	1185	2447	1345	231	254	231	132.314	139.464	138.325	129.188	142.066	106.683	111.459	107.834	121.575	132.314	115.439
NDC80	NDC80_059	NDC80	10403	NM_006101.2	NC_000018.10	Tiled Kinetochore Gene - Essential	chr18	2590114	2590133	-	2590111	971	ATTTAATTTCTGGTCAAGAA	observation	93	58	96	77	82	106	456	570	323	93	77	66	130	119	129	92	74	130	741	1248	509	125	126	116	53.0395	40.6477	59.8162	49.0025	47.1637	63.5305	48.0845	59.3294	36.8374	53.0395	49.1095
NDC80	NDC80_060	NDC80	10403	NM_006101.2	NC_000018.10	Tiled Kinetochore Gene - Essential	chr18	2590124	2590143	-	2590121	981	CATTGAGACCATTTAATTTC	observation	213	177	182	221	231	182	1073	1123	979	213	251	216	300	311	360	222	246	222	1374	2507	1332	334	262	249	121.478	124.046	113.402	140.643	132.864	109.081	113.146	116.889	111.653	121.478	160.084
NDC80	NDC80_061	NDC80	10403	NM_006101.2	NC_000018.10	Tiled Kinetochore Gene - Essential	chr18	2590124	2590143	+	2590140	995	GAAATTAAATGGTCTCAATG	observation	243	198	255	194	252	218	1125	1306	1073	243	200	192	73	101	121	158	153	143	907	2343	1037	121	125	111	138.587	138.763	158.887	123.461	144.942	130.657	118.63	135.937	122.373	138.587	127.557
NDC80	NDC80_062	NDC80	10403	NM_006101.2	NC_000018.10	Tiled Kinetochore Gene - Essential	chr18	2590140	2590159	+	2590156	1011	AATGAGGAAATTGCTAGAGT	observation	207	190	205	218	229	263	1019	1010	827	207	203	180	41	27	25	67	98	70	577	1168	579	52	46	43	118.056	133.156	127.733	138.734	131.713	157.627	107.452	105.127	94.3174	118.056	129.47
NDC80	NDC80_063	NDC80	10403	NM_006101.2	NC_000018.10	Tiled Kinetochore Gene - Essential	chr18	2595419	2595438	+	2595435	1037	AGAATGTGAAACAATAAAAC	observation	137	108	121	101	122	136	765	678	610	137	120	120	89	80	109	112	130	115	718	1947	819	110	106	124	78.1335	75.6889	75.3934	64.276	70.1704	81.5108	80.6681	70.5707	69.569	78.1335	76.5343
NDC80	NDC80_064	NDC80	10403	NM_006101.2	NC_000018.10	Tiled Kinetochore Gene - Essential	chr18	2595476	2595495	-	2595473	1080	TGTCTGCAACTGAGTACTTC	observation	349	243	318	328	339	318	1623	1523	1556	349	286	258	427	380	440	341	349	384	2033	4473	2166	378	427	324	199.041	170.3	198.141	208.738	194.982	190.591	171.143	158.524	177.458	199.041	182.407
NDC80	NDC80_065	NDC80	10403	NM_006101.2	NC_000018.10	Tiled Kinetochore Gene - Essential	chr18	2595533	2595552	+	2595549	1151	GACTATTAATAAATTAACCA	observation	51	46	60	46	43	63	268	265	224	51	46	49	20	10	18	30	18	37	108	306	167	17	21	17	29.0862	32.2379	37.3851	29.2742	24.7322	37.7587	28.2602	27.583	25.5467	29.0862	29.3381
NDC80	NDC80_066	NDC80	10403	NM_006101.2	NC_000018.10	Tiled Kinetochore Gene - Essential	chr18	2595539	2595558	+	2595555	1157	TAATAAATTAACCAAGGACC	observation	176	195	165	165	170	202	748	760	550	176	167	137	30	40	72	112	112	105	548	1166	487	71	87	56	100.376	136.66	102.809	105.005	97.7784	121.067	78.8755	79.1058	62.7262	100.376	106.51
NDC80	NDC80_067	NDC80	10403	NM_006101.2	NC_000018.10	Tiled Kinetochore Gene - Essential	chr18	2595560	2595579	-	2595557	1164	ACTTCTGTTGTTCAGCTTCC	observation	309	254	292	269	297	292	1532	1535	1410	309	317	299	393	406	480	330	309	349	1741	4782	1966	360	433	378	176.228	178.009	181.941	171.19	170.825	175.008	161.547	159.773	160.807	176.228	202.178
NDC80	NDC80_068	NDC80	10403	NM_006101.2	NC_000018.10	Tiled Kinetochore Gene - Essential	chr18	2595562	2595581	+	2595578	1180	AAGCTGAACAACAGAAGTTG	observation	319	266	332	344	389	404	1383	1248	1501	319	332	252	74	69	78	182	198	151	347	1153	747	94	108	120	181.931	186.419	206.864	218.92	223.74	242.135	145.835	129.9	171.185	181.931	211.745
NDC80	NDC80_069	NDC80	10403	NM_006101.2	NC_000018.10	Tiled Kinetochore Gene - Essential	chr18	2595569	2595588	+	2595585	1187	ACAACAGAAGTTGTGGAATG	observation	314	237	299	295	324	317	1158	1289	1357	314	331	245	37	67	53	184	158	141	468	1437	781	69	55	56	179.08	166.095	186.303	187.737	186.354	189.992	122.109	134.168	154.763	179.08	211.107
NDC80	NDC80_070	NDC80	10403	NM_006101.2	NC_000018.10	Tiled Kinetochore Gene - Essential	chr18	2595588	2595607	+	2595604	1206	GAGGAGTTAAAATATGCCAG	observation	228	190	199	184	212	243	1155	1107	1026	228	192	192	12	22	32	71	82	86	379	961	521	39	36	41	130.032	133.156	123.994	117.097	121.935	145.641	121.793	115.224	117.013	130.032	122.455
NDC80	NDC80_071	NDC80	10403	NM_006101.2	NC_000018.10	Tiled Kinetochore Gene - Essential	chr18	2595599	2595618	+	2595615	1217	ATATGCCAGAGGCAAAGAAG	observation	277	246	244	192	287	242	894	955	940	277	224	186	15	11	15	63	55	89	275	731	404	31	31	23	157.978	172.402	152.033	122.188	165.073	145.041	94.2709	99.4027	107.205	157.978	142.864
NDC80	NDC80_072	NDC80	10403	NM_006101.2	NC_000018.10	Tiled Kinetochore Gene - Essential	chr18	2599029	2599048	+	2599045	1250	ATTAGCAGAGTATCACAAAT	observation	177	173	189	153	158	189	904	971	892	177	175	166	86	141	154	140	159	161	974	2584	1345	152	145	141	100.946	121.242	117.763	97.3686	90.8764	113.276	95.3254	101.068	101.73	100.946	111.612
NDC80	NDC80_074	NDC80	10403	NM_006101.2	NC_000018.10	Tiled Kinetochore Gene - Essential	chr18	2599075	2599094	+	2599091	1296	AAAGGTGCTGAGAATTCCAA	observation	225	153	213	188	191	223	1000	951	851	225	217	150	50	42	39	97	120	96	415	861	727	63	62	35	128.321	107.226	132.717	119.642	109.857	133.654	105.448	98.9864	97.0545	128.321	138.399
NDC80	NDC80_075	NDC80	10403	NM_006101.2	NC_000018.10	Tiled Kinetochore Gene - Essential	chr18	2599107	2599126	+	2599123	1328	TGAAATTAAGTTTAATCCCG	observation	173	160	168	153	168	195	777	652	652	173	133	141	22	37	30	75	68	82	357	975	447	46	54	43	98.6649	112.132	104.678	97.3686	96.628	116.872	81.9335	67.8645	74.359	98.6649	84.8255
NDC80	NDC80_076	NDC80	10403	NM_006101.2	NC_000018.10	Tiled Kinetochore Gene - Essential	chr18	2599127	2599146	-	2599124	1334	AAGGCAGTTGGCACCAGCCT	observation	173	130	146	177	208	159	1057	974	961	173	146	134	177	185	188	144	170	160	888	2995	1444	166	209	134	98.6649	91.107	90.9705	112.642	119.635	95.2957	111.459	101.38	109.6	98.6649	93.1167
NDC80	NDC80_077	NDC80	10403	NM_006101.2	NC_000018.10	Tiled Kinetochore Gene - Essential	chr18	2599139	2599158	-	2599136	1346	CCTGTATTTGACAAGGCAGT	observation	337	287	307	352	357	304	1477	1394	1477	337	290	249	55	38	82	116	122	153	603	1251	830	76	84	58	192.197	201.136	191.287	224.011	205.335	182.201	155.747	145.097	168.448	192.197	184.958
NDC80	NDC80_078	NDC80	10403	NM_006101.2	NC_000018.10	Tiled Kinetochore Gene - Essential	chr18	2599146	2599165	-	2599143	1353	CTTGAGCCCTGTATTTGACA	observation	374	284	279	293	344	261	1558	1604	1566	374	267	253	73	112	132	210	220	197	1155	3290	1723	150	153	111	213.299	199.034	173.841	186.464	197.857	156.429	164.289	166.955	178.599	213.299	170.289
NDC80	NDC80_079	NDC80	10403	NM_006101.2	NC_000018.10	Tiled Kinetochore Gene - Essential	chr18	2601401	2601420	-	2601398	1384	TCATTCAGGAGTTCCTTAAG	observation	278	244	283	267	267	250	1373	1340	1449	278	226	199	45	47	50	172	145	202	921	2241	1226	84	97	66	158.548	171.001	176.333	169.918	153.57	149.836	144.781	139.476	165.255	158.548	144.14
NDC80	NDC80_080	NDC80	10403	NM_006101.2	NC_000018.10	Tiled Kinetochore Gene - Essential	chr18	2601415	2601434	-	2601412	1398	TTTCTTCTTCAGTTTCATTC	observation	188	168	185	191	199	211	949	1003	953	188	179	193	290	328	322	225	252	236	1150	2683	1500	223	289	199	107.22	117.738	115.271	121.552	114.458	126.462	100.071	104.399	108.687	107.22	114.164
NDC80	NDC80_081	NDC80	10403	NM_006101.2	NC_000018.10	Tiled Kinetochore Gene - Essential	chr18	2601439	2601458	+	2601455	1436	TAAAGCCCTAAATAAAAAAA	observation	52	45	51	25	43	60	345	260	176	52	46	31	63	77	64	48	49	70	316	533	435	57	38	71	29.6565	31.537	31.7774	15.9099	24.7322	35.9606	36.3797	27.0625	20.0724	29.6565	29.3381
NDC80	NDC80_082	NDC80	10403	NM_006101.2	NC_000018.10	Tiled Kinetochore Gene - Essential	chr18	2601445	2601464	+	2601461	1442	CCTAAATAAAAAAATGGGTT	observation	264	202	224	161	189	215	1409	1418	888	264	193	137	148	135	147	189	195	213	1400	3538	1534	145	163	192	150.564	141.566	139.571	102.46	108.707	128.859	148.577	147.595	101.274	150.564	123.093
NDC80	NDC80_083	NDC80	10403	NM_006101.2	NC_000018.10	Tiled Kinetochore Gene - Essential	chr18	2606411	2606430	-	2606408	1465	GTTATCATTGCATTCAACTG	observation	276	222	249	282	288	241	605	635	549	276	185	205	14	17	17	54	38	76	245	418	204	16	19	13	157.408	155.583	155.148	179.464	165.648	144.442	63.7963	66.095	62.6121	157.408	117.99
NDC80	NDC80_084	NDC80	10403	NM_006101.2	NC_000018.10	Tiled Kinetochore Gene - Essential	chr18	2606458	2606477	+	2606474	1526	GAAAGAAGAAGTTCAAAAGC	observation	258	187	236	195	261	240	1224	1261	1003	258	196	199	113	101	128	173	198	187	945	2075	1158	139	128	118	147.142	131.054	147.048	124.097	150.119	143.843	129.069	131.253	114.39	147.142	125.006
NDC80	NDC80_085	NDC80	10403	NM_006101.2	NC_000018.10	Tiled Kinetochore Gene - Essential	chr18	2606485	2606504	+	2606501	1553	TCTTTACCAACAAAAAATTA	observation	82	49	72	61	48	74	391	413	323	82	82	50	56	112	73	91	125	131	452	940	557	68	68	84	46.766	34.3403	44.8622	38.8201	27.608	44.3515	41.2304	42.9878	36.8374	46.766	52.2984
NDC80	NDC80_086	NDC80	10403	NM_006101.2	NC_000018.10	Tiled Kinetochore Gene - Essential	chr18	2608686	2608705	+	2608702	1562	TTTATCCTGATAGGAAGCAG	observation	326	268	303	276	322	271	1053	1018	1063	326	260	237	86	46	48	128	115	133	562	963	684	87	77	83	185.924	187.821	188.795	175.645	185.204	162.422	111.037	105.96	121.233	185.924	165.824
NDC80	NDC80_087	NDC80	10403	NM_006101.2	NC_000018.10	Tiled Kinetochore Gene - Essential	chr18	2608692	2608711	+	2608708	1568	CTGATAGGAAGCAGAGGAAG	observation	311	258	275	287	319	269	963	1255	1020	311	253	254	52	35	58	102	93	127	362	1079	526	45	48	23	177.369	180.812	171.349	182.646	183.478	161.224	101.547	130.629	116.329	177.369	161.36
NDC80	NDC80_088	NDC80	10403	NM_006101.2	NC_000018.10	Tiled Kinetochore Gene - Essential	chr18	2608730	2608749	-	2608727	1592	CTCCAAGGACTCAAGCTCAC	observation	166	163	141	168	180	176	671	807	823	166	132	165	95	116	107	135	115	119	552	2062	1130	159	154	126	94.6727	114.234	87.8551	106.915	103.53	105.485	70.7559	83.9979	93.8612	94.6727	84.1877
NDC80	NDC80_089	NDC80	10403	NM_006101.2	NC_000018.10	Tiled Kinetochore Gene - Essential	chr18	2608725	2608744	+	2608741	1601	TGCCAGTGAGCTTGAGTCCT	observation	379	324	324	362	353	358	2393	2122	2160	379	354	328	428	445	447	341	371	424	2680	5833	2846	417	452	365	216.15	227.067	201.88	230.375	203.034	214.565	252.338	220.872	246.343	216.15	225.776
NDC80	NDC80_090	NDC80	10403	NM_006101.2	NC_000018.10	Tiled Kinetochore Gene - Essential	chr18	2608745	2608764	-	2608742	1607	CAGGTGCTTGTGTTTCTCCA	observation	175	103	157	147	133	149	808	739	818	175	161	110	47	60	48	66	112	106	380	1020	600	79	69	65	99.8056	72.1848	97.8244	93.5502	76.4972	89.3022	85.2024	76.92	93.2909	99.8056	102.683
NDC80	NDC80_091	NDC80	10403	NM_006101.2	NC_000018.10	Tiled Kinetochore Gene - Essential	chr18	2608764	2608783	-	2608761	1626	GGTTAACAGTACTTTCTAGC	observation	183	110	140	125	146	135	722	895	763	183	153	127	130	138	153	143	163	168	812	2644	959	165	163	140	104.368	77.0905	87.232	79.5495	83.9744	80.9114	76.1338	93.1575	87.0183	104.368	97.5812
NDC80	NDC80_092	NDC80	10403	NM_006101.2	NC_000018.10	Tiled Kinetochore Gene - Essential	chr18	2608764	2608783	+	2608780	1640	GCTAGAAAGTACTGTTAACC	observation	287	224	273	228	265	233	1340	1611	1364	287	242	221	83	58	125	181	182	207	920	2137	1170	115	136	129	163.681	156.984	170.102	145.098	152.419	139.647	141.301	167.684	155.561	163.681	154.344
NDC80	NDC80_093	NDC80	10403	NM_006101.2	NC_000018.10	Tiled Kinetochore Gene - Essential	chr18	2608785	2608804	-	2608782	1647	TCATAGCTTCACTGAGCCCC	observation	379	326	357	344	384	407	1801	1728	1800	379	306	283	137	130	123	181	244	208	1147	2899	1303	146	160	145	216.15	228.468	222.442	218.92	220.864	243.933	189.913	179.862	205.286	216.15	195.162
NDC80	NDC80_094	NDC80	10403	NM_006101.2	NC_000018.10	Tiled Kinetochore Gene - Essential	chr18	2608805	2608824	+	2608821	1681	ATGAATTAGATGCTGTTCAG	observation	398	306	343	305	332	326	1899	2049	1758	398	294	243	55	66	101	150	228	164	1431	3352	1448	111	98	95	226.986	214.452	213.718	194.101	190.955	195.386	200.247	213.273	200.496	226.986	187.509
NDC80	NDC80_095	NDC80	10403	NM_006101.2	NC_000018.10	Tiled Kinetochore Gene - Essential	chr18	2610764	2610783	-	2610761	1698	TCGTGGTTTGCACAACTAGT	observation	219	192	198	171	202	208	1166	1119	1096	219	178	198	186	205	188	168	177	194	1280	3223	1606	217	217	186	124.9	134.558	123.371	108.824	116.184	124.664	122.953	116.473	124.996	124.9	113.526
NDC80	NDC80_096	NDC80	10403	NM_006101.2	NC_000018.10	Tiled Kinetochore Gene - Essential	chr18	2610782	2610801	+	2610798	1730	GACTGAAGAAAGACGAAAAG	observation	323	224	234	255	245	259	1600	1461	1168	323	247	199	425	468	359	287	343	341	1778	3896	2082	363	400	328	184.213	156.984	145.802	162.281	140.916	155.23	168.718	152.071	133.208	184.213	157.533
NDC80	NDC80_097	NDC80	10403	NM_006101.2	NC_000018.10	Tiled Kinetochore Gene - Essential	chr18	2610812	2610831	+	2610828	1760	CTTGCAACGTCTGTTAGAGA	observation	186	180	203	154	215	164	897	1114	860	186	171	149	100	110	126	142	128	170	754	2222	948	132	123	113	106.079	126.148	126.486	98.005	123.661	98.2924	94.5873	115.952	98.0809	106.079	109.061
NDC80	NDC80_098	NDC80	10403	NM_006101.2	NC_000018.10	Tiled Kinetochore Gene - Essential	chr18	2610828	2610847	+	2610844	1776	GAGATGGTTGCTACACATGT	observation	371	225	307	308	347	309	1786	1890	1859	371	274	266	107	148	117	191	208	224	1358	3267	1592	152	123	139	211.588	157.685	191.287	196.01	199.583	185.197	188.331	196.724	212.014	211.588	174.753
NDC80	NDC80_099	NDC80	10403	NM_006101.2	NC_000018.10	Tiled Kinetochore Gene - Essential	chr18	2610839	2610858	+	2610855	1787	TACACATGTTGGGTCTGTAG	observation	327	258	311	347	382	264	1658	1797	1664	327	291	294	40	30	66	141	177	181	873	1938	1128	61	87	50	186.494	180.812	193.78	220.829	219.714	158.227	174.834	187.044	189.775	186.494	185.596
NDC80	NDC80_100	NDC80	10403	NM_006101.2	NC_000018.10	Tiled Kinetochore Gene - Essential	chr18	2616426	2616445	+	2616442	1799	TCTTCACTAGAAACATCTTG	observation	236	174	198	172	235	218	875	922	786	236	168	169	39	34	33	98	140	79	470	1018	519	48	44	65	134.595	121.943	123.371	109.46	135.164	130.657	92.2674	95.9679	89.6414	134.595	107.148
NDC80	NDC80_101	NDC80	10403	NM_006101.2	NC_000018.10	Tiled Kinetochore Gene - Essential	chr18	2616483	2616502	+	2616499	1856	ATGCATGTCAGAAGATCTCT	observation	271	213	231	241	285	279	1279	1347	1059	271	210	257	263	360	278	277	255	277	1364	3397	1652	272	283	227	154.556	149.275	143.933	153.371	163.923	167.217	134.869	140.205	120.776	154.556	133.935
CREBBP	CREBBP_4	CREBBP	1387	NM_004380.2	NC_000016.10	Control Growth Limiting Gene (Positive Enrichment)	chr16	3832795	3832814	-	3832792	NA	CAGCGAGCCTATGCTGCTCT	positive_control	358	264	341	311	374	359	2175	2082	2069	358	319	319	475	562	611	298	381	364	2337	5608	2747	478	571	407	204.174	185.017	212.472	197.919	215.112	215.164	229.35	216.708	235.964	204.174	203.454
CREBBP	CREBBP_2	CREBBP	1387	NM_004380.2	NC_000016.10	Control Growth Limiting Gene (Positive Enrichment)	chr16	3843408	3843427	-	3843405	NA	GAATCACATGACGCATTGTC	positive_control	404	313	299	347	397	381	1578	1484	1681	404	326	346	829	846	782	255	272	292	1857	4801	2075	624	675	549	230.408	219.358	186.303	220.829	228.341	228.35	166.398	154.465	191.714	230.408	207.918
CREBBP	CREBBP_3	CREBBP	1387	NM_004380.2	NC_000016.10	Control Growth Limiting Gene (Positive Enrichment)	chr16	3900332	3900351	+	3900348	NA	CCCGCGTGACCAGTCATTTG	positive_control	281	248	276	255	291	316	1891	1802	1700	281	300	228	502	590	584	281	319	300	1938	5161	2411	436	512	375	160.259	173.804	171.972	162.281	167.374	189.393	199.403	187.564	193.881	160.259	191.336
CREBBP	CREBBP_1	CREBBP	1387	NM_004380.2	NC_000016.10	Control Growth Limiting Gene (Positive Enrichment)	chr16	3900845	3900864	-	3900842	NA	AGCGGCTCTAGTATCAACCC	positive_control	297	230	287	210	295	245	1647	1279	1310	297	293	246	646	708	735	158	156	190	1589	3346	1637	513	502	440	169.384	161.189	178.826	133.643	169.674	146.839	173.674	133.127	149.402	169.384	186.871
MIS12	MIS12_001	MIS12	79003	NM_001258220.1	NC_000017.11	Tiled Kinetochore Gene - NOT ESSENTIAL	chr17	5392181	5392200	-	5392178	2	CATTGGATCCACAGACATCT	observation	179	121	163	132	155	146	761	700	661	179	140	142	200	243	222	148	170	188	1020	2221	948	179	188	182	102.087	84.7996	101.563	84.0043	89.1509	87.5042	80.2463	72.8606	75.3855	102.087	89.29
MIS12	MIS12_002	MIS12	79003	NM_001258220.1	NC_000017.11	Tiled Kinetochore Gene - NOT ESSENTIAL	chr17	5392198	5392217	-	5392195	19	AACTGGGCCTCGTAGGTCAT	observation	315	258	282	229	309	280	1829	1755	1606	315	271	243	345	382	470	240	343	356	1931	4288	2346	301	377	285	179.65	180.812	175.71	145.735	177.727	167.816	192.865	182.672	183.16	179.65	172.84
MIS12	MIS12_003	MIS12	79003	NM_001258220.1	NC_000017.11	Tiled Kinetochore Gene - NOT ESSENTIAL	chr17	5392205	5392224	-	5392202	26	GCCAAAGAACTGGGCCTCGT	observation	219	161	183	145	192	195	1157	1232	1067	219	188	163	201	216	266	179	172	212	1352	3113	1460	199	207	174	124.9	112.832	114.025	92.2774	110.432	116.872	122.004	128.235	121.689	124.9	119.904
MIS12	MIS12_004	MIS12	79003	NM_001258220.1	NC_000017.11	Tiled Kinetochore Gene - NOT ESSENTIAL	chr17	5392214	5392233	-	5392211	35	TGGCGTGAAGCCAAAGAACT	observation	279	251	223	262	262	263	1823	1641	1635	279	259	235	424	378	381	278	284	385	1944	4610	2177	320	447	317	159.119	175.907	138.948	166.736	150.694	157.627	192.233	170.806	186.468	159.119	165.186
MIS12	MIS12_005	MIS12	79003	NM_001258220.1	NC_000017.11	Tiled Kinetochore Gene - NOT ESSENTIAL	chr17	5392234	5392253	-	5392231	55	ATCCGAAGCATGCACGTTTG	observation	363	272	342	344	366	349	2128	2012	1862	363	319	320	395	440	472	335	361	367	2032	5352	2800	389	438	309	207.025	190.624	213.095	218.92	210.511	209.171	224.394	209.422	212.357	207.025	203.454
MIS12	MIS12_006	MIS12	79003	NM_001258220.1	NC_000017.11	Tiled Kinetochore Gene - NOT ESSENTIAL	chr17	5392229	5392248	+	5392245	64	CGCCACAAACGTGCATGCTT	observation	236	197	215	221	231	224	1071	1041	1118	236	201	186	264	246	313	201	254	253	1203	2796	1373	218	314	234	134.595	138.062	133.963	140.643	132.864	134.253	112.935	108.354	127.505	134.595	128.195
MIS12	MIS12_007	MIS12	79003	NM_001258220.1	NC_000017.11	Tiled Kinetochore Gene - NOT ESSENTIAL	chr17	5392278	5392297	-	5392275	99	CGGCCTGCATCACTTCAAAT	observation	184	163	160	124	157	185	793	755	641	184	143	126	211	237	218	153	213	205	737	2225	1291	220	229	152	104.938	114.234	99.6937	78.9131	90.3012	110.879	83.6206	78.5854	73.1045	104.938	91.2033
MIS12	MIS12_008	MIS12	79003	NM_001258220.1	NC_000017.11	Tiled Kinetochore Gene - NOT ESSENTIAL	chr17	5392272	5392291	+	5392288	107	CTACCTATTTGAAGTGATGC	observation	220	226	254	227	247	201	1372	1319	1175	220	195	211	267	252	301	199	224	234	1290	3896	2006	256	269	217	125.47	158.386	158.264	144.462	142.066	120.468	144.675	137.29	134.006	125.47	124.368
MIS12	MIS12_009	MIS12	79003	NM_001258220.1	NC_000017.11	Tiled Kinetochore Gene - NOT ESSENTIAL	chr17	5392298	5392317	-	5392295	119	CTTCAGAATAACCTGTTCAA	observation	112	114	127	117	115	122	682	548	541	112	122	93	62	65	70	90	75	72	560	1598	636	99	118	70	63.8756	79.8938	79.1319	74.4583	66.1442	73.12	71.9159	57.0395	61.6997	63.8756	77.8098
MIS12	MIS12_010	MIS12	79003	NM_001258220.1	NC_000017.11	Tiled Kinetochore Gene - NOT ESSENTIAL	chr17	5392302	5392321	+	5392318	137	ACAGGTTATTCTGAAGAAGC	observation	190	181	209	156	168	199	1052	1268	1184	190	217	163	200	232	209	177	161	211	1091	2922	1575	203	222	199	108.36	126.849	130.225	99.2778	96.628	119.269	110.932	131.982	135.032	108.36	138.399
MIS12	MIS12_011	MIS12	79003	NM_001258220.1	NC_000017.11	Tiled Kinetochore Gene - NOT ESSENTIAL	chr17	5392335	5392354	-	5392332	156	CTGGGCTAATGTCACAGTCT	observation	268	217	224	229	255	239	1589	1487	1514	268	247	219	173	272	290	212	207	256	1780	4073	2221	253	233	187	152.845	152.079	139.571	145.735	146.668	143.243	167.558	154.777	172.668	152.845	157.533
MIS12	MIS12_012	MIS12	79003	NM_001258220.1	NC_000017.11	Tiled Kinetochore Gene - NOT ESSENTIAL	chr17	5392353	5392372	-	5392350	174	TGCATTTGCGAATCTGCACT	observation	292	240	276	260	297	329	1655	1744	1620	292	309	242	328	387	387	288	344	288	1930	4407	2165	315	398	329	166.533	168.197	171.972	165.463	170.825	197.184	174.517	181.527	184.757	166.533	197.076
MIS12	MIS12_013	MIS12	79003	NM_001258220.1	NC_000017.11	Tiled Kinetochore Gene - NOT ESSENTIAL	chr17	5392378	5392397	+	5392394	213	AAGTTTCTTTGCTTCATGAA	observation	202	154	155	156	181	211	794	999	913	202	167	145	168	317	354	158	204	217	934	2291	1108	232	242	219	115.204	107.927	96.5783	99.2778	104.105	126.462	83.7261	103.983	104.125	115.204	106.51
MIS12	MIS12_015	MIS12	79003	NM_001258220.1	NC_000017.11	Tiled Kinetochore Gene - NOT ESSENTIAL	chr17	5392465	5392484	-	5392462	286	TCAGGAAGCAAGATGTTTGA	observation	270	269	257	278	330	297	1713	1722	1545	270	270	266	135	163	157	191	267	198	1631	3342	1663	154	189	122	153.986	188.521	160.133	176.918	189.805	178.005	180.633	179.237	176.204	153.986	172.202
MIS12	MIS12_016	MIS12	79003	NM_001258220.1	NC_000017.11	Tiled Kinetochore Gene - NOT ESSENTIAL	chr17	5392483	5392502	-	5392480	304	GTCTCCTTACATTTATCTTC	observation	157	130	135	135	146	123	680	598	643	157	133	119	178	206	204	149	169	143	1010	1985	1118	214	213	133	89.5399	91.107	84.1166	85.9134	83.9744	73.7193	71.705	62.2438	73.3326	89.5399	84.8255
MIS12	MIS12_017	MIS12	79003	NM_001258220.1	NC_000017.11	Tiled Kinetochore Gene - NOT ESSENTIAL	chr17	5392476	5392495	+	5392492	311	GCTTCCTGAAGATAAATGTA	observation	226	174	207	181	181	231	1173	1175	1141	226	152	199	66	95	83	124	124	173	991	2450	1214	95	86	81	128.892	121.943	128.979	115.188	104.105	138.448	123.691	122.302	130.128	128.892	96.9434
MIS12	MIS12_018	MIS12	79003	NM_001258220.1	NC_000017.11	Tiled Kinetochore Gene - NOT ESSENTIAL	chr17	5392507	5392526	-	5392504	328	TGAAAATCTTCCTCACTATA	observation	95	83	125	70	88	95	460	407	341	95	88	85	102	155	130	81	75	110	467	1098	492	123	122	101	54.1802	58.1683	77.8857	44.5477	50.6147	56.9377	48.5063	42.3632	38.8902	54.1802	56.1251
MIS12	MIS12_019	MIS12	79003	NM_001258220.1	NC_000017.11	Tiled Kinetochore Gene - NOT ESSENTIAL	chr17	5392536	5392555	-	5392533	357	GTAACTGTTCAATTTCTTTC	observation	173	148	139	131	155	162	783	787	769	173	123	130	242	234	231	169	179	148	765	2522	1088	196	221	186	98.6649	103.722	86.6089	83.3679	89.1509	97.0937	82.5662	81.9162	87.7026	98.6649	78.4476
MIS12	MIS12_020	MIS12	79003	NM_001258220.1	NC_000017.11	Tiled Kinetochore Gene - NOT ESSENTIAL	chr17	5392536	5392555	+	5392552	371	GAAAGAAATTGAACAGTTAC	observation	296	253	238	259	331	285	1557	1863	1481	296	286	276	450	398	399	285	322	396	1907	4767	2452	345	341	320	168.814	177.308	148.294	164.827	190.38	170.813	164.183	193.913	168.904	168.814	182.407
MIS12	MIS12_021	MIS12	79003	NM_001258220.1	NC_000017.11	Tiled Kinetochore Gene - NOT ESSENTIAL	chr17	5392569	5392588	+	5392585	404	GACTGAATTATGTACTAAGC	observation	216	174	197	180	184	160	922	1060	952	216	203	164	225	165	200	176	150	137	999	2092	1440	217	200	180	123.189	121.943	122.748	114.551	105.831	95.895	97.2235	110.332	108.573	123.189	129.47
MIS12	MIS12_022	MIS12	79003	NM_001258220.1	NC_000017.11	Tiled Kinetochore Gene - NOT ESSENTIAL	chr17	5392595	5392614	-	5392592	416	CTCTTCTAATTCTGCAAGAA	observation	87	61	94	81	88	76	370	516	367	87	88	81	136	122	142	85	95	100	525	1501	540	89	125	101	49.6176	42.7502	58.57	51.5481	50.6147	45.5501	39.0159	53.7087	41.8555	49.6176	56.1251
MIS12	MIS12_023	MIS12	79003	NM_001258220.1	NC_000017.11	Tiled Kinetochore Gene - NOT ESSENTIAL	chr17	5392608	5392627	+	5392624	443	AGAAGAGCAAAAAATTGTTC	observation	226	168	205	152	211	224	1117	1193	921	226	177	179	268	268	283	237	253	278	1193	3277	1490	288	260	224	128.892	117.738	127.733	96.7322	121.36	134.253	117.786	124.175	105.038	128.892	112.888
MIS12	MIS12_024	MIS12	79003	NM_001258220.1	NC_000017.11	Tiled Kinetochore Gene - NOT ESSENTIAL	chr17	5392634	5392653	-	5392631	455	AGTCAACGTCTGTTTGAGTT	observation	341	276	338	305	341	318	1891	2124	1785	341	271	271	427	478	492	278	346	330	2463	4988	2736	380	351	341	194.478	193.427	210.603	194.101	196.132	190.591	199.403	221.08	203.575	194.478	172.84
MIS12	MIS12_025	MIS12	79003	NM_001258220.1	NC_000017.11	Tiled Kinetochore Gene - NOT ESSENTIAL	chr17	5392657	5392676	+	5392673	492	TTTGATGAGCTTCATAATGT	observation	222	186	195	224	227	237	1200	1452	850	222	202	185	146	191	178	187	219	203	1401	3375	1409	184	184	173	126.611	130.353	121.502	142.553	130.563	142.045	126.538	151.134	96.9404	126.611	128.833
MIS12	MIS12_026	MIS12	79003	NM_001258220.1	NC_000017.11	Tiled Kinetochore Gene - NOT ESSENTIAL	chr17	5392669	5392688	+	5392685	504	CATAATGTTGGCAGAGATCA	observation	197	185	209	203	233	213	1210	1367	1232	197	224	204	272	269	296	184	275	287	1678	3472	2009	261	262	208	112.353	129.652	130.225	129.188	134.014	127.66	127.593	142.286	140.507	112.353	142.864
MIS12	MIS12_027	MIS12	79003	NM_001258220.1	NC_000017.11	Tiled Kinetochore Gene - NOT ESSENTIAL	chr17	5392704	5392723	+	5392720	539	TAGGGAGAGTTTAGTATCCC	observation	206	205	177	187	225	217	1542	1517	1403	206	196	210	203	130	182	165	191	223	1497	3608	1529	140	193	157	117.485	143.669	110.286	119.006	129.413	130.058	162.602	157.899	160.009	117.485	125.006
MIS12	MIS12_028	MIS12	79003	NM_001258220.1	NC_000017.11	Tiled Kinetochore Gene - NOT ESSENTIAL	chr17	5392746	5392765	+	5392762	581	ACAGAACATTAGAGACAATG	observation	158	154	141	150	172	151	742	843	731	158	139	169	162	131	195	142	160	157	741	1843	1271	119	198	135	90.1102	107.927	87.8551	95.4594	98.9287	90.5009	78.2428	87.745	83.3688	90.1102	88.6522
MIS12	MIS12_029	MIS12	79003	NM_001258220.1	NC_000017.11	Tiled Kinetochore Gene - NOT ESSENTIAL	chr17	5392752	5392771	+	5392768	587	CATTAGAGACAATGTGGAAA	observation	204	161	208	147	175	210	1193	1202	993	204	250	206	244	222	339	209	218	280	1419	3443	1633	219	286	208	116.345	112.832	129.602	93.5502	100.654	125.862	125.8	125.112	113.249	116.345	159.446
TP53	TP53_3	TP53	7157	NM_000546.5	NC_000017.11	Control Growth Limiting Gene (Positive Enrichment)	chr17	7577554	7577573	-	7577551	NA	CATGTGTAACAGTTCCTGCA	positive_control	419	354	288	351	355	325	1902	1919	2162	419	393	396	2719	2902	3409	340	498	404	2291	4642	2607	2357	2477	2019	238.963	248.091	179.449	223.375	204.184	194.787	200.563	199.742	246.571	238.963	250.65
TP53	TP53_1	TP53	7157	NM_000546.5	NC_000017.11	Control Growth Limiting Gene (Positive Enrichment)	chr17	7577537	7577556	+	7577553	NA	CCGGTTCATGCCGCCCATGC	positive_control	258	214	263	241	264	263	1608	1389	1458	258	243	200	379	450	530	288	278	282	1627	3672	1825	327	434	310	147.142	149.976	163.872	153.371	151.844	157.627	169.561	144.576	166.281	147.142	154.982
TP53	TP53_4	TP53	7157	NM_000546.5	NC_000017.11	Control Growth Limiting Gene (Positive Enrichment)	chr17	7578374	7578393	+	7578390	NA	CGCTATCTGAGCAGCGCTCA	positive_control	273	180	203	280	243	259	1443	1456	1436	273	224	236	275	386	367	257	266	293	1416	4172	2100	284	395	304	155.697	126.148	126.486	178.191	139.766	155.23	152.162	151.55	163.772	155.697	142.864
TP53	TP53_2	TP53	7157	NM_000546.5	NC_000017.11	Control Growth Limiting Gene (Positive Enrichment)	chr17	7579702	7579721	-	7579699	NA	ACTTCCTGAAAACAACGTTC	positive_control	205	167	197	187	209	230	984	808	817	205	217	188	494	468	600	197	225	230	944	3033	939	429	484	401	116.915	117.037	122.748	119.006	120.21	137.849	103.761	84.102	93.1769	116.915	138.399
AURKB	AURKB_081	AURKB	9212	NM_001284526.1	NC_000017.11	Tiled Kinetochore Gene - Essential	chr17	8108189	8108208	-	8108186	1034	CCCTTCAATCTGTCGCCTGA	observation	210	138	170	183	174	226	1048	909	855	210	182	156	207	257	266	197	189	248	1234	2591	1118	227	236	243	119.767	96.7136	105.925	116.46	100.079	135.452	110.51	94.6147	97.5107	119.767	116.077
AURKB	AURKB_080	AURKB	9212	NM_001284526.1	NC_000017.11	Tiled Kinetochore Gene - Essential	chr17	8108186	8108205	+	8108202	1023	CCATCAGGCGACAGATTGAA	observation	230	156	224	192	254	245	1205	1098	1100	230	260	206	373	284	346	200	226	219	1219	3174	1441	306	317	290	131.173	109.328	139.571	122.188	146.092	146.839	127.065	114.287	125.452	131.173	165.824
AURKB	AURKB_079	AURKB	9212	NM_001284526.1	NC_000017.11	Tiled Kinetochore Gene - Essential	chr17	8108196	8108215	+	8108212	1013	ACAGATTGAAGGGCAGAGGG	observation	367	258	253	333	344	287	2136	2387	2111	367	279	291	128	148	159	284	326	270	1881	4744	2563	190	204	177	209.307	180.812	157.641	211.92	197.857	172.012	225.238	248.455	240.754	209.307	177.942
AURKB	AURKB_078	AURKB	9212	NM_001284526.1	NC_000017.11	Tiled Kinetochore Gene - Essential	chr17	8108228	8108247	-	8108225	995	GGGTCCGGGCCAACTCTCGG	observation	139	147	129	101	136	136	969	870	699	139	140	104	25	35	35	80	48	69	366	1049	428	42	46	39	79.2741	103.021	80.378	64.276	78.2227	81.5108	102.18	90.5553	79.7193	79.2741	89.29
AURKB	AURKB_077	AURKB	9212	NM_001284526.1	NC_000017.11	Tiled Kinetochore Gene - Essential	chr17	8108221	8108240	+	8108237	988	GCACCCTCCGAGAGTTGGCC	observation	198	161	187	202	188	195	1173	1249	1126	198	205	178	180	199	238	193	229	221	1258	2575	1473	200	233	173	112.923	112.832	116.517	128.552	108.131	116.872	123.691	130.004	128.418	112.923	130.746
AURKB	AURKB_076	AURKB	9212	NM_001284526.1	NC_000017.11	Tiled Kinetochore Gene - Essential	chr17	8108229	8108248	+	8108245	980	CGAGAGTTGGCCCGGACCCA	observation	235	191	221	180	203	236	1384	1299	1145	235	245	181	146	186	253	190	243	211	1222	2858	1897	161	210	173	134.025	133.857	137.702	114.551	116.759	141.445	145.941	135.209	130.584	134.025	156.257
AURKB	AURKB_075	AURKB	9212	NM_001284526.1	NC_000017.11	Tiled Kinetochore Gene - Essential	chr17	8108249	8108268	-	8108246	974	CCCAGGTCTCAGCCCACCCT	observation	295	265	269	244	313	260	1642	1749	1547	295	231	208	149	196	226	267	263	274	1519	3787	1877	146	207	168	168.244	185.718	167.61	155.281	180.027	155.829	173.146	182.047	176.432	168.244	147.328
AURKB	AURKB_074	AURKB	9212	NM_001284526.1	NC_000017.11	Tiled Kinetochore Gene - Essential	chr17	8108246	8108265	+	8108262	963	CCAAGGGTGGGCTGAGACCT	observation	326	271	326	315	347	296	2004	2018	1911	326	293	262	393	484	506	307	383	394	2160	4951	2707	384	378	298	185.924	189.923	203.126	200.465	199.583	177.406	211.319	210.047	217.945	185.924	186.871
AURKB	AURKB_073	AURKB	9212	NM_001284526.1	NC_000017.11	Tiled Kinetochore Gene - Essential	chr17	8108252	8108271	+	8108268	957	GTGGGCTGAGACCTGGGCCA	observation	279	228	270	210	280	221	1593	1543	1591	279	280	208	113	168	109	223	266	231	1433	3602	1882	110	147	118	159.119	159.788	168.233	133.643	161.047	132.455	167.979	160.606	181.45	159.119	178.58
AURKB	AURKB_072	AURKB	9212	NM_001284526.1	NC_000017.11	Tiled Kinetochore Gene - Essential	chr17	8108272	8108291	-	8108269	951	CCCCTCGGAACGGCTGCCCC	observation	236	191	217	255	288	255	1366	1546	1454	236	262	222	75	110	116	193	171	202	875	2338	1114	126	130	105	134.595	133.857	135.21	162.281	165.648	152.833	144.043	160.918	165.825	134.595	167.1
AURKB	AURKB_071	AURKB	9212	NM_001284526.1	NC_000017.11	Tiled Kinetochore Gene - Essential	chr17	8108267	8108286	+	8108283	942	GGCCAGGGGCAGCCGTTCCG	observation	204	178	190	163	177	192	1086	1279	1090	204	197	150	100	149	114	136	181	184	1025	2463	1383	158	139	128	116.345	124.746	118.386	103.733	101.805	115.074	114.517	133.127	124.312	116.345	125.644
AURKB	AURKB_070	AURKB	9212	NM_001284526.1	NC_000017.11	Tiled Kinetochore Gene - Essential	chr17	8108287	8108306	-	8108284	936	ACTGCTCAGGCATAACCCCT	observation	385	320	357	332	366	341	2448	2288	2128	385	334	325	128	155	194	276	230	261	2151	4700	2640	146	185	151	219.572	224.263	222.442	211.283	210.511	204.376	258.138	238.15	242.693	219.572	213.02
AURKB	AURKB_069	AURKB	9212	NM_001284526.1	NC_000017.11	Tiled Kinetochore Gene - Essential	chr17	8108288	8108307	+	8108304	921	GGGGTTATGCCTGAGCAGTT	observation	220	197	194	177	257	185	1427	1305	1318	220	212	198	230	253	207	200	219	253	1532	3318	1774	212	242	197	125.47	138.062	120.879	112.642	147.818	110.879	150.475	135.833	150.315	125.47	135.211
AURKB	AURKB_068	AURKB	9212	NM_001284526.1	NC_000017.11	Tiled Kinetochore Gene - Essential	chr17	8108296	8108315	+	8108312	913	GCCTGAGCAGTTTGGAGATG	observation	361	292	317	320	381	347	2151	2119	1867	361	320	283	165	181	260	276	222	353	1888	4686	1959	209	205	176	205.885	204.64	197.518	203.647	219.139	207.972	226.82	220.56	212.927	205.885	204.091
AURKB	AURKB_067	AURKB	9212	NM_001284526.1	NC_000017.11	Tiled Kinetochore Gene - Essential	chr17	8108303	8108322	+	8108319	906	CAGTTTGGAGATGAGGTCCT	observation	355	279	335	283	366	312	1939	2121	2068	355	351	299	176	184	222	286	283	346	2090	5052	2453	185	242	171	202.463	195.53	208.734	180.1	210.511	186.995	204.465	220.768	235.85	202.463	223.863
AURKB	AURKB_066	AURKB	9212	NM_001284526.1	NC_000017.11	Tiled Kinetochore Gene - Essential	chr17	8108312	8108331	+	8108328	897	GATGAGGTCCTGGGCTCCCA	observation	229	179	231	204	232	207	1323	1479	1363	229	213	168	85	148	147	196	223	245	1288	3023	1375	170	201	146	130.603	125.447	143.933	129.825	133.439	124.064	139.508	153.944	155.447	130.603	135.848
AURKB	AURKB_065	AURKB	9212	NM_001284526.1	NC_000017.11	Tiled Kinetochore Gene - Essential	chr17	8108318	8108337	+	8108334	891	GTCCTGGGCTCCCATGGGCA	observation	225	151	149	162	190	160	1229	1126	1057	225	185	178	249	337	307	167	203	223	1233	2531	1749	275	326	213	128.321	105.824	92.8397	103.096	109.282	95.895	129.596	117.202	120.548	128.321	117.99
AURKB	AURKB_064	AURKB	9212	NM_001284526.1	NC_000017.11	Tiled Kinetochore Gene - Essential	chr17	8108326	8108345	+	8108342	883	CTCCCATGGGCACGGAAGCG	observation	220	187	187	173	243	201	1239	1380	1219	220	207	171	242	317	328	252	231	223	1500	3827	1869	291	373	263	125.47	131.054	116.517	110.096	139.766	120.468	130.651	143.64	139.024	125.47	132.022
AURKB	AURKB_063	AURKB	9212	NM_001284526.1	NC_000017.11	Tiled Kinetochore Gene - Essential	chr17	8108335	8108354	+	8108351	874	GCACGGAAGCGGGGAACTTT	observation	290	238	246	258	269	296	1535	1794	1440	290	315	281	304	338	335	239	288	267	1685	4474	2288	317	349	285	165.392	166.796	153.279	164.19	154.72	177.406	161.863	186.731	164.229	165.392	200.902
AURKB	AURKB_062	AURKB	9212	NM_001284526.1	NC_000017.11	Tiled Kinetochore Gene - Essential	chr17	8108532	8108551	-	8108529	862	TATCGCCGCATCGTCAAGGT	observation	302	238	302	276	306	295	1729	1281	1495	302	282	288	104	122	128	234	283	254	1420	3233	1479	124	163	82	172.236	166.796	188.172	175.645	176.001	176.806	182.32	133.335	170.501	172.236	179.856
AURKB	AURKB_061	AURKB	9212	NM_001284526.1	NC_000017.11	Tiled Kinetochore Gene - Essential	chr17	8108524	8108543	+	8108540	856	GCCCTCCCACCTTGACGATG	observation	337	291	292	345	371	312	1967	1740	2050	337	298	292	51	80	66	208	196	165	1044	2015	994	60	74	60	192.197	203.939	181.941	219.557	213.387	186.995	207.417	181.111	233.798	192.197	190.06
AURKB	AURKB_060	AURKB	9212	NM_001284526.1	NC_000017.11	Tiled Kinetochore Gene - Essential	chr17	8108531	8108550	+	8108547	849	CACCTTGACGATGCGGCGAT	observation	225	175	208	307	244	251	1592	1464	1712	225	223	230	148	238	175	215	205	237	1329	3559	1816	181	239	197	128.321	122.644	129.602	195.374	140.341	150.435	167.874	152.383	195.249	128.321	142.226
AURKB	AURKB_059	AURKB	9212	NM_001284526.1	NC_000017.11	Tiled Kinetochore Gene - Essential	chr17	8108563	8108582	+	8108579	817	GTGATGCACTCTCAAAGGGT	observation	271	226	243	233	241	191	1135	1098	1152	271	203	199	20	18	37	119	101	77	383	761	458	40	35	37	154.556	158.386	151.41	148.28	138.615	114.475	119.684	114.287	131.383	154.556	129.47
AURKB	AURKB_058	AURKB	9212	NM_001284526.1	NC_000017.11	Tiled Kinetochore Gene - Essential	chr17	8108596	8108615	-	8108593	798	AGTGCTTTGCTATGAGCTGC	observation	229	195	250	258	265	230	1543	1389	1657	229	249	240	205	271	207	258	232	310	1709	3635	1790	203	299	191	130.603	136.66	155.771	164.19	152.419	137.849	162.707	144.576	188.977	130.603	158.809
AURKB	AURKB_057	AURKB	9212	NM_001284526.1	NC_000017.11	Tiled Kinetochore Gene - Essential	chr17	8108619	8108638	-	8108616	775	AAGGTGGATCTGTGGTGCAT	observation	447	305	359	391	413	359	2404	2443	2195	447	307	348	113	129	115	333	281	345	1410	3636	1538	152	190	147	254.932	213.751	223.688	248.831	237.544	215.164	253.498	254.284	250.334	254.932	195.8
AURKB	AURKB_056	AURKB	9212	NM_001284526.1	NC_000017.11	Tiled Kinetochore Gene - Essential	chr17	8108627	8108646	-	8108624	767	ACAATGAGAAGGTGGATCTG	observation	367	324	356	415	430	407	2042	2316	2148	367	359	349	56	97	91	263	233	237	1113	2814	1435	95	143	61	209.307	227.067	221.818	264.104	247.322	243.933	215.326	241.065	244.974	209.307	228.965
AURKB	AURKB_055	AURKB	9212	NM_001284526.1	NC_000017.11	Tiled Kinetochore Gene - Essential	chr17	8108638	8108657	-	8108635	756	GGGGCGCATGCACAATGAGA	observation	229	225	252	211	244	234	1182	1116	1130	229	210	206	37	32	24	116	131	160	585	1171	552	47	55	39	130.603	157.685	157.018	134.28	140.341	140.246	124.64	116.161	128.874	130.603	133.935
AURKB	AURKB_054	AURKB	9212	NM_001284526.1	NC_000017.11	Tiled Kinetochore Gene - Essential	chr17	8108658	8108677	-	8108655	736	CTGCCCCCAGAGATGATTGA	observation	277	212	255	247	240	249	1601	1483	1227	277	235	259	163	170	170	202	182	251	1813	3860	2139	184	214	165	157.978	148.574	158.887	157.19	138.04	149.237	168.823	154.36	139.936	157.978	149.88
AURKB	AURKB_053	AURKB	9212	NM_001284526.1	NC_000017.11	Tiled Kinetochore Gene - Essential	chr17	8108650	8108669	+	8108666	730	TGCGCCCCTCAATCATCTCT	observation	220	171	220	233	249	162	1182	1156	1161	220	215	187	211	138	156	230	238	188	1518	2975	1636	120	131	126	125.47	119.841	137.079	148.28	143.217	97.0937	124.64	120.324	132.409	125.47	137.124
AURKB	AURKB_052	AURKB	9212	NM_001284526.1	NC_000017.11	Tiled Kinetochore Gene - Essential	chr17	8108656	8108675	+	8108672	724	CCTCAATCATCTCTGGGGGC	observation	241	221	242	180	241	182	1545	1390	1395	241	206	181	168	157	187	213	206	242	1519	3664	1795	155	196	161	137.447	154.882	150.787	114.551	138.615	109.081	162.918	144.68	159.096	137.447	131.384
AURKB	AURKB_051	AURKB	9212	NM_001284526.1	NC_000017.11	Tiled Kinetochore Gene - Essential	chr17	8108666	8108685	+	8108682	714	CTCTGGGGGCAGGTAGTCCA	observation	232	198	225	202	231	216	1389	1313	1334	232	203	188	41	55	38	156	162	124	1163	2191	1162	84	45	48	132.314	138.763	140.194	128.552	132.864	129.458	146.468	136.666	152.139	132.314	129.47
AURKB	AURKB_050	AURKB	9212	NM_001284526.1	NC_000017.11	Tiled Kinetochore Gene - Essential	chr17	8108686	8108705	-	8108683	708	GAAGACAATGTGTGGCACCC	observation	307	249	344	327	374	312	1329	1610	1641	307	273	264	111	85	93	172	118	190	614	1536	960	73	111	72	175.088	174.505	214.341	208.101	215.112	186.995	140.141	167.579	187.152	175.088	174.115
AURKB	AURKB_049	AURKB	9212	NM_001284526.1	NC_000017.11	Tiled Kinetochore Gene - Essential	chr17	8108694	8108713	-	8108691	700	CCCAGGAGGAAGACAATGTG	observation	326	299	343	390	395	318	1557	1842	1611	326	288	274	41	55	25	126	106	132	445	873	575	54	50	55	185.924	209.546	213.718	248.194	227.191	190.591	164.183	191.728	183.731	185.924	183.682
AURKB	AURKB_048	AURKB	9212	NM_001284526.1	NC_000017.11	Tiled Kinetochore Gene - Essential	chr17	8108690	8108709	+	8108706	690	GCCACACATTGTCTTCCTCC	observation	300	285	296	319	326	320	1568	1516	1461	300	277	238	163	184	187	243	272	222	1583	2963	1485	191	194	200	171.095	199.735	184.433	203.01	187.504	191.79	165.343	157.795	166.624	171.095	176.667
AURKB	AURKB_047	AURKB	9212	NM_001284526.1	NC_000017.11	Tiled Kinetochore Gene - Essential	chr17	8109797	8109816	+	8109813	683	AGGCCACCATACCTCAGGGA	observation	184	154	192	210	239	198	723	550	702	184	160	142	22	13	22	65	48	41	137	323	143	7	19	17	104.938	107.927	119.632	133.643	137.465	118.67	76.2393	57.2476	80.0614	104.938	102.046
AURKB	AURKB_046	AURKB	9212	NM_001284526.1	NC_000017.11	Tiled Kinetochore Gene - Essential	chr17	8109839	8109858	-	8109836	655	GAGCTGAAGATTGCTGACTT	observation	314	222	308	233	297	300	1704	1616	1574	314	281	209	117	149	167	226	258	256	978	2548	1091	100	139	130	179.08	155.583	191.91	148.28	170.825	179.803	179.684	168.204	179.511	179.08	179.218
AURKB	AURKB_045	AURKB	9212	NM_001284526.1	NC_000017.11	Tiled Kinetochore Gene - Essential	chr17	8109864	8109883	-	8109861	630	AAATCTGCTCTTAGGGCTCA	observation	320	228	263	260	292	252	1688	1823	1407	320	232	245	268	284	324	243	319	241	1570	4700	1927	277	297	243	182.502	159.788	163.872	165.463	167.949	151.035	177.997	189.75	160.465	182.502	147.966
AURKB	AURKB_044	AURKB	9212	NM_001284526.1	NC_000017.11	Tiled Kinetochore Gene - Essential	chr17	8109872	8109891	-	8109869	622	AAGCCAGAAAATCTGCTCTT	observation	272	197	211	219	232	281	1274	1259	1138	272	246	216	335	342	339	268	238	275	1619	3804	1909	304	334	273	155.126	138.062	131.471	139.371	133.439	168.416	134.341	131.045	129.786	155.126	156.895
AURKB	AURKB_043	AURKB	9212	NM_001284526.1	NC_000017.11	Tiled Kinetochore Gene - Essential	chr17	8109900	8109919	+	8109916	580	TGTGAATCACCTTCTTCCCA	observation	309	220	254	216	289	278	742	1050	833	309	195	197	40	51	38	77	108	72	367	879	467	42	31	28	176.228	154.181	158.264	137.462	166.223	166.618	78.2428	109.291	95.0016	176.228	124.368
AURKB	AURKB_042	AURKB	9212	NM_001284526.1	NC_000017.11	Tiled Kinetochore Gene - Essential	chr17	8109920	8109939	-	8109917	574	GATGCTCTAATGTACTGCCA	observation	213	158	183	169	231	194	927	864	850	213	172	158	40	37	47	96	94	107	474	625	407	29	38	37	121.478	110.73	114.025	107.551	132.864	116.273	97.7507	89.9308	96.9404	121.478	109.699
AURKB	AURKB_041	AURKB	9212	NM_001284526.1	NC_000017.11	Tiled Kinetochore Gene - Essential	chr17	8109945	8109964	-	8109942	549	CTCCCAGATCATGGAGGAGT	observation	250	218	251	233	317	284	1078	1171	1070	250	261	214	44	40	30	109	126	149	293	979	467	58	35	39	142.579	152.779	156.394	148.28	182.328	170.214	113.673	121.885	122.031	142.579	166.462
AURKB	AURKB_040	AURKB	9212	NM_001284526.1	NC_000017.11	Tiled Kinetochore Gene - Essential	chr17	8109939	8109958	+	8109955	541	CTGCCAACTCCTCCATGATC	observation	200	167	208	166	211	225	911	859	812	200	202	162	290	288	265	165	182	202	1062	2369	1130	205	267	176	114.064	117.037	129.602	105.642	121.36	134.852	96.0636	89.4104	92.6066	114.064	128.833
AURKB	AURKB_039	AURKB	9212	NM_001284526.1	NC_000017.11	Tiled Kinetochore Gene - Essential	chr17	8110070	8110089	-	8110067	534	TGACGAGCAGCGAACAGCCA	observation	235	215	208	242	242	276	1543	1544	1768	235	216	238	122	140	123	177	164	164	842	2554	1533	126	168	118	134.025	150.677	129.602	154.008	139.19	165.419	162.707	160.71	201.636	134.025	137.762
AURKB	AURKB_038	AURKB	9212	NM_001284526.1	NC_000017.11	Tiled Kinetochore Gene - Essential	chr17	8110115	8110134	-	8110112	489	CCCCCGCGGGGAGCTCTACA	observation	202	186	168	138	140	161	1075	1363	1029	202	156	153	207	210	251	176	212	183	1136	3217	1678	187	207	157	115.204	130.353	104.678	87.8226	80.5234	96.4944	113.357	141.87	117.355	115.204	99.4946
AURKB	AURKB_037	AURKB	9212	NM_001284526.1	NC_000017.11	Tiled Kinetochore Gene - Essential	chr17	8110109	8110128	+	8110125	481	GCTCCTTGTAGAGCTCCCCG	observation	174	151	235	162	199	220	1055	1077	920	174	184	151	25	42	49	95	103	78	460	809	583	34	52	44	99.2353	105.824	146.425	103.096	114.458	131.856	111.248	112.101	104.924	99.2353	117.353
AURKB	AURKB_036	AURKB	9212	NM_001284526.1	NC_000017.11	Tiled Kinetochore Gene - Essential	chr17	8110129	8110148	-	8110126	475	ATTCTAGAGTATGCCCCCCG	observation	327	282	299	233	333	258	1841	1904	1572	327	265	265	133	100	130	246	299	269	1748	3458	2075	149	177	144	186.494	197.632	186.303	148.28	191.531	154.631	194.131	198.181	179.283	186.494	169.013
AURKB	AURKB_035	AURKB	9212	NM_001284526.1	NC_000017.11	Tiled Kinetochore Gene - Essential	chr17	8110145	8110164	+	8110161	445	GAATCAAGTAGATCCTCCTC	observation	328	204	276	312	363	270	1377	1609	1482	328	246	263	69	82	107	169	145	199	597	2282	1257	101	106	87	187.064	142.968	171.972	198.556	208.786	161.823	145.203	167.475	169.019	187.064	156.895
AURKB	AURKB_034	AURKB	9212	NM_001284526.1	NC_000017.11	Tiled Kinetochore Gene - Essential	chr17	8110480	8110499	+	8110496	397	GCATCAACCCATACTGCAGG	observation	235	183	215	213	243	216	1104	1038	804	235	183	162	24	43	41	146	118	151	469	1595	657	61	74	47	134.025	128.251	133.963	135.552	139.766	129.458	116.415	108.042	91.6943	134.025	116.715
AURKB	AURKB_033	AURKB	9212	NM_001284526.1	NC_000017.11	Tiled Kinetochore Gene - Essential	chr17	8110486	8110505	+	8110502	391	ACCCATACTGCAGGTGGGCC	observation	320	257	297	291	329	258	1876	1898	1902	320	285	280	410	441	500	295	369	356	2191	4916	2438	392	437	341	182.502	180.111	185.056	185.191	189.23	154.631	197.821	197.556	216.919	182.502	181.769
AURKB	AURKB_032	AURKB	9212	NM_001284526.1	NC_000017.11	Tiled Kinetochore Gene - Essential	chr17	8110507	8110526	-	8110504	384	GCGCAGAGAGATCGAAATCC	observation	320	252	293	253	271	291	1847	1702	1550	320	337	259	285	281	341	231	306	293	1833	4111	2564	270	296	232	182.502	176.607	182.564	161.008	155.87	174.409	194.763	177.155	176.774	182.502	214.934
AURKB	AURKB_031	AURKB	9212	NM_001284526.1	NC_000017.11	Tiled Kinetochore Gene - Essential	chr17	8110540	8110559	-	8110537	351	CCAGATAGAGAAGGAGGGCG	observation	273	273	302	226	279	219	1885	1904	1786	273	266	267	145	137	175	282	299	367	1821	4002	2073	201	220	175	155.697	191.325	188.172	143.825	160.472	131.256	198.77	198.181	203.689	155.697	169.651
AURKB	AURKB_030	AURKB	9212	NM_001284526.1	NC_000017.11	Tiled Kinetochore Gene - Essential	chr17	8110546	8110565	-	8110543	345	CAAGTCCCAGATAGAGAAGG	observation	379	246	340	331	341	314	2115	2061	1900	379	288	298	72	82	114	245	216	264	1524	3563	2099	133	112	98	216.15	172.402	211.849	210.647	196.132	188.194	223.024	214.522	216.69	216.15	183.682
AURKB	AURKB_029	AURKB	9212	NM_001284526.1	NC_000017.11	Tiled Kinetochore Gene - Essential	chr17	8110538	8110557	+	8110554	339	CACGCCCTCCTTCTCTATCT	observation	323	254	279	288	323	281	1772	1550	1618	323	307	248	360	366	404	309	334	342	1955	4654	2093	335	422	357	184.213	178.009	173.841	183.282	185.779	168.416	186.855	161.334	184.529	184.213	195.8
AURKB	AURKB_028	AURKB	9212	NM_001284526.1	NC_000017.11	Tiled Kinetochore Gene - Essential	chr17	8110576	8110595	-	8110573	315	CCATTTCATCGTGGCGCTCA	observation	250	195	225	265	274	266	1519	1431	1165	250	307	242	334	369	405	269	232	277	1566	3246	1754	322	360	266	142.579	136.66	140.194	168.645	157.596	159.425	160.176	148.948	132.865	142.579	195.8
AURKB	AURKB_027	AURKB	9212	NM_001284526.1	NC_000017.11	Tiled Kinetochore Gene - Essential	chr17	8110573	8110592	+	8110589	304	CCTTGAGCGCCACGATGAAA	observation	222	189	202	182	218	267	1124	1027	1147	222	189	176	250	348	341	201	222	224	1266	2537	1566	254	314	242	126.611	132.456	125.863	115.824	125.386	160.025	118.524	106.897	130.813	126.611	120.541
AURKB	AURKB_026	AURKB	9212	NM_001284526.1	NC_000017.11	Tiled Kinetochore Gene - Essential	chr17	8110609	8110628	-	8110606	282	TGGAAACGTGTACTTGGCTC	observation	321	240	296	342	380	302	1344	1280	1380	321	233	224	87	118	103	151	168	172	689	1335	548	86	121	129	183.072	168.197	184.433	217.647	218.563	181.002	141.723	133.231	157.386	183.072	148.604
AURKB	AURKB_025	AURKB	9212	NM_001284526.1	NC_000017.11	Tiled Kinetochore Gene - Essential	chr17	8110615	8110634	-	8110612	276	CAAGTTTGGAAACGTGTACT	observation	338	241	306	287	327	311	2112	1948	1812	338	278	287	315	403	442	323	389	308	2173	5690	2607	351	364	339	192.767	168.898	190.664	182.646	188.08	186.396	222.707	202.761	206.654	192.767	177.304
AURKB	AURKB_024	AURKB	9212	NM_001284526.1	NC_000017.11	Tiled Kinetochore Gene - Essential	chr17	8110629	8110648	-	8110626	262	CCTCTGGGCAAAGGCAAGTT	observation	301	239	282	245	325	293	1858	1678	1717	301	325	242	433	358	374	273	341	337	2206	4164	2751	341	401	328	171.666	167.497	175.71	155.917	186.929	175.608	195.923	174.657	195.82	171.666	207.28
AURKB	AURKB_023	AURKB	9212	NM_001284526.1	NC_000017.11	Tiled Kinetochore Gene - Essential	chr17	8110638	8110657	-	8110635	253	ATTGGGCGTCCTCTGGGCAA	observation	279	212	235	262	283	271	1096	1313	1122	279	241	147	27	44	25	132	102	136	555	1317	629	58	61	35	159.119	148.574	146.425	166.736	162.772	162.422	115.572	136.666	127.961	159.119	153.706
AURKB	AURKB_022	AURKB	9212	NM_001284526.1	NC_000017.11	Tiled Kinetochore Gene - Essential	chr17	8110645	8110664	-	8110642	246	CTTTGAGATTGGGCGTCCTC	observation	284	285	277	278	312	278	1809	1762	1656	284	266	255	341	347	364	330	336	321	2024	4467	2448	319	362	295	161.97	199.735	172.595	176.918	179.452	166.618	190.756	183.401	188.863	161.97	169.651
AURKB	AURKB_021	AURKB	9212	NM_001284526.1	NC_000017.11	Tiled Kinetochore Gene - Essential	chr17	8110656	8110675	-	8110653	235	ACAATTGATGACTTTGAGAT	observation	386	373	373	337	375	359	1954	2383	1995	386	385	338	341	425	353	377	377	372	2348	5958	2871	317	325	262	220.143	261.407	232.411	214.465	215.688	215.164	206.046	248.038	227.525	220.143	245.547
AURKB	AURKB_020	AURKB	9212	NM_001284526.1	NC_000017.11	Tiled Kinetochore Gene - Essential	chr17	8110880	8110899	+	8110896	197	GGCACTTACGTTAAGATGTC	observation	325	276	352	335	388	296	1707	1940	2301	325	324	321	278	299	319	307	309	323	1886	4940	2651	222	306	252	185.353	193.427	219.326	213.193	223.165	177.406	180.001	201.928	262.423	185.353	206.643
AURKB	AURKB_019	AURKB	9212	NM_001284526.1	NC_000017.11	Tiled Kinetochore Gene - Essential	chr17	8110910	8110929	-	8110907	181	AAGGTGATGGAGAATAGCAG	observation	429	323	352	348	414	372	2448	2675	2288	429	331	328	108	142	159	253	295	294	2304	4956	2565	176	205	215	244.666	226.366	219.326	221.466	238.119	222.956	258.138	278.432	260.941	244.666	211.107
AURKB	AURKB_018	AURKB	9212	NM_001284526.1	NC_000017.11	Tiled Kinetochore Gene - Essential	chr17	8110923	8110942	-	8110920	168	TGCCCCTGGCCAGAAGGTGA	observation	282	249	307	290	326	286	1747	1604	1582	282	293	263	84	118	123	155	188	168	1023	2482	1249	105	119	99	160.83	174.505	191.287	184.555	187.504	171.412	184.218	166.955	180.423	160.83	186.871
AURKB	AURKB_017	AURKB	9212	NM_001284526.1	NC_000017.11	Tiled Kinetochore Gene - Essential	chr17	8110916	8110935	+	8110932	161	TTCTCCATCACCTTCTGGCC	observation	256	256	267	311	322	259	1786	1723	1742	256	320	249	397	517	471	305	302	330	1867	4679	2379	372	364	300	146.001	179.411	166.364	197.919	185.204	155.23	188.331	179.341	198.671	146.001	204.091
AURKB	AURKB_016	AURKB	9212	NM_001284526.1	NC_000017.11	Tiled Kinetochore Gene - Essential	chr17	8110937	8110956	-	8110934	154	GTTCTCTCCTTAGCTGCCCC	observation	301	226	242	258	280	236	1344	1607	1354	301	238	231	127	178	93	206	129	223	1149	2734	1210	107	139	126	171.666	158.386	150.787	164.19	161.047	141.445	141.723	167.267	154.42	171.666	151.793
AURKB	AURKB_015	AURKB	9212	NM_001284526.1	NC_000017.11	Tiled Kinetochore Gene - Essential	chr17	8111058	8111077	-	8111055	145	CGCTCCAATGTCCAGCCCAC	observation	220	165	162	205	213	224	965	903	932	220	214	180	137	128	143	154	184	138	806	1919	1024	118	138	114	125.47	115.636	100.94	130.461	122.511	134.253	101.758	93.9902	106.292	125.47	136.486
AURKB	AURKB_014	AURKB	9212	NM_001284526.1	NC_000017.11	Tiled Kinetochore Gene - Essential	chr17	8111056	8111075	+	8111072	133	CTGTGGGCTGGACATTGGAG	observation	292	233	261	248	296	276	1593	1643	1445	292	255	227	66	78	88	168	176	160	1012	2908	1398	65	142	93	166.533	163.292	162.625	157.826	170.249	165.419	167.979	171.014	164.799	166.533	162.635
AURKB	AURKB_013	AURKB	9212	NM_001284526.1	NC_000017.11	Tiled Kinetochore Gene - Essential	chr17	8111065	8111084	+	8111081	124	GGACATTGGAGCGGCTCATG	observation	313	258	315	292	359	339	1607	1985	1758	313	291	244	109	94	118	185	178	203	1207	3529	1218	121	172	155	178.509	180.812	196.272	185.828	206.485	203.178	169.456	206.612	200.496	178.509	185.596
AURKB	AURKB_012	AURKB	9212	NM_001284526.1	NC_000017.11	Tiled Kinetochore Gene - Essential	chr17	8111081	8111100	+	8111097	108	CATGAGGACAAGTGCAGATG	observation	343	274	331	331	344	298	1983	1931	1818	343	318	249	104	164	195	227	203	289	1654	3550	2204	168	160	112	195.619	192.025	206.241	210.647	197.857	178.604	209.104	200.991	207.339	195.619	202.816
AURKB	AURKB_011	AURKB	9212	NM_001284526.1	NC_000017.11	Tiled Kinetochore Gene - Essential	chr17	8111088	8111107	+	8111104	101	ACAAGTGCAGATGGGGTGAC	observation	444	369	425	433	455	383	2621	2799	2503	444	401	371	363	501	467	339	454	559	2731	7524	3665	436	448	350	253.221	258.604	264.811	275.559	261.701	229.549	276.38	291.338	285.461	253.221	255.752
AURKB	AURKB_010	AURKB	9212	NM_001284526.1	NC_000017.11	Tiled Kinetochore Gene - Essential	chr17	8111101	8111120	+	8111117	88	GGGTGACAGGCTCTTTCCGG	observation	134	103	128	119	135	125	789	843	613	134	141	111	48	70	45	90	73	96	666	1220	586	58	84	56	76.4226	72.1848	79.755	75.7311	77.6475	74.918	83.1989	87.745	69.9112	76.4226	89.9278
AURKB	AURKB_009	AURKB	9212	NM_001284526.1	NC_000017.11	Tiled Kinetochore Gene - Essential	chr17	8111111	8111130	+	8111127	78	CTCTTTCCGGAGGACTCGCT	observation	232	222	198	188	212	234	1383	1276	1136	232	175	198	237	327	326	204	273	263	1514	2928	1509	264	301	252	132.314	155.583	123.371	119.642	121.935	140.246	145.835	132.815	129.558	132.314	111.612
AURKB	AURKB_008	AURKB	9212	NM_001284526.1	NC_000017.11	Tiled Kinetochore Gene - Essential	chr17	8111117	8111136	+	8111133	72	CCGGAGGACTCGCTGGGGCA	observation	258	209	242	184	252	260	1616	1608	1181	258	222	212	162	193	223	206	238	209	1286	3025	1715	192	215	167	147.142	146.472	150.787	117.097	144.942	155.829	170.405	167.371	134.69	147.142	141.588
AURKB	AURKB_007	AURKB	9212	NM_001284526.1	NC_000017.11	Tiled Kinetochore Gene - Essential	chr17	8111125	8111144	+	8111141	64	CTCGCTGGGGCAGGGTGCTC	observation	219	187	167	200	253	214	1282	1445	1379	219	215	207	296	318	318	262	225	276	1323	3379	2025	303	337	274	124.9	131.054	104.055	127.279	145.517	128.26	135.185	150.405	157.272	124.9	137.124
AURKB	AURKB_006	AURKB	9212	NM_001284526.1	NC_000017.11	Tiled Kinetochore Gene - Essential	chr17	8111151	8111170	-	8111148	52	GCTCCTTCTCAGGCTCCATC	observation	213	160	179	153	183	172	1001	1006	954	213	192	174	196	213	219	189	180	229	1166	2440	1244	247	252	231	121.478	112.132	111.532	97.3686	105.256	103.087	105.554	104.711	108.801	121.478	122.455
AURKB	AURKB_005	AURKB	9212	NM_001284526.1	NC_000017.11	Tiled Kinetochore Gene - Essential	chr17	8113497	8113516	-	8113494	42	CTGGCCCTACGGCCGACAGA	observation	220	155	176	190	233	202	1185	1194	1080	220	216	179	224	233	229	163	238	213	1134	2631	1557	184	231	159	125.47	108.628	109.663	120.915	134.014	121.067	124.956	124.279	123.171	125.47	137.762
AURKB	AURKB_004	AURKB	9212	NM_001284526.1	NC_000017.11	Tiled Kinetochore Gene - Essential	chr17	8113490	8113509	+	8113506	35	CTTACCGTCTGTCGGCCGTA	observation	186	173	172	229	235	201	1339	1123	1127	186	185	186	224	218	195	179	206	194	1240	3111	1719	178	207	166	106.079	121.242	107.171	145.735	135.164	120.468	141.196	116.889	128.532	106.079	117.99
AURKB	AURKB_003	AURKB	9212	NM_001284526.1	NC_000017.11	Tiled Kinetochore Gene - Essential	chr17	8113496	8113515	+	8113512	29	GTCTGTCGGCCGTAGGGCCA	observation	265	248	270	237	285	264	1616	1654	1731	265	214	229	191	248	297	207	247	283	1595	4446	2316	242	261	213	151.134	173.804	168.233	150.826	163.923	158.227	170.405	172.159	197.416	151.134	136.486
AURKB	AURKB_002	AURKB	9212	NM_001284526.1	NC_000017.11	Tiled Kinetochore Gene - Essential	chr17	8113516	8113535	-	8113513	23	AGAAGGAGAACTCCTACCCC	observation	331	233	263	267	300	281	1802	1867	1634	331	284	244	197	191	253	252	266	292	1763	4487	2306	175	240	167	188.775	163.292	163.872	169.918	172.55	168.416	190.018	194.33	186.354	188.775	181.131
AURKB	AURKB_001	AURKB	9212	NM_001284526.1	NC_000017.11	Tiled Kinetochore Gene - Essential	chr17	8113533	8113552	-	8113530	6	CTCTCTAAGGATGGCCCAGA	observation	195	189	207	261	244	214	1446	1274	1250	195	190	152	134	148	180	189	207	228	1289	2703	1291	159	194	153	111.212	132.456	128.979	166.099	140.341	128.26	152.479	132.606	142.559	111.212	121.179
CENPS	CENPS_001	CENPS	378708	NM_199294.2	NC_000001.11	Tiled Kinetochore Gene - NOT ESSENTIAL	chr1	10490559	10490578	+	10490575	1	GGGTCGGCCCGCAGTGATGG	observation	242	216	206	227	245	206	1508	1518	1247	242	186	184	166	164	130	154	178	170	1122	2487	1236	127	177	149	138.017	151.378	128.356	144.462	140.916	123.465	159.016	158.003	142.217	138.017	118.628
CENPS	CENPS_002	CENPS	378708	NM_199294.2	NC_000001.11	Tiled Kinetochore Gene - NOT ESSENTIAL	chr1	10490562	10490581	+	10490578	5	TCGGCCCGCAGTGATGGAGG	observation	272	221	229	288	326	275	1739	1831	1659	272	260	241	138	158	226	205	192	205	1384	2802	1405	197	190	131	155.126	154.882	142.687	183.282	187.504	164.82	183.375	190.583	189.205	155.126	165.824
CENPS	CENPS_003	CENPS	378708	NM_199294.2	NC_000001.11	Tiled Kinetochore Gene - NOT ESSENTIAL	chr1	10490565	10490584	+	10490581	7	GCCCGCAGTGATGGAGGAGG	observation	241	201	251	258	266	259	1555	1480	1602	241	209	234	117	166	163	218	260	253	1119	3501	1729	165	213	165	137.447	140.865	156.394	164.19	152.994	155.23	163.972	154.048	182.704	137.447	133.297
CENPS	CENPS_004	CENPS	378708	NM_199294.2	NC_000001.11	Tiled Kinetochore Gene - NOT ESSENTIAL	chr1	10490568	10490587	+	10490584	10	CGCAGTGATGGAGGAGGAGG	observation	305	262	287	307	320	286	1967	1822	1911	305	315	294	123	138	137	254	242	307	2012	5533	2514	188	239	146	173.947	183.616	178.826	195.374	184.053	171.412	207.417	189.646	217.945	173.947	200.902
CENPS	CENPS_005	CENPS	378708	NM_199294.2	NC_000001.11	Tiled Kinetochore Gene - NOT ESSENTIAL	chr1	10490577	10490596	+	10490593	19	GGAGGAGGAGGCGGAGACCG	observation	260	194	245	258	299	257	1329	1285	1308	260	180	184	23	32	40	149	118	124	598	1331	667	29	39	34	148.283	135.96	152.656	164.19	171.975	154.031	140.141	133.751	149.174	148.283	114.801
CENPS	CENPS_006	CENPS	378708	NM_199294.2	NC_000001.11	Tiled Kinetochore Gene - NOT ESSENTIAL	chr1	10490597	10490616	-	10490594	25	AGAGAATCGCTGCTGCTCCT	observation	325	272	308	329	306	361	1812	1985	1564	325	295	273	314	359	369	309	304	347	1652	5043	2181	370	382	304	185.353	190.624	191.91	209.374	176.001	216.363	191.073	206.612	178.37	185.353	188.147
CENPS	CENPS_007	CENPS	378708	NM_199294.2	NC_000001.11	Tiled Kinetochore Gene - NOT ESSENTIAL	chr1	10490604	10490623	+	10490620	46	GCAGCGATTCTCTTACCAAC	observation	215	153	190	149	167	160	779	763	706	215	174	148	174	149	182	130	177	179	773	1816	1051	176	215	211	122.618	107.226	118.386	94.823	96.0529	95.895	82.1444	79.4181	80.5176	122.618	110.975
CENPS	CENPS_008	CENPS	378708	NM_199294.2	NC_000001.11	Tiled Kinetochore Gene - NOT ESSENTIAL	chr1	10493896	10493915	-	10493893	51	ACTGCTGCCTTTAGCCTCTG	observation	299	240	250	257	303	245	1662	1605	1603	299	245	235	251	242	288	265	298	310	1710	4254	2115	225	296	196	170.525	168.197	155.771	163.554	174.276	146.839	175.255	167.059	182.818	170.525	156.257
CENPS	CENPS_009	CENPS	378708	NM_199294.2	NC_000001.11	Tiled Kinetochore Gene - NOT ESSENTIAL	chr1	10493897	10493916	-	10493894	52	AACTGCTGCCTTTAGCCTCT	observation	296	214	230	221	310	247	1600	1471	1447	296	261	253	356	398	463	269	282	267	1713	5450	2377	329	322	250	168.814	149.976	143.31	140.643	178.302	148.038	168.718	153.111	165.027	168.814	166.462
CENPS	CENPS_010	CENPS	378708	NM_199294.2	NC_000001.11	Tiled Kinetochore Gene - NOT ESSENTIAL	chr1	10493898	10493917	-	10493895	53	GAACTGCTGCCTTTAGCCTC	observation	198	171	216	224	214	242	1338	1234	1174	198	200	210	306	274	265	222	231	203	1351	3294	1591	268	336	245	112.923	119.841	134.586	142.553	123.086	145.041	141.09	128.443	133.892	112.923	127.557
CENPS	CENPS_012	CENPS	378708	NM_199294.2	NC_000001.11	Tiled Kinetochore Gene - NOT ESSENTIAL	chr1	10493907	10493926	+	10493923	76	GGCAGCAGTTCACTATACTG	observation	237	199	192	193	236	231	1153	1121	988	237	193	192	150	133	159	133	151	160	851	1994	1001	172	169	144	135.165	139.464	119.632	122.824	135.739	138.448	121.582	116.681	112.679	135.165	123.093
CENPS	CENPS_013	CENPS	378708	NM_199294.2	NC_000001.11	Tiled Kinetochore Gene - NOT ESSENTIAL	chr1	10493908	10493927	+	10493924	77	GCAGCAGTTCACTATACTGT	observation	312	262	305	275	313	286	1856	1942	1604	312	294	233	207	228	176	205	235	267	1212	3315	1548	218	236	190	177.939	183.616	190.041	175.009	180.027	171.412	195.712	202.136	182.932	177.939	187.509
CENPS	CENPS_014	CENPS	378708	NM_199294.2	NC_000001.11	Tiled Kinetochore Gene - NOT ESSENTIAL	chr1	10493922	10493941	+	10493938	91	TACTGTGGGTTGTCTTTGCG	observation	262	276	200	213	256	227	1528	1536	1703	262	226	233	230	270	220	253	231	211	1754	3954	2017	226	286	201	149.423	193.427	124.617	135.552	147.243	136.051	161.125	159.877	194.223	149.423	144.14
CENPS	CENPS_015	CENPS	378708	NM_199294.2	NC_000001.11	Tiled Kinetochore Gene - NOT ESSENTIAL	chr1	10493934	10493953	+	10493950	103	TCTTTGCGAGGAAGTTGCAT	observation	261	216	226	266	266	313	1463	1549	1525	261	231	202	188	267	264	218	209	182	1319	4140	1709	275	239	164	148.853	151.378	140.817	169.281	152.994	187.595	154.271	161.23	173.923	148.853	147.328
CENPS	CENPS_017	CENPS	378708	NM_199294.2	NC_000001.11	Tiled Kinetochore Gene - NOT ESSENTIAL	chr1	10493987	10494006	-	10493984	142	CAGCTCCGAAATGGCCGCAA	observation	188	135	185	173	185	221	872	1051	882	188	145	157	122	157	179	133	137	180	676	1589	699	127	172	139	107.22	94.6111	115.271	110.096	106.406	132.455	91.9511	109.395	100.59	107.22	92.4789
CENPS	CENPS_016	CENPS	378708	NM_199294.2	NC_000001.11	Tiled Kinetochore Gene - NOT ESSENTIAL	chr1	10493970	10493989	+	10493986	139	GTTCAGCAAACAGACCATTG	observation	279	208	269	289	317	296	1693	1437	1389	279	300	208	223	290	289	273	235	326	1870	3927	2275	264	316	254	159.119	145.771	167.61	183.918	182.328	177.406	178.524	149.572	158.412	159.119	191.336
CENPS	CENPS_019	CENPS	378708	NM_199294.2	NC_000001.11	Tiled Kinetochore Gene - NOT ESSENTIAL	chr1	10493996	10494015	-	10493993	151	TCGGAAAGTCAGCTCCGAAA	observation	145	132	156	98	116	153	719	686	542	145	146	116	140	187	157	123	119	131	714	1635	838	174	183	148	82.6961	92.5086	97.2013	62.3668	66.7194	91.6996	75.8175	71.4034	61.8138	82.6961	93.1167
CENPS	CENPS_018	CENPS	378708	NM_199294.2	NC_000001.11	Tiled Kinetochore Gene - NOT ESSENTIAL	chr1	10493979	10493998	+	10493995	148	ACAGACCATTGCGGCCATTT	observation	262	239	273	240	278	272	1803	1748	1568	262	277	251	352	424	435	235	292	313	1886	4085	2271	368	430	372	149.423	167.497	170.102	152.735	159.896	163.022	190.124	181.943	178.827	149.423	176.667
CENPS	CENPS_021	CENPS	378708	NM_199294.2	NC_000001.11	Tiled Kinetochore Gene - NOT ESSENTIAL	chr1	10494015	10494034	-	10494012	171	GAAGCTTCATACCACACTGT	observation	330	276	326	317	330	319	1601	1803	1778	330	282	284	195	168	218	198	249	265	1166	3618	1681	204	228	216	188.205	193.427	203.126	201.737	189.805	191.191	168.823	187.668	202.777	188.205	179.856
CENPS	CENPS_020	CENPS	378708	NM_199294.2	NC_000001.11	Tiled Kinetochore Gene - NOT ESSENTIAL	chr1	10494001	10494020	+	10494017	170	GAGCTGACTTTCCGACAGTG	observation	341	244	259	244	255	278	1677	1716	1578	341	233	226	287	313	297	262	264	284	1477	3604	1842	265	341	247	194.478	171.001	161.379	155.281	146.668	166.618	176.837	178.613	179.967	194.478	148.604
CENPS	CENPS_022	CENPS	378708	NM_199294.2	NC_000001.11	Tiled Kinetochore Gene - NOT ESSENTIAL	chr1	10494726	10494745	-	10494723	190	TGCAAACATTTCAAGGTCTT	observation	221	222	230	195	269	240	1403	1564	1250	221	221	201	340	339	366	238	287	244	1603	3969	2249	291	353	302	126.04	155.583	143.31	124.097	154.72	143.843	147.944	162.791	142.559	126.04	140.951
CENPS	CENPS_023	CENPS	378708	NM_199294.2	NC_000001.11	Tiled Kinetochore Gene - NOT ESSENTIAL	chr1	10494733	10494752	-	10494730	197	CCCACCTTGCAAACATTTCA	observation	90	91	105	92	78	97	510	433	351	90	88	77	148	107	160	94	119	86	605	1333	558	108	125	82	51.3286	63.7749	65.424	58.5484	44.863	58.1364	53.7787	45.0695	40.0307	51.3286	56.1251
CENPS	CENPS_024	CENPS	378708	NM_199294.2	NC_000001.11	Tiled Kinetochore Gene - NOT ESSENTIAL	chr1	10494726	10494745	+	10494742	204	AAGACCTTGAAATGTTTGCA	observation	205	179	218	199	263	250	1298	1525	1338	205	232	205	304	254	279	201	271	256	1300	4216	1925	295	238	218	116.915	125.447	135.833	126.643	151.269	149.836	136.872	158.732	152.596	116.915	147.966
CENPS	CENPS_025	CENPS	378708	NM_199294.2	NC_000001.11	Tiled Kinetochore Gene - NOT ESSENTIAL	chr1	10494729	10494748	+	10494745	207	ACCTTGAAATGTTTGCAAGG	observation	237	185	229	192	186	205	1303	1648	1225	237	206	207	267	249	311	191	219	274	1518	4267	1860	270	261	237	135.165	129.652	142.687	122.188	106.981	122.866	137.399	171.535	139.708	135.165	131.384
CENPS	CENPS_026	CENPS	378708	NM_199294.2	NC_000001.11	Tiled Kinetochore Gene - NOT ESSENTIAL	chr1	10500421	10500440	-	10500418	229	CACATCTTCAGTGTTAATTG	observation	240	204	217	190	247	231	1076	1166	988	240	220	218	224	275	299	253	305	253	1362	3381	1711	249	269	222	136.876	142.968	135.21	120.915	142.066	138.448	113.463	121.365	112.679	136.876	140.313
CENPS	CENPS_027	CENPS	378708	NM_199294.2	NC_000001.11	Tiled Kinetochore Gene - NOT ESSENTIAL	chr1	10500433	10500452	+	10500449	255	AAGATGTGAAGCTCTTAGCC	observation	187	159	170	168	196	198	1084	1297	1045	187	180	160	257	273	264	188	202	254	1043	3502	1771	234	245	174	106.649	111.431	105.925	106.915	112.733	118.67	114.306	135	119.18	106.649	114.801
CENPS	CENPS_029	CENPS	378708	NM_199294.2	NC_000001.11	Tiled Kinetochore Gene - NOT ESSENTIAL	chr1	10500454	10500473	-	10500451	262	CACCAGTGAATTACTCCTCC	observation	291	279	279	301	297	299	1541	1672	1532	291	259	229	332	257	359	256	285	318	1528	4067	1979	276	240	267	165.962	195.53	173.841	191.555	170.825	179.204	162.496	174.033	174.721	165.962	165.186
CENPS	CENPS_028	CENPS	378708	NM_199294.2	NC_000001.11	Tiled Kinetochore Gene - NOT ESSENTIAL	chr1	10500436	10500455	+	10500452	258	ATGTGAAGCTCTTAGCCAGG	observation	277	236	244	229	277	258	1879	1779	1702	277	257	255	228	216	221	249	243	304	1596	3975	1799	269	219	216	157.978	165.394	152.033	145.735	159.321	154.631	198.138	185.17	194.109	157.978	163.911
CENPS	CENPS_030	CENPS	378708	NM_199294.2	NC_000001.11	Tiled Kinetochore Gene - NOT ESSENTIAL	chr1	10500449	10500468	+	10500465	271	AGCCAGGAGGAGTAATTCAC	observation	346	284	346	296	329	336	1771	1929	1664	346	353	301	337	334	393	297	326	333	2034	4858	2262	332	355	293	197.33	199.034	215.588	188.373	189.23	201.38	186.749	200.783	189.775	197.33	225.138
CENPS	CENPS_032	CENPS	378708	NM_199294.2	NC_000001.11	Tiled Kinetochore Gene - NOT ESSENTIAL	chr1	10502381	10502400	+	10502397	352	ACAGAAGAAAAAGAAGTCAG	observation	240	207	255	219	266	258	1552	1576	1182	240	214	156	218	201	230	211	186	276	1204	3794	1848	222	254	212	136.876	145.07	158.887	139.371	152.994	154.631	163.656	164.04	134.804	136.876	136.486
CENPS	CENPS_033	CENPS	378708	NM_199294.2	NC_000001.11	Tiled Kinetochore Gene - NOT ESSENTIAL	chr1	10502385	10502404	+	10502401	356	AAGAAAAAGAAGTCAGAGGA	observation	272	202	226	179	216	244	1475	1658	1109	272	190	207	205	168	283	165	199	239	1382	3475	1602	251	231	213	155.126	141.566	140.817	113.915	124.236	146.24	155.537	172.576	126.479	155.126	121.179
CENPS	CENPS_034	CENPS	378708	NM_199294.2	NC_000001.11	Tiled Kinetochore Gene - NOT ESSENTIAL	chr1	10502401	10502420	+	10502417	372	AGGATGGAAGCAAAAATTCA	observation	253	188	186	204	224	238	1321	1294	1170	253	276	210	269	292	352	222	265	276	1246	2893	1658	255	316	281	144.29	131.755	115.894	129.825	128.837	142.644	139.297	134.688	133.436	144.29	176.029
CENPS	CENPS_036	CENPS	378708	NM_199294.2	NC_000001.11	Tiled Kinetochore Gene - NOT ESSENTIAL	chr1	10502430	10502449	-	10502427	388	TCCACCACTCCAGCCTCTGC	observation	271	244	233	260	276	235	1448	1320	1333	271	242	225	174	200	179	227	234	214	1272	2299	1595	225	260	170	154.556	171.001	145.179	165.463	158.746	140.846	152.689	137.394	152.025	154.556	154.344
CENPS	CENPS_035	CENPS	378708	NM_199294.2	NC_000001.11	Tiled Kinetochore Gene - NOT ESSENTIAL	chr1	10502414	10502433	+	10502430	386	AAATTCAAGGCAGCCAGCAG	observation	335	334	353	349	376	369	2117	2135	1950	335	350	309	337	339	376	315	333	353	2034	5305	2543	346	331	300	191.056	234.075	219.949	222.102	216.263	221.158	223.234	222.225	222.393	191.056	223.225
CENPS	CENPS_037	CENPS	378708	NM_199294.2	NC_000001.11	Tiled Kinetochore Gene - NOT ESSENTIAL	chr1	10502418	10502437	+	10502434	389	TCAAGGCAGCCAGCAGAGGC	observation	224	138	158	187	207	231	1315	1171	1100	224	204	177	175	179	201	205	195	221	1234	2568	1402	171	194	159	127.751	96.7136	98.4475	119.006	119.06	138.448	138.665	121.885	125.452	127.751	130.108
CENPS	CENPS_038	CENPS	378708	NM_199294.2	NC_000001.11	Tiled Kinetochore Gene - NOT ESSENTIAL	chr1	10502423	10502442	+	10502439	394	GCAGCCAGCAGAGGCTGGAG	observation	171	148	152	194	216	187	1103	1146	1085	171	161	153	55	68	71	143	164	158	622	1965	1128	77	90	80	97.5243	103.722	94.709	123.461	124.236	112.077	116.31	119.283	123.742	97.5243	102.683
CENPS	CENPS_039	CENPS	378708	NM_199294.2	NC_000001.11	Tiled Kinetochore Gene - NOT ESSENTIAL	chr1	10502426	10502445	+	10502442	397	GCCAGCAGAGGCTGGAGTGG	observation	182	160	200	160	232	222	1175	1322	1097	182	166	167	49	62	67	148	151	129	915	2013	1241	81	76	81	103.798	112.132	124.617	101.823	133.439	133.054	123.902	137.602	125.11	103.798	105.872
SGO1	SGO1_070	SGO1	151648	NM_001199252.2	NC_000003.12	Tiled Kinetochore Gene - Essential	chr3	20202594	20202613	+	20202610	1671	ACTTTACCTCAAGCAGATGT	observation	322	278	288	314	305	314	1538	1667	1505	322	296	257	250	273	303	297	283	309	1632	3788	1742	240	323	271	183.642	194.829	179.449	199.828	175.426	188.194	162.18	173.512	171.642	183.642	188.785
SGO1	SGO1_069	SGO1	151648	NM_001199252.2	NC_000003.12	Tiled Kinetochore Gene - Essential	chr3	20202623	20202642	+	20202639	1642	GTTTACATTTCCTACAGTCT	observation	327	266	285	330	314	289	1863	1947	1673	327	298	253	245	297	332	293	339	418	2207	5270	2887	325	388	308	186.494	186.419	177.579	210.011	180.602	173.21	196.451	202.657	190.802	186.494	190.06
SGO1	SGO1_068	SGO1	151648	NM_001199252.2	NC_000003.12	Tiled Kinetochore Gene - Essential	chr3	20202679	20202698	+	20202695	1586	ATAAAAATTGCTTCTTTGGC	observation	212	164	201	153	194	195	1279	1263	1063	212	205	177	252	273	300	214	183	249	1172	3174	1666	254	278	243	120.907	114.935	125.24	97.3686	111.582	116.872	134.869	131.461	121.233	120.907	130.746
SGO1	SGO1_067	SGO1	151648	NM_001199252.2	NC_000003.12	Tiled Kinetochore Gene - Essential	chr3	20202693	20202712	+	20202709	1572	TTTGGCAGGTGATACCTCCA	observation	323	221	268	256	304	278	1829	1817	1599	323	286	234	335	245	278	279	283	292	1677	4712	2085	269	297	292	184.213	154.882	166.987	162.917	174.851	166.618	192.865	189.125	182.362	184.213	182.407
SGO1	SGO1_066	SGO1	151648	NM_001199252.2	NC_000003.12	Tiled Kinetochore Gene - Essential	chr3	20202700	20202719	+	20202716	1565	GGTGATACCTCCAGGGCTCC	observation	252	225	246	225	235	191	1555	1390	1425	252	262	243	231	270	288	238	270	302	1694	3754	2235	277	280	205	143.72	157.685	153.279	143.189	135.164	114.475	163.972	144.68	162.518	143.72	167.1
SGO1	SGO1_065	SGO1	151648	NM_001199252.2	NC_000003.12	Tiled Kinetochore Gene - Essential	chr3	20212267	20212286	+	20212283	1495	AAAAACACAAATCTGTAAAA	observation	69	54	62	25	31	72	353	370	206	69	49	39	72	74	95	51	61	62	346	505	475	76	63	66	39.3519	37.8444	38.6313	15.9099	17.8302	43.1528	37.2233	38.512	23.4938	39.3519	31.2515
SGO1	SGO1_064	SGO1	151648	NM_001199252.2	NC_000003.12	Tiled Kinetochore Gene - Essential	chr3	20212296	20212315	-	20212293	1480	TCTTACAGGAAACTGAGAAG	observation	246	196	247	171	232	279	933	1029	813	246	182	184	67	35	45	115	120	132	568	933	486	64	50	49	140.298	137.361	153.902	108.824	133.439	167.217	98.3834	107.105	92.7207	140.298	116.077
SGO1	SGO1_063	SGO1	151648	NM_001199252.2	NC_000003.12	Tiled Kinetochore Gene - Essential	chr3	20212526	20212545	+	20212542	1463	AATACTTACGAAGCGAGGGT	observation	379	283	288	326	368	303	1835	2136	1907	379	262	279	130	134	125	246	231	204	1354	3818	1679	151	170	133	216.15	198.333	179.449	207.465	211.661	181.601	193.498	222.329	217.489	216.15	167.1
SGO1	SGO1_062	SGO1	151648	NM_001199252.2	NC_000003.12	Tiled Kinetochore Gene - Essential	chr3	20212554	20212573	-	20212551	1449	CACAGCCAGCGTGAACTATA	observation	198	184	179	210	203	224	962	884	840	198	165	176	256	274	304	236	206	247	1067	2320	1321	252	244	217	112.923	128.951	111.532	133.643	116.759	134.253	101.441	92.0126	95.8	112.923	105.235
SGO1	SGO1_061	SGO1	151648	NM_001199252.2	NC_000003.12	Tiled Kinetochore Gene - Essential	chr3	20212546	20212565	+	20212562	1443	GGGCTCCTTATAGTTCACGC	observation	211	162	212	212	196	164	849	806	943	211	227	175	139	149	160	144	138	183	870	1884	721	145	155	160	120.337	113.533	132.094	134.916	112.733	98.2924	89.5258	83.8938	107.547	120.337	144.777
SGO1	SGO1_060	SGO1	151648	NM_001199252.2	NC_000003.12	Tiled Kinetochore Gene - Essential	chr3	20212579	20212598	-	20212576	1424	CAGTGGCTCTGCCTAAACGT	observation	331	244	289	301	321	304	1561	1771	1400	331	294	224	141	142	163	194	149	190	813	1701	1149	128	171	136	188.775	171.001	180.072	191.555	184.629	182.201	164.605	184.337	159.667	188.775	187.509
SGO1	SGO1_059	SGO1	151648	NM_001199252.2	NC_000003.12	Tiled Kinetochore Gene - Essential	chr3	20212596	20212615	-	20212593	1407	GAATAAAGCAAGCCCAGCAG	observation	239	216	252	209	278	233	1297	1401	1156	239	209	224	122	143	131	195	194	191	1224	2365	1526	139	155	154	136.306	151.378	157.018	133.007	159.896	139.647	136.767	145.825	131.839	136.306	133.297
SGO1	SGO1_056	SGO1	151648	NM_001199252.2	NC_000003.12	Tiled Kinetochore Gene - Essential	chr3	20212651	20212670	+	20212667	1338	AACAGGATACAAGGAGACAT	observation	356	316	359	374	383	294	1598	1555	1661	356	302	264	109	132	146	261	233	272	1241	2838	1247	186	189	168	203.033	221.46	223.688	238.012	220.289	176.207	168.507	161.855	189.433	203.033	192.611
SGO1	SGO1_055	SGO1	151648	NM_001199252.2	NC_000003.12	Tiled Kinetochore Gene - Essential	chr3	20212683	20212702	-	20212680	1320	GTCACCTCATCTTAGCCTGA	observation	208	162	197	200	226	201	1270	1040	991	208	173	181	248	287	260	237	205	225	1210	3519	1497	214	295	192	118.626	113.533	122.748	127.279	129.988	120.468	133.92	108.25	113.021	118.626	110.337
SGO1	SGO1_054	SGO1	151648	NM_001199252.2	NC_000003.12	Tiled Kinetochore Gene - Essential	chr3	20212676	20212695	+	20212692	1313	ATATCCTTCAGGCTAAGATG	observation	346	288	333	348	388	354	1489	1749	1657	346	282	284	80	110	127	227	218	250	1018	2302	1528	120	146	108	197.33	201.837	207.487	221.466	223.165	212.168	157.013	182.047	188.977	197.33	179.856
SGO1	SGO1_053	SGO1	151648	NM_001199252.2	NC_000003.12	Tiled Kinetochore Gene - Essential	chr3	20212697	20212716	+	20212713	1292	GGTGACTGCTGAGTTTCAGG	observation	210	174	197	185	202	200	895	1014	924	210	226	136	96	79	111	147	146	174	929	1650	977	104	119	90	119.767	121.943	122.748	117.733	116.184	119.869	94.3764	105.544	105.38	119.767	144.14
SGO1	SGO1_052	SGO1	151648	NM_001199252.2	NC_000003.12	Tiled Kinetochore Gene - Essential	chr3	20215725	20215744	+	20215741	1280	CAAGTAGATCACTTACTGGT	observation	296	202	248	259	254	272	1245	1292	1123	296	238	239	61	82	69	117	138	94	664	1846	972	68	81	57	168.814	141.566	154.525	164.827	146.092	163.022	131.283	134.48	128.075	168.814	151.793
SGO1	SGO1_051	SGO1	151648	NM_001199252.2	NC_000003.12	Tiled Kinetochore Gene - Essential	chr3	20215774	20215793	-	20215771	1245	ATACACAGATGAAAAAGAGA	observation	132	113	134	104	105	151	482	680	417	132	89	119	32	20	29	56	37	76	388	1031	358	42	29	33	75.2819	79.193	83.4935	66.1852	60.3925	90.5009	50.8262	70.7789	47.5578	75.2819	56.7629
SGO1	SGO1_050	SGO1	151648	NM_001199252.2	NC_000003.12	Tiled Kinetochore Gene - Essential	chr3	20215820	20215839	-	20215817	1199	ATTCAGATAGACCAGTCACC	observation	399	326	356	364	414	397	1979	2031	2075	399	349	358	189	247	239	322	336	417	1951	4365	2465	277	299	259	227.557	228.468	221.818	231.648	238.119	237.94	208.683	211.4	236.649	227.557	222.587
SGO1	SGO1_049	SGO1	151648	NM_001199252.2	NC_000003.12	Tiled Kinetochore Gene - Essential	chr3	20215827	20215846	+	20215843	1178	GGTCTATCTGAATTGCTCGT	observation	211	140	223	183	149	173	954	924	1057	211	179	148	108	124	104	117	153	202	922	1643	1147	136	147	135	120.337	98.1152	138.948	116.46	85.6999	103.687	100.598	96.176	120.548	120.337	114.164
SGO1	SGO1_048	SGO1	151648	NM_001199252.2	NC_000003.12	Tiled Kinetochore Gene - Essential	chr3	20215851	20215870	+	20215867	1154	TTCTGAATGTACTTGCAAGT	observation	341	266	279	318	300	286	1543	1593	1673	341	317	306	260	238	295	294	301	307	1655	4474	2068	266	333	265	194.478	186.419	173.841	202.374	172.55	171.412	162.707	165.81	190.802	194.478	202.178
SGO1	SGO1_047	SGO1	151648	NM_001199252.2	NC_000003.12	Tiled Kinetochore Gene - Essential	chr3	20215861	20215880	+	20215877	1144	ACTTGCAAGTGGGCAAATAG	observation	318	253	339	311	326	297	1344	1425	1383	318	277	243	42	75	70	184	155	164	627	1861	702	86	94	63	181.361	177.308	211.226	197.919	187.504	178.005	141.723	148.323	157.728	181.361	176.667
SGO1	SGO1_046	SGO1	151648	NM_001199252.2	NC_000003.12	Tiled Kinetochore Gene - Essential	chr3	20215868	20215887	+	20215884	1137	AGTGGGCAAATAGAGGTCAT	observation	388	336	408	365	429	349	2304	2663	2461	388	397	326	149	161	177	300	298	280	1783	5056	2378	188	202	195	221.283	235.476	254.219	232.284	246.747	209.171	242.953	277.183	280.671	221.283	253.201
SGO1	SGO1_045	SGO1	151648	NM_001199252.2	NC_000003.12	Tiled Kinetochore Gene - Essential	chr3	20215902	20215921	-	20215899	1117	CTCTGTGAATCAAGTGGTTC	observation	321	212	273	264	249	266	1643	1882	1470	321	287	256	355	466	404	278	276	355	2018	4738	2226	372	412	403	183.072	148.574	170.102	168.009	143.217	159.425	173.252	195.891	167.65	183.072	183.044
SGO1	SGO1_044	SGO1	151648	NM_001199252.2	NC_000003.12	Tiled Kinetochore Gene - Essential	chr3	20215908	20215927	-	20215905	1111	GTGAGCCTCTGTGAATCAAG	observation	284	241	266	254	297	288	1263	1187	1313	284	246	284	104	105	115	176	205	249	723	1616	1059	94	152	125	161.97	168.898	165.741	161.645	170.825	172.611	133.181	123.551	149.744	161.97	156.895
SGO1	SGO1_043	SGO1	151648	NM_001199252.2	NC_000003.12	Tiled Kinetochore Gene - Essential	chr3	20215900	20215919	+	20215916	1105	CTGAACCACTTGATTCACAG	observation	218	155	209	168	216	210	1129	1068	853	218	225	195	129	139	150	140	168	176	856	2168	993	157	123	134	124.329	108.628	130.225	106.915	124.236	125.862	119.051	111.164	97.2826	124.329	143.502
SGO1	SGO1_039	SGO1	151648	NM_001199252.2	NC_000003.12	Tiled Kinetochore Gene - Essential	chr3	20216009	20216028	+	20216025	996	ATTAAAATTGTAAGCATCAT	observation	303	226	273	275	297	300	1668	1608	1406	303	252	309	445	459	511	237	321	339	1858	4331	1888	355	402	397	172.806	158.386	170.102	175.009	170.825	179.803	175.888	167.371	160.351	172.806	160.722
SGO1	SGO1_037	SGO1	151648	NM_001199252.2	NC_000003.12	Tiled Kinetochore Gene - Essential	chr3	20216126	20216145	-	20216123	893	AAGAGAAAAGAAAAGCTAAC	observation	111	130	125	122	111	142	524	672	480	111	136	137	166	119	168	106	154	144	812	1527	1056	150	176	142	63.3053	91.107	77.8857	77.6403	63.8435	85.1068	55.255	69.9462	54.7428	63.3053	86.7388
SGO1	SGO1_036	SGO1	151648	NM_001199252.2	NC_000003.12	Tiled Kinetochore Gene - Essential	chr3	20216238	20216257	-	20216235	781	TCACCAAAGCTGATTCAGCC	observation	241	187	210	259	238	254	1543	1328	1188	241	220	217	273	337	388	245	326	270	1602	3730	2038	310	282	224	137.447	131.054	130.848	164.827	136.89	152.233	162.707	138.227	135.489	137.447	140.313
SGO1	SGO1_035	SGO1	151648	NM_001199252.2	NC_000003.12	Tiled Kinetochore Gene - Essential	chr3	20216232	20216251	+	20216248	773	GTTCCTGGCTGAATCAGCTT	observation	341	229	282	284	311	265	1438	1541	1506	341	239	235	141	122	141	196	257	235	1339	3044	1459	136	211	164	194.478	160.488	175.71	180.736	178.877	158.826	151.635	160.397	171.756	194.478	152.431
SGO1	SGO1_034	SGO1	151648	NM_001199252.2	NC_000003.12	Tiled Kinetochore Gene - Essential	chr3	20216248	20216267	+	20216264	757	GCTTTGGTGATAAGTTAACT	observation	382	332	400	358	398	363	2230	2308	2104	382	362	292	420	440	527	348	382	486	2494	6450	2903	405	501	392	217.861	232.673	249.234	227.83	228.916	217.562	235.15	240.232	239.956	217.861	230.878
SGO1	SGO1_033	SGO1	151648	NM_001199252.2	NC_000003.12	Tiled Kinetochore Gene - Essential	chr3	20216275	20216294	-	20216272	744	CAATGCTTGTCAATGGAGCA	observation	345	246	320	274	331	336	2014	1948	1845	345	296	304	439	517	536	364	412	409	2500	5346	2768	376	496	353	196.76	172.402	199.387	174.372	190.38	201.38	212.373	202.761	210.418	196.76	188.785
SGO1	SGO1_032	SGO1	151648	NM_001199252.2	NC_000003.12	Tiled Kinetochore Gene - Essential	chr3	20216282	20216301	-	20216279	737	TACAACACAATGCTTGTCAA	observation	273	245	267	221	292	267	1407	1234	1185	273	281	236	171	168	188	206	173	180	988	2668	1584	192	211	170	155.697	171.702	166.364	140.643	167.949	160.025	148.366	128.443	135.146	155.697	179.218
SGO1	SGO1_031	SGO1	151648	NM_001199252.2	NC_000003.12	Tiled Kinetochore Gene - Essential	chr3	20216311	20216330	+	20216327	694	GTATGTGCATGTTTACTAGT	observation	265	200	228	239	214	198	1454	1454	1532	265	229	219	163	136	182	232	251	233	1331	3345	1841	156	215	173	151.134	140.165	142.064	152.099	123.086	118.67	153.322	151.342	174.721	151.134	146.053
SGO1	SGO1_029	SGO1	151648	NM_001199252.2	NC_000003.12	Tiled Kinetochore Gene - Essential	chr3	20216363	20216382	+	20216379	642	AGACTTCCCTGCCAAATGAC	observation	373	318	369	334	376	359	1814	1677	1750	373	353	349	253	259	244	265	269	342	1683	3235	2141	218	255	234	212.728	222.862	229.919	212.556	216.263	215.164	191.284	174.553	199.583	212.728	225.138
SGO1	SGO1_028	SGO1	151648	NM_001199252.2	NC_000003.12	Tiled Kinetochore Gene - Essential	chr3	20216401	20216420	-	20216398	618	TATATGTCAGTTTGATAGCT	observation	280	235	259	306	243	235	1667	1752	1590	280	271	254	396	300	322	229	316	382	2032	4893	2183	325	324	293	159.689	164.693	161.379	194.737	139.766	140.846	175.783	182.36	181.336	159.689	172.84
SGO1	SGO1_027	SGO1	151648	NM_001199252.2	NC_000003.12	Tiled Kinetochore Gene - Essential	chr3	20216445	20216464	+	20216461	560	CTACGAACAGATACAGTTCT	observation	445	321	376	359	468	410	2122	2547	2336	445	478	337	377	463	406	416	465	430	2571	5918	3642	452	478	399	253.791	224.964	234.28	228.466	269.178	245.731	223.762	265.109	266.415	253.791	304.862
SGO1	SGO1_026	SGO1	151648	NM_001199252.2	NC_000003.12	Tiled Kinetochore Gene - Essential	chr3	20216508	20216527	+	20216524	497	TCAACTCCCAGTGTGTCTTG	observation	404	319	344	362	360	359	1977	2029	2010	404	343	297	147	115	129	285	184	284	1549	3516	2002	167	181	175	230.408	223.563	214.341	230.375	207.06	215.164	208.472	211.192	229.236	230.408	218.76
SGO1	SGO1_025	SGO1	151648	NM_001199252.2	NC_000003.12	Tiled Kinetochore Gene - Essential	chr3	20216517	20216536	+	20216533	488	AGTGTGTCTTGAGGAATAGT	observation	304	285	278	364	368	301	1874	2124	1818	304	285	285	124	128	134	295	213	303	1750	4353	2168	196	234	153	173.377	199.735	173.218	231.648	211.661	180.403	197.61	221.08	207.339	173.377	181.769
SGO1	SGO1_024	SGO1	151648	NM_001199252.2	NC_000003.12	Tiled Kinetochore Gene - Essential	chr3	20218095	20218114	-	20218092	469	GGAGAATCATTTCAAATAGA	observation	93	64	70	45	64	96	423	434	285	93	62	61	73	88	102	48	82	78	437	1135	560	125	98	84	53.0395	44.8527	43.616	28.6378	36.8107	57.537	44.6047	45.1736	32.5036	53.0395	39.5427
SGO1	SGO1_023	SGO1	151648	NM_001199252.2	NC_000003.12	Tiled Kinetochore Gene - Essential	chr3	20218116	20218135	-	20218113	448	GAAACTGAACTTCCAGGACA	observation	205	195	179	138	206	213	1026	1171	879	205	185	154	112	106	116	152	178	134	782	1984	1661	136	117	99	116.915	136.66	111.532	87.8226	118.484	127.66	108.19	121.885	100.248	116.915	117.99
SGO1	SGO1_022	SGO1	151648	NM_001199252.2	NC_000003.12	Tiled Kinetochore Gene - Essential	chr3	20218122	20218141	-	20218119	442	CTTGAAGAAACTGAACTTCC	observation	176	110	164	132	174	153	747	801	749	176	185	117	170	300	254	136	259	173	809	1924	1148	169	208	162	100.376	77.0905	102.186	84.0043	100.079	91.6996	78.77	83.3734	85.4216	100.376	117.99
SGO1	SGO1_021	SGO1	151648	NM_001199252.2	NC_000003.12	Tiled Kinetochore Gene - Essential	chr3	20218122	20218141	+	20218138	428	GGAAGTTCAGTTTCTTCAAG	observation	278	239	269	225	269	291	1373	1383	1427	278	235	244	318	277	342	252	251	252	1818	3924	2087	331	363	249	158.548	167.497	167.61	143.189	154.72	174.409	144.781	143.952	162.746	158.548	149.88
SGO1	SGO1_020	SGO1	151648	NM_001199252.2	NC_000003.12	Tiled Kinetochore Gene - Essential	chr3	20219773	20219792	-	20219770	402	CTCCAGAAATTTATTTGTGA	observation	125	111	139	79	99	151	665	644	385	125	118	67	225	131	198	125	132	141	655	1584	897	168	175	139	71.2897	77.7913	86.6089	50.2753	56.9415	90.5009	70.1232	67.0318	43.9083	71.2897	75.2587
SGO1	SGO1_019	SGO1	151648	NM_001199252.2	NC_000003.12	Tiled Kinetochore Gene - Essential	chr3	20219768	20219787	+	20219784	393	ATCCTTCACAAATAAATTTC	observation	164	129	155	109	146	156	597	705	497	164	144	124	212	243	219	138	152	220	718	2191	883	195	173	147	93.5321	90.4062	96.5783	69.3671	83.9744	93.4977	62.9527	73.3811	56.6816	93.5321	91.8411
SGO1	SGO1_018	SGO1	151648	NM_001199252.2	NC_000003.12	Tiled Kinetochore Gene - Essential	chr3	20219788	20219807	+	20219804	373	TGGAGCTGTCATCACTATTG	observation	423	328	406	392	421	358	2271	2279	2012	423	369	345	196	252	256	389	354	393	2389	6664	2879	285	312	201	241.244	229.87	252.973	249.467	242.145	214.565	239.474	237.213	229.464	241.244	235.343
SGO1	SGO1_017	SGO1	151648	NM_001199252.2	NC_000003.12	Tiled Kinetochore Gene - Essential	chr3	20219820	20219839	-	20219817	355	AACCAGGAAATATGTTCCTC	observation	340	234	324	309	354	325	2049	2164	1854	340	284	272	278	335	330	350	393	411	2100	4774	2794	283	324	280	193.908	163.993	201.88	196.646	203.609	194.787	216.064	225.243	211.444	193.908	181.131
SGO1	SGO1_016	SGO1	151648	NM_001199252.2	NC_000003.12	Tiled Kinetochore Gene - Essential	chr3	20219815	20219834	+	20219831	346	TTCCAGAGGAACATATTTCC	observation	242	208	209	252	224	224	1127	1233	1092	242	195	229	303	315	373	230	307	279	1327	3223	1582	270	302	285	138.017	145.771	130.225	160.372	128.837	134.253	118.84	128.339	124.54	138.017	124.368
SGO1	SGO1_015	SGO1	151648	NM_001199252.2	NC_000003.12	Tiled Kinetochore Gene - Essential	chr3	20225102	20225121	-	20225099	333	ACAAACAGTAGAACCTGCTC	observation	250	172	225	238	238	265	937	1045	925	250	165	194	112	125	123	140	144	194	720	1694	930	132	130	100	142.579	120.542	140.194	151.462	136.89	158.826	98.8052	108.771	105.494	142.579	105.235
SGO1	SGO1_014	SGO1	151648	NM_001199252.2	NC_000003.12	Tiled Kinetochore Gene - Essential	chr3	20225140	20225159	-	20225137	295	TGTCAGCTATATGCATTGAA	observation	217	200	238	242	267	236	1124	1301	1102	217	212	211	273	303	355	260	274	322	1278	2957	1630	234	313	218	123.759	140.165	148.294	154.008	153.57	141.445	118.524	135.417	125.68	123.759	135.211
SGO1	SGO1_012	SGO1	151648	NM_001199252.2	NC_000003.12	Tiled Kinetochore Gene - Essential	chr3	20225184	20225203	+	20225200	237	CAGCTGTAGGATGATATCTT	observation	331	267	315	319	380	335	2082	2087	1955	331	314	290	269	355	277	334	318	341	2431	5162	2915	311	375	271	188.775	187.12	196.272	203.01	218.563	200.78	219.544	217.229	222.963	188.775	200.265
SGO1	SGO1_011	SGO1	151648	NM_001199252.2	NC_000003.12	Tiled Kinetochore Gene - Essential	chr3	20225199	20225218	+	20225215	222	ATCTTGGGCTTCTTTCACTT	observation	209	153	185	163	179	207	910	1094	902	209	199	192	272	263	307	244	211	183	1256	3118	1554	209	222	212	119.196	107.226	115.271	103.733	102.955	124.064	95.9581	113.871	102.871	119.196	126.919
SGO1	SGO1_008	SGO1	151648	NM_001199252.2	NC_000003.12	Tiled Kinetochore Gene - Essential	chr3	20225274	20225293	+	20225290	147	TTTCAGCAGTGTAGAAGTGT	observation	445	398	357	492	450	370	2449	2791	2687	445	378	419	392	401	374	332	488	420	2608	6148	3696	438	442	388	253.791	278.928	222.442	313.107	258.825	221.757	258.243	290.506	306.446	253.791	241.083
SGO1	SGO1_007	SGO1	151648	NM_001199252.2	NC_000003.12	Tiled Kinetochore Gene - Essential	chr3	20225371	20225390	+	20225387	131	CTCTTACTGATTATTTGGCA	observation	259	171	191	221	250	251	1006	1176	1021	259	192	205	271	253	266	242	249	254	1141	3052	1429	246	284	233	147.712	119.841	119.009	140.643	143.792	150.435	106.081	122.406	116.443	147.712	122.455
SGO1	SGO1_006	SGO1	151648	NM_001199252.2	NC_000003.12	Tiled Kinetochore Gene - Essential	chr3	20225412	20225431	-	20225409	104	TGGCAGAGATTGGCAAACGC	observation	324	228	317	277	318	333	1567	1291	1531	324	275	260	132	130	176	211	203	225	808	2065	1168	131	141	142	184.783	159.788	197.518	176.282	182.903	199.582	165.238	134.376	174.607	184.783	175.391
SGO1	SGO1_005	SGO1	151648	NM_001199252.2	NC_000003.12	Tiled Kinetochore Gene - Essential	chr3	20225422	20225441	-	20225419	94	AATAAAAACTTGGCAGAGAT	observation	213	210	253	171	208	222	1255	1653	1023	213	234	202	300	247	350	272	270	318	1457	4050	1950	286	301	298	121.478	147.173	157.641	108.824	119.635	133.054	132.338	172.055	116.671	121.478	149.242
SGO1	SGO1_004	SGO1	151648	NM_001199252.2	NC_000003.12	Tiled Kinetochore Gene - Essential	chr3	20225432	20225451	-	20225429	84	AGAGAAAAGGAATAAAAACT	observation	273	190	222	248	265	306	1144	1223	918	273	226	177	62	95	63	139	136	154	452	1381	803	78	70	73	155.697	133.156	138.325	157.826	152.419	183.399	120.633	127.298	104.696	155.697	144.14
SGO1	SGO1_003	SGO1	151648	NM_001199252.2	NC_000003.12	Tiled Kinetochore Gene - Essential	chr3	20225445	20225464	-	20225442	71	AGAAGCGAATGAAAGAGAAA	observation	275	215	225	187	227	277	1235	1179	923	275	206	180	97	106	73	196	167	215	843	1874	900	127	124	131	156.837	150.677	140.194	119.006	130.563	166.018	130.229	122.718	105.266	156.837	131.384
SGO1	SGO1_002	SGO1	151648	NM_001199252.2	NC_000003.12	Tiled Kinetochore Gene - Essential	chr3	20225469	20225488	+	20225485	33	GTCTTCAAGACTATCTTGAA	observation	219	188	178	187	223	259	1417	1353	1167	219	220	189	275	303	377	223	269	272	1391	3831	1758	281	315	253	124.9	131.755	110.909	119.006	128.262	155.23	149.42	140.829	133.094	124.9	140.313
SGO1	SGO1_001	SGO1	151648	NM_001199252.2	NC_000003.12	Tiled Kinetochore Gene - Essential	chr3	20225513	20225532	-	20225510	3	GTTTAGGCAAAAGATGGCCA	observation	356	273	279	332	332	352	1810	1971	1775	356	280	260	106	120	134	179	231	231	1200	3095	1472	145	140	115	203.033	191.325	173.841	211.283	190.955	210.969	190.862	205.155	202.434	203.033	178.58
SKA3	SKA3_068	SKA3	221150	NM_145061.5	NC_000013.11	Tiled Kinetochore Gene - Essential	chr13	21729834	21729853	-	21729831	1232	ATGTCAGCAACAAAGAAAAC	observation	195	166	191	156	184	199	999	1015	833	195	165	150	198	251	275	167	221	207	988	2848	1536	182	206	202	111.212	116.337	119.009	99.2778	105.831	119.269	105.343	105.648	95.0016	111.212	105.235
SKA3	SKA3_067	SKA3	221150	NM_145061.5	NC_000013.11	Tiled Kinetochore Gene - Essential	chr13	21729836	21729855	+	21729852	1216	TTTCTTTGTTGCTGACATCT	observation	356	296	306	321	372	337	1483	1453	1487	356	330	335	369	539	429	392	439	375	2134	4796	2180	390	482	448	203.033	207.444	190.664	204.283	213.962	201.979	156.38	151.238	169.589	203.033	210.469
SKA3	SKA3_066	SKA3	221150	NM_145061.5	NC_000013.11	Tiled Kinetochore Gene - Essential	chr13	21729871	21729890	-	21729868	1195	AGTAAAAGGTTCCTTAAACA	observation	179	119	143	162	151	174	869	724	614	179	155	155	83	73	122	124	147	157	695	1675	841	104	115	107	102.087	83.3979	89.1012	103.096	86.8502	104.286	91.6347	75.3587	70.0252	102.087	98.8568
SKA3	SKA3_065	SKA3	221150	NM_145061.5	NC_000013.11	Tiled Kinetochore Gene - Essential	chr13	21729885	21729904	-	21729882	1181	AAGCAGTGCCACCCAGTAAA	observation	386	295	345	294	390	315	2313	2317	1862	386	330	266	382	443	473	397	361	427	2319	6124	3093	349	383	334	220.143	206.743	214.965	187.1	224.315	188.793	243.902	241.169	212.357	220.143	210.469
SKA3	SKA3_064	SKA3	221150	NM_145061.5	NC_000013.11	Tiled Kinetochore Gene - Essential	chr13	21729895	21729914	+	21729911	1157	GGCACTGCTTTAATTGCTAT	observation	203	167	199	196	183	196	966	1001	882	203	195	202	231	302	346	187	252	285	992	2617	1457	268	286	210	115.774	117.037	123.994	124.734	105.256	117.471	101.863	104.191	100.59	115.774	124.368
SKA3	SKA3_063	SKA3	221150	NM_145061.5	NC_000013.11	Tiled Kinetochore Gene - Essential	chr13	21729905	21729924	+	21729921	1147	TAATTGCTATTGGAGTAGCT	observation	175	157	161	158	157	160	973	963	915	175	167	148	139	162	144	173	198	213	996	2408	1455	156	163	122	99.8056	110.029	100.317	100.551	90.3012	95.895	102.601	100.235	104.354	99.8056	106.51
SKA3	SKA3_062	SKA3	221150	NM_145061.5	NC_000013.11	Tiled Kinetochore Gene - Essential	chr13	21732063	21732082	-	21732060	1113	AATTCCAGAAGATATTCTCC	observation	193	134	188	131	168	208	956	906	721	193	178	153	81	82	89	140	197	181	685	2041	1011	103	113	101	110.071	93.9103	117.14	83.3679	96.628	124.664	100.809	94.3025	82.2283	110.071	113.526
SKA3	SKA3_061	SKA3	221150	NM_145061.5	NC_000013.11	Tiled Kinetochore Gene - Essential	chr13	21732056	21732075	+	21732072	1106	ATAACCTGGAGAATATCTTC	observation	206	171	177	175	170	183	937	1011	791	206	179	165	191	213	240	148	182	235	807	2407	1082	200	220	201	117.485	119.841	110.286	111.369	97.7784	109.68	98.8052	105.232	90.2116	117.485	114.164
SKA3	SKA3_060	SKA3	221150	NM_145061.5	NC_000013.11	Tiled Kinetochore Gene - Essential	chr13	21732083	21732102	+	21732099	1079	TTAGTTACTTCCGGAGGTGT	observation	346	281	271	307	378	292	2362	2206	2020	346	319	315	410	433	494	374	393	430	2385	6157	2825	436	482	431	197.33	196.931	168.856	195.374	217.413	175.008	249.069	229.615	230.376	197.33	203.454
SKA3	SKA3_059	SKA3	221150	NM_145061.5	NC_000013.11	Tiled Kinetochore Gene - Essential	chr13	21732119	21732138	+	21732135	1043	TTCTCATAAGAAGAAATCGT	observation	182	150	185	167	159	162	836	872	720	182	159	164	113	112	113	142	125	172	793	1346	689	98	131	93	103.798	105.123	115.271	106.278	91.4515	97.0937	88.1549	90.7635	82.1143	103.798	101.408
SKA3	SKA3_058	SKA3	221150	NM_145061.5	NC_000013.11	Tiled Kinetochore Gene - Essential	chr13	21732128	21732147	+	21732144	1034	GAAGAAATCGTAGGTGAAGA	observation	258	215	257	250	253	264	1597	1676	1390	258	223	213	180	189	185	241	249	300	1397	3839	1618	196	215	192	147.142	150.677	160.133	159.099	145.517	158.227	168.401	174.449	158.526	147.142	142.226
SKA3	SKA3_057	SKA3	221150	NM_145061.5	NC_000013.11	Tiled Kinetochore Gene - Essential	chr13	21732192	21732211	-	21732189	984	AGTTGAAGATCGTACTTCGT	observation	380	256	317	345	363	323	1676	1696	1643	380	312	265	126	207	157	279	309	331	1387	3576	1757	192	220	216	216.721	179.411	197.518	219.557	208.786	193.588	176.732	176.531	187.38	216.721	198.989
SKA3	SKA3_056	SKA3	221150	NM_145061.5	NC_000013.11	Tiled Kinetochore Gene - Essential	chr13	21732216	21732235	-	21732213	960	AAATAGTTCATCAAATGATT	observation	128	128	159	155	149	158	697	689	650	128	155	134	190	187	189	149	175	199	1042	1702	982	182	184	206	73.0007	89.7053	99.0706	98.6414	85.6999	94.6963	73.4976	71.7157	74.1309	73.0007	98.8568
SKA3	SKA3_054	SKA3	221150	NM_145061.5	NC_000013.11	Tiled Kinetochore Gene - Essential	chr13	21734043	21734062	-	21734040	909	TACAAAGAACAGCATAGCTT	observation	460	352	383	376	427	380	2052	2456	1742	460	337	314	145	232	192	329	327	299	1547	4368	2124	269	239	221	262.346	246.69	238.642	239.285	245.596	227.751	216.38	255.637	198.671	262.346	214.934
SKA3	SKA3_053	SKA3	221150	NM_145061.5	NC_000013.11	Tiled Kinetochore Gene - Essential	chr13	21734045	21734064	+	21734061	893	GCTATGCTGTTCTTTGTAGA	observation	228	227	221	257	261	263	1584	1659	1460	228	220	223	356	371	377	201	338	326	1668	4878	2181	288	351	328	130.032	159.087	137.702	163.554	150.119	157.627	167.03	172.68	166.509	130.032	140.313
SKA3	SKA3_052	SKA3	221150	NM_145061.5	NC_000013.11	Tiled Kinetochore Gene - Essential	chr13	21734081	21734100	-	21734078	871	GTACCTACATTCTGTACTCC	observation	368	325	334	339	428	343	1973	2018	1688	368	324	317	235	215	236	323	256	335	1442	3889	1857	223	190	230	209.877	227.767	208.111	215.738	246.171	205.575	208.05	210.047	192.512	209.877	206.643
SKA3	SKA3_051	SKA3	221150	NM_145061.5	NC_000013.11	Tiled Kinetochore Gene - Essential	chr13	21734075	21734094	+	21734091	863	AAACCAGGAGTACAGAATGT	observation	351	302	385	379	397	361	1489	1516	1719	351	351	304	110	126	113	231	209	291	1107	2433	1372	141	130	127	200.181	211.649	239.888	241.194	228.341	216.363	157.013	157.795	196.048	200.181	223.863
SKA3	SKA3_050	SKA3	221150	NM_145061.5	NC_000013.11	Tiled Kinetochore Gene - Essential	chr13	21734084	21734103	+	21734100	854	GTACAGAATGTAGGTACCAA	observation	301	262	294	310	331	293	1654	1920	1587	301	253	280	99	105	107	199	184	186	1209	2806	1410	152	172	117	171.666	183.616	183.187	197.283	190.38	175.608	174.412	199.846	180.994	171.666	161.36
SKA3	SKA3_049	SKA3	221150	NM_145061.5	NC_000013.11	Tiled Kinetochore Gene - Essential	chr13	21734092	21734111	+	21734108	846	TGTAGGTACCAAAGGAGAGT	observation	455	293	369	428	436	308	2018	2186	1884	455	361	326	119	118	118	246	224	278	1151	3277	1524	141	128	145	259.495	205.341	229.919	272.377	250.773	184.598	212.795	227.533	214.866	259.495	230.241
SKA3	SKA3_048	SKA3	221150	NM_145061.5	NC_000013.11	Tiled Kinetochore Gene - Essential	chr13	21734101	21734120	+	21734117	837	CAAAGGAGAGTTGGTATATT	observation	262	252	262	247	287	278	1712	1605	1307	262	257	277	299	347	388	264	332	285	1679	4260	2163	379	404	329	149.423	176.607	163.248	157.19	165.073	166.618	180.528	167.059	149.06	149.423	163.911
SKA3	SKA3_047	SKA3	221150	NM_145061.5	NC_000013.11	Tiled Kinetochore Gene - Essential	chr13	21735931	21735950	-	21735928	823	ATCCAGCAGTTGGAAAAAAG	observation	170	179	201	134	142	209	689	822	565	170	128	116	57	40	83	103	115	109	418	684	535	86	83	67	96.954	125.447	125.24	85.277	81.6737	125.263	72.654	85.5592	64.4369	96.954	81.6366
SKA3	SKA3_046	SKA3	221150	NM_145061.5	NC_000013.11	Tiled Kinetochore Gene - Essential	chr13	21735941	21735960	-	21735938	813	CAGCCCCATCATCCAGCAGT	observation	340	281	335	356	362	342	1912	1851	1607	340	320	269	184	189	262	283	245	255	1576	3561	2069	236	279	191	193.908	196.931	208.734	226.557	208.21	204.976	201.617	192.664	183.274	193.908	204.091
SKA3	SKA3_045	SKA3	221150	NM_145061.5	NC_000013.11	Tiled Kinetochore Gene - Essential	chr13	21735939	21735958	+	21735955	801	CAACTGCTGGATGATGGGGC	observation	304	235	270	260	270	283	1697	1676	1468	304	245	224	99	124	171	219	235	205	1072	2685	1398	193	171	142	173.377	164.693	168.233	165.463	155.295	169.614	178.946	174.449	167.422	173.377	156.257
SKA3	SKA3_044	SKA3	221150	NM_145061.5	NC_000013.11	Tiled Kinetochore Gene - Essential	chr13	21735945	21735964	+	21735961	795	CTGGATGATGGGGCTGGGAG	observation	328	262	295	258	321	247	2048	1979	1756	328	289	312	111	147	161	288	355	305	1565	4294	2034	199	259	175	187.064	183.616	183.81	164.19	184.629	148.038	215.958	205.987	200.268	187.064	184.32
SKA3	SKA3_043	SKA3	221150	NM_145061.5	NC_000013.11	Tiled Kinetochore Gene - Essential	chr13	21735969	21735988	+	21735985	771	AAAAACATTATCATTGAGCC	observation	226	193	199	220	212	237	1457	1141	1264	226	174	209	369	300	345	211	187	234	1438	3569	1892	272	288	231	128.892	135.259	123.994	140.007	121.935	142.045	153.638	118.763	144.156	128.892	110.975
SKA3	SKA3_042	SKA3	221150	NM_145061.5	NC_000013.11	Tiled Kinetochore Gene - Essential	chr13	21735990	21736009	-	21735987	764	AGGCCATAGATACAGAATCC	observation	365	329	369	326	368	297	2046	2254	1996	365	385	322	301	459	442	346	347	383	2183	6225	2836	373	461	430	208.166	230.571	229.919	207.465	211.661	178.005	215.748	234.611	227.639	208.166	245.547
SKA3	SKA3_041	SKA3	221150	NM_145061.5	NC_000013.11	Tiled Kinetochore Gene - Essential	chr13	21735984	21736003	+	21736000	756	GAGCCTGGATTCTGTATCTA	observation	238	223	205	201	259	200	1469	1580	1235	238	222	162	282	353	397	225	268	242	1394	3820	1992	310	290	262	135.736	156.284	127.733	127.916	148.968	119.869	154.904	164.457	140.849	135.736	141.588
SKA3	SKA3_040	SKA3	221150	NM_145061.5	NC_000013.11	Tiled Kinetochore Gene - Essential	chr13	21736010	21736029	-	21736007	744	TATGAATCACACCAGTGAGG	observation	358	273	316	354	360	280	1319	1480	1268	358	301	270	83	49	86	192	197	205	567	1687	700	104	103	93	204.174	191.325	196.895	225.284	207.06	167.816	139.087	154.048	144.612	204.174	191.973
SKA3	SKA3_039	SKA3	221150	NM_145061.5	NC_000013.11	Tiled Kinetochore Gene - Essential	chr13	21742129	21742148	-	21742126	737	AAAATGCGAGGAATAATAAA	observation	146	143	152	130	128	163	739	649	551	146	118	116	120	142	127	112	93	174	543	1380	937	134	116	86	83.2664	100.218	94.709	82.7315	73.6214	97.6931	77.9264	67.5522	62.8402	83.2664	75.2587
SKA3	SKA3_038	SKA3	221150	NM_145061.5	NC_000013.11	Tiled Kinetochore Gene - Essential	chr13	21742141	21742160	-	21742138	725	CAATGGGACTTAAAAATGCG	observation	396	262	352	321	353	367	1903	2097	2011	396	322	322	78	114	111	271	239	253	1077	2507	1479	131	128	118	225.846	183.616	219.326	204.283	203.034	219.959	200.668	218.27	229.35	225.846	205.367
SKA3	SKA3_037	SKA3	221150	NM_145061.5	NC_000013.11	Tiled Kinetochore Gene - Essential	chr13	21742158	21742177	-	21742155	708	TTTAAATGAAGATTACACAA	observation	141	88	109	103	120	135	777	601	503	141	135	118	40	43	36	88	74	143	355	1431	357	42	56	36	80.4148	61.6724	67.9163	65.5488	69.02	80.9114	81.9335	62.5561	57.3659	80.4148	86.1011
SKA3	SKA3_036	SKA3	221150	NM_145061.5	NC_000013.11	Tiled Kinetochore Gene - Essential	chr13	21742202	21742221	-	21742199	664	ACTCCTAAATTAGAACACTT	observation	136	107	140	121	103	128	643	605	610	136	113	125	147	144	150	136	98	143	713	2143	913	143	151	124	77.5632	74.9881	87.232	77.0039	59.2422	76.716	67.8034	62.9724	69.569	77.5632	72.0698
SKA3	SKA3_035	SKA3	221150	NM_145061.5	NC_000013.11	Tiled Kinetochore Gene - Essential	chr13	21742196	21742215	+	21742212	656	ATACCAAAGTGTTCTAATTT	observation	266	263	276	258	282	294	1549	1717	1406	266	261	236	410	447	387	255	274	295	1784	5255	2150	365	343	327	151.704	184.316	171.972	164.19	162.197	176.207	163.34	178.717	160.351	151.704	166.462
SKA3	SKA3_034	SKA3	221150	NM_145061.5	NC_000013.11	Tiled Kinetochore Gene - Essential	chr13	21742242	21742261	-	21742239	624	TCCAAAATGTGCACTAAAAA	observation	105	78	102	75	75	97	523	563	329	105	89	77	134	129	136	89	85	135	409	1731	590	137	125	107	59.8833	54.6642	63.5547	47.7297	43.1375	58.1364	55.1496	58.6008	37.5217	59.8833	56.7629
SKA3	SKA3_032	SKA3	221150	NM_145061.5	NC_000013.11	Tiled Kinetochore Gene - Essential	chr13	21742279	21742298	+	21742295	573	TAGTGATTGTTTGGTAGGTG	observation	326	328	311	312	360	274	2285	2270	1867	326	332	319	238	358	394	326	318	351	2332	5140	2985	347	393	323	185.924	229.87	193.78	198.556	207.06	164.22	240.95	236.277	212.927	185.924	211.745
SKA3	SKA3_031	SKA3	221150	NM_145061.5	NC_000013.11	Tiled Kinetochore Gene - Essential	chr13	21742292	21742311	+	21742308	560	GTAGGTGGGGTTACAATTAC	observation	332	280	292	228	312	278	2010	2173	2050	332	329	284	405	395	403	322	353	397	2464	5686	3135	401	436	358	189.345	196.23	181.941	145.098	179.452	166.618	211.951	226.18	233.798	189.345	209.831
SKA3	SKA3_030	SKA3	221150	NM_145061.5	NC_000013.11	Tiled Kinetochore Gene - Essential	chr13	21742323	21742342	-	21742320	543	ACAGGCAGTGAACAACTATA	observation	322	281	276	262	290	263	1563	1486	1448	322	283	251	178	226	279	239	261	259	1315	3343	1909	215	267	193	183.642	196.931	171.972	166.736	166.798	157.627	164.816	154.673	165.141	183.642	180.493
SKA3	SKA3_029	SKA3	221150	NM_145061.5	NC_000013.11	Tiled Kinetochore Gene - Essential	chr13	21742325	21742344	+	21742341	527	TAGTTGTTCACTGCCTGTGG	observation	404	329	346	400	446	406	1806	1767	1937	404	371	330	122	168	155	246	265	256	1278	3017	1814	145	182	137	230.408	230.571	215.588	254.558	256.524	243.334	190.44	183.921	220.91	230.408	236.618
SKA3	SKA3_028	SKA3	221150	NM_145061.5	NC_000013.11	Tiled Kinetochore Gene - Essential	chr13	21742331	21742350	+	21742347	521	TTCACTGCCTGTGGAGGGTT	observation	402	341	362	339	411	345	2252	2140	2353	402	405	308	285	315	412	330	360	385	2360	5294	2783	314	315	255	229.268	238.981	225.557	215.738	236.394	206.774	237.47	222.745	268.354	229.268	258.303
SKA3	SKA3_027	SKA3	221150	NM_145061.5	NC_000013.11	Tiled Kinetochore Gene - Essential	chr13	21742342	21742361	+	21742358	510	TGGAGGGTTTGGTAGAACTT	observation	302	218	280	282	260	256	1764	1568	1522	302	270	205	137	168	168	243	246	213	1428	3293	1826	168	222	147	172.236	152.779	174.464	179.464	149.543	153.432	186.011	163.208	173.58	172.236	172.202
SKA3	SKA3_026	SKA3	221150	NM_145061.5	NC_000013.11	Tiled Kinetochore Gene - Essential	chr13	21742388	21742407	-	21742385	478	AGTCCACAACTTTCAGATTT	observation	447	346	354	352	399	451	2477	2331	2136	447	358	379	521	628	573	411	437	425	2970	5961	3506	476	540	449	254.932	242.485	220.572	224.011	229.492	270.304	261.196	242.626	243.606	254.932	228.327
SKA3	SKA3_025	SKA3	221150	NM_145061.5	NC_000013.11	Tiled Kinetochore Gene - Essential	chr13	21742382	21742401	+	21742398	470	AGTCCAAAATCTGAAAGTTG	observation	282	228	304	214	320	291	1614	1646	1394	282	295	224	317	269	261	260	291	264	1448	3678	1609	245	267	210	160.83	159.788	189.418	136.189	184.053	174.409	170.194	171.327	158.982	160.83	188.147
SKA3	SKA3_024	SKA3	221150	NM_145061.5	NC_000013.11	Tiled Kinetochore Gene - Essential	chr13	21742391	21742410	+	21742407	461	TCTGAAAGTTGTGGACTACG	observation	316	267	317	305	330	290	1467	1490	1414	316	314	290	123	135	183	223	218	265	1019	2337	1060	124	172	139	180.22	187.12	197.518	194.101	189.805	173.81	154.693	155.089	161.263	180.22	200.265
SKA3	SKA3_023	SKA3	221150	NM_145061.5	NC_000013.11	Tiled Kinetochore Gene - Essential	chr13	21742427	21742446	+	21742443	425	ATACAACTGCTTGCAACAGG	observation	301	253	295	228	312	291	1429	1458	1436	301	286	240	112	112	175	229	204	226	1224	2803	1378	166	165	165	171.666	177.308	183.81	145.098	179.452	174.409	150.686	151.758	163.772	171.666	182.407
SKA3	SKA3_022	SKA3	221150	NM_145061.5	NC_000013.11	Tiled Kinetochore Gene - Essential	chr13	21742488	21742507	+	21742504	364	TTTCACAATTAGACAACTCT	observation	178	130	180	137	163	181	728	918	732	178	144	153	196	222	334	129	206	246	893	2348	1046	197	230	208	101.517	91.107	112.155	87.1862	93.7522	108.481	76.7665	95.5515	83.4828	101.517	91.8411
SKA3	SKA3_021	SKA3	221150	NM_145061.5	NC_000013.11	Tiled Kinetochore Gene - Essential	chr13	21742501	21742520	+	21742517	351	CAACTCTGGGTCAGAGTTAA	observation	251	219	218	207	227	244	1583	1539	1486	251	214	212	371	371	433	253	263	301	1883	3971	1954	356	373	291	143.15	153.48	135.833	131.734	130.563	146.24	166.925	160.189	169.475	143.15	136.486
SKA3	SKA3_020	SKA3	221150	NM_145061.5	NC_000013.11	Tiled Kinetochore Gene - Essential	chr13	21746480	21746499	-	21746477	325	CCACGTGTCAAGAAAAATTC	observation	216	226	231	194	279	229	1114	1212	1024	216	241	203	269	342	325	276	279	277	1024	3158	1251	308	318	282	123.189	158.386	143.933	123.461	160.472	137.25	117.47	126.153	116.785	123.189	153.706
SKA3	SKA3_019	SKA3	221150	NM_145061.5	NC_000013.11	Tiled Kinetochore Gene - Essential	chr13	21746496	21746515	+	21746512	295	GTGGACTATATCCATACTTC	observation	285	242	250	259	316	218	1479	1522	1446	285	259	241	277	257	289	230	288	275	1530	3807	1841	277	253	210	162.541	169.599	155.771	164.827	181.753	130.657	155.958	158.42	164.913	162.541	165.186
SKA3	SKA3_018	SKA3	221150	NM_145061.5	NC_000013.11	Tiled Kinetochore Gene - Essential	chr13	21746547	21746566	-	21746544	258	ACTAATGGAAAAAAATTCAA	observation	73	65	50	36	42	54	366	346	289	73	59	47	83	56	82	59	53	59	294	1389	552	77	68	75	41.6332	45.5535	31.1543	22.9103	24.157	32.3646	38.5941	36.014	32.9598	41.6332	37.6294
SKA3	SKA3_017	SKA3	221150	NM_145061.5	NC_000013.11	Tiled Kinetochore Gene - Essential	chr13	21746562	21746581	-	21746559	243	AAAGGCAACAAAAGTACTAA	observation	189	180	209	164	159	214	1042	978	792	189	207	152	199	186	234	141	199	193	1016	2776	1259	177	197	207	107.79	126.148	130.225	104.369	91.4515	128.26	109.877	101.797	90.3257	107.79	132.022
SKA3	SKA3_016	SKA3	221150	NM_145061.5	NC_000013.11	Tiled Kinetochore Gene - Essential	chr13	21746580	21746599	-	21746577	225	AGAAGGCATTGATTTCATAA	observation	268	185	240	203	209	237	1110	1009	995	268	262	189	151	159	157	199	239	230	1134	2626	1325	175	215	159	152.845	129.652	149.541	129.188	120.21	142.045	117.048	105.023	113.477	152.845	167.1
SKA3	SKA3_015	SKA3	221150	NM_145061.5	NC_000013.11	Tiled Kinetochore Gene - Essential	chr13	21746597	21746616	-	21746594	208	GCAAGATTGGAAAATCAAGA	observation	108	101	104	61	93	136	471	521	365	108	71	94	14	28	25	52	33	67	216	544	269	22	17	23	61.5943	70.7831	64.8009	38.8201	53.4905	81.5108	49.6662	54.2291	41.6274	61.5943	45.2828
SKA3	SKA3_014	SKA3	221150	NM_145061.5	NC_000013.11	Tiled Kinetochore Gene - Essential	chr13	21746610	21746629	-	21746607	195	TCTTCTTGATAAAGCAAGAT	observation	245	192	195	207	195	244	857	996	802	245	188	184	265	306	254	227	169	235	1221	2959	1338	263	291	230	139.728	134.558	121.502	131.734	112.158	146.24	90.3693	103.67	91.4662	139.728	119.904
SKA3	SKA3_013	SKA3	221150	NM_145061.5	NC_000013.11	Tiled Kinetochore Gene - Essential	chr13	21746761	21746780	-	21746758	159	TTCAGAAGTTCAGACTCTAA	observation	199	191	183	203	207	208	1031	859	820	199	207	178	183	220	269	185	207	253	1174	2495	1346	218	242	199	113.493	133.857	114.025	129.188	119.06	124.664	108.717	89.4104	93.519	113.493	132.022
SKA3	SKA3_012	SKA3	221150	NM_145061.5	NC_000013.11	Tiled Kinetochore Gene - Essential	chr13	21746764	21746783	+	21746780	142	GAGTCTGAACTTCTGAATGA	observation	263	215	284	254	290	265	1560	1678	1244	263	243	208	76	96	90	172	167	213	1060	2867	1188	132	125	89	149.994	150.677	176.956	161.645	166.798	158.826	164.5	174.657	141.875	149.994	154.982
SKA3	SKA3_011	SKA3	221150	NM_145061.5	NC_000013.11	Tiled Kinetochore Gene - Essential	chr13	21746784	21746803	+	21746800	122	AGGTCATATAAAATTCTCAT	observation	123	113	107	68	83	115	557	532	330	123	101	91	183	105	174	76	123	101	549	1437	622	138	131	93	70.1491	79.193	66.6702	43.2749	47.7388	68.9246	58.7348	55.3741	37.6357	70.1491	64.4163
SKA3	SKA3_010	SKA3	221150	NM_145061.5	NC_000013.11	Tiled Kinetochore Gene - Essential	chr13	21750516	21750535	-	21750513	97	GCGCTGGACGGAGAGGAAAG	observation	339	255	342	283	331	339	1188	1066	926	339	218	231	25	26	28	117	121	93	155	456	381	16	42	26	193.338	178.71	213.095	180.1	190.38	203.178	125.273	110.956	105.608	193.338	139.037
SKA3	SKA3_009	SKA3	221150	NM_145061.5	NC_000013.11	Tiled Kinetochore Gene - Essential	chr13	21750523	21750542	-	21750520	90	GCAGCGAGCGCTGGACGGAG	observation	230	201	251	237	257	301	827	861	783	230	200	211	38	31	44	119	82	87	222	449	314	30	41	18	131.173	140.865	156.394	150.826	147.818	180.403	87.2059	89.6186	89.2993	131.173	127.557
SKA3	SKA3_008	SKA3	221150	NM_145061.5	NC_000013.11	Tiled Kinetochore Gene - Essential	chr13	21750532	21750551	-	21750529	81	GGCCCGGCTGCAGCGAGCGC	observation	281	231	260	256	283	285	1139	1400	1225	281	261	232	71	44	78	174	152	167	305	786	466	52	63	48	160.259	161.89	162.002	162.917	162.772	170.813	120.106	145.721	139.708	160.259	166.462
SKA3	SKA3_007	SKA3	221150	NM_145061.5	NC_000013.11	Tiled Kinetochore Gene - Essential	chr13	21750527	21750546	+	21750543	72	GTCCAGCGCTCGCTGCAGCC	observation	273	216	227	248	283	260	1403	1547	1508	273	233	226	222	267	240	266	269	276	1293	3629	1919	179	249	185	155.697	151.378	141.44	157.826	162.772	155.829	147.944	161.022	171.984	155.697	148.604
SKA3	SKA3_006	SKA3	221150	NM_145061.5	NC_000013.11	Tiled Kinetochore Gene - Essential	chr13	21750553	21750572	-	21750550	60	CAGCACGCTGGACTGCGAGA	observation	206	196	202	225	246	256	833	1017	872	206	199	162	56	39	33	141	135	110	293	759	413	23	37	48	117.485	137.361	125.863	143.189	141.491	153.432	87.8386	105.856	99.4495	117.485	126.919
SKA3	SKA3_005	SKA3	221150	NM_145061.5	NC_000013.11	Tiled Kinetochore Gene - Essential	chr13	21750565	21750584	-	21750562	48	GCGGTCTCTGGCCAGCACGC	observation	226	234	244	286	266	257	1147	1252	1094	226	213	229	111	116	106	223	209	240	551	1500	724	96	106	92	128.892	163.993	152.033	182.009	152.994	154.031	120.949	130.316	124.768	128.892	135.848
SKA3	SKA3_004	SKA3	221150	NM_145061.5	NC_000013.11	Tiled Kinetochore Gene - Essential	chr13	21750577	21750596	-	21750574	36	CTGCGGGAAGCTGCGGTCTC	observation	247	179	218	222	224	259	1283	1481	1385	247	194	192	259	289	339	269	227	283	1489	3409	1710	247	365	263	140.868	125.447	135.833	141.28	128.837	155.23	135.29	154.152	157.956	140.868	123.73
SKA3	SKA3_003	SKA3	221150	NM_145061.5	NC_000013.11	Tiled Kinetochore Gene - Essential	chr13	21750584	21750603	-	21750581	29	GGAGCTTCTGCGGGAAGCTG	observation	273	225	219	264	297	316	1020	1145	973	273	234	207	47	49	45	158	120	177	386	1009	490	61	65	37	155.697	157.685	136.456	168.009	170.825	189.393	107.557	119.179	110.968	155.697	149.242
SKA3	SKA3_002	SKA3	221150	NM_145061.5	NC_000013.11	Tiled Kinetochore Gene - Essential	chr13	21750583	21750602	+	21750599	16	GCAGCTTCCCGCAGAAGCTC	observation	246	208	212	180	240	262	799	903	723	246	240	165	44	70	63	144	130	158	366	939	556	47	100	65	140.298	145.771	132.094	114.551	138.04	157.028	84.2533	93.9902	82.4564	140.298	153.069
SKA3	SKA3_001	SKA3	221150	NM_145061.5	NC_000013.11	Tiled Kinetochore Gene - Essential	chr13	21750605	21750624	-	21750602	8	TGCTCAGCATGGACCCTATC	observation	404	388	368	438	490	374	2350	2424	2436	404	392	396	359	375	394	371	443	493	2741	7255	3522	379	411	306	230.408	271.919	229.295	278.741	281.832	224.155	247.804	252.306	277.82	230.408	250.012
CDKN2A	CDKN2A_1	CDKN2A	1029	NM_058195.3	NC_000009.12	Control Growth Limiting Gene (Positive Enrichment)	chr9	21971100	21971119	-	21971097	NA	GACCCGTGCACGACGCTGCC	positive_control	295	272	266	302	345	293	1592	1651	1644	295	267	250	408	444	351	284	321	337	2043	4275	2040	342	356	281	168.244	190.624	165.741	192.192	198.433	175.608	167.874	171.847	187.494	168.244	170.289
CDKN2A	CDKN2A_4	CDKN2A	1029	NM_058195.3	NC_000009.12	Control Growth Limiting Gene (Positive Enrichment)	chr9	21971180	21971199	-	21971177	NA	GATGGGCAGCGCCCGAGTGG	positive_control	271	221	269	247	277	272	1847	1779	1515	271	236	202	181	191	143	245	292	251	1591	4219	2017	178	193	132	154.556	154.882	167.61	157.19	159.321	163.022	194.763	185.17	172.782	154.556	150.517
CDKN2A	CDKN2A_3	CDKN2A	1029	NM_058195.3	NC_000009.12	Control Growth Limiting Gene (Positive Enrichment)	chr9	21974696	21974715	-	21974693	NA	CCCAACGCACCGAATAGTTA	positive_control	336	235	313	289	283	369	1587	1640	1480	336	314	242	448	405	403	320	307	421	1762	3885	2155	359	392	350	191.627	164.693	195.026	183.918	162.772	221.158	167.347	170.702	168.79	191.627	200.265
CDKN2A	CDKN2A_2	CDKN2A	1029	NM_058195.3	NC_000009.12	Control Growth Limiting Gene (Positive Enrichment)	chr9	21974684	21974703	+	21974700	NA	GGCCTCCGACCGTAACTATT	positive_control	251	187	178	204	260	198	1303	1356	1028	251	235	188	275	368	346	251	249	234	1117	3894	1691	262	327	218	143.15	131.054	110.909	129.825	149.543	118.67	137.399	141.141	117.241	143.15	149.88
PLK1	PLK1_001	PLK1	5347	NM_005030.5	NC_000016.10	Tiled Kinetochore Gene - Essential	chr16	23690254	23690273	+	23690270	18	ATGAGTGCTGCAGTGACTGC	observation	374	296	349	341	402	330	1957	2024	1976	374	304	314	311	306	399	314	310	346	1673	4266	2175	310	317	226	213.299	207.444	217.457	217.011	231.217	197.784	206.363	210.671	225.358	213.299	193.887
PLK1	PLK1_002	PLK1	5347	NM_005030.5	NC_000016.10	Tiled Kinetochore Gene - Essential	chr16	23690262	23690281	+	23690278	26	TGCAGTGACTGCAGGGAAGC	observation	365	266	318	324	360	363	2087	1997	2133	365	361	312	377	429	430	360	356	357	2433	5344	2843	396	499	447	208.166	186.419	198.141	206.192	207.06	217.562	220.071	207.861	243.263	208.166	230.241
PLK1	PLK1_003	PLK1	5347	NM_005030.5	NC_000016.10	Tiled Kinetochore Gene - Essential	chr16	23690268	23690287	+	23690284	32	GACTGCAGGGAAGCTGGCAC	observation	417	347	409	398	463	381	1704	1659	1763	417	371	328	197	263	249	215	160	214	1095	2730	1564	232	242	188	237.822	243.186	254.842	253.286	266.302	228.35	179.684	172.68	201.066	237.822	236.618
PLK1	PLK1_004	PLK1	5347	NM_005030.5	NC_000016.10	Tiled Kinetochore Gene - Essential	chr16	23690274	23690293	+	23690290	38	AGGGAAGCTGGCACGGGCAC	observation	271	245	257	278	291	298	1380	1471	1269	271	247	219	204	231	245	235	239	204	1151	2697	1408	211	285	151	154.556	171.702	160.133	176.918	167.374	178.604	145.519	153.111	144.726	154.556	157.533
PLK1	PLK1_005	PLK1	5347	NM_005030.5	NC_000016.10	Tiled Kinetochore Gene - Essential	chr16	23690296	23690315	-	23690293	46	CCGGCTTTCCCAGGGTCGGC	observation	186	139	195	174	175	171	1185	1227	1086	186	191	157	190	223	282	186	205	203	1253	2470	1364	214	266	197	106.079	97.4144	121.502	110.733	100.654	102.488	124.956	127.714	123.856	106.079	121.817
PLK1	PLK1_006	PLK1	5347	NM_005030.5	NC_000016.10	Tiled Kinetochore Gene - Essential	chr16	23690304	23690323	-	23690301	54	CGGGGACCCCGGCTTTCCCA	observation	121	118	127	85	116	128	513	521	515	121	113	101	43	27	60	79	45	61	223	616	444	46	59	48	69.0084	82.6971	79.1319	54.0936	66.7194	76.716	54.0951	54.2291	58.7345	69.0084	72.0698
PLK1	PLK1_007	PLK1	5347	NM_005030.5	NC_000016.10	Tiled Kinetochore Gene - Essential	chr16	23690315	23690334	-	23690312	65	AGCTGCAACTCCGGGGACCC	observation	315	200	277	255	278	281	1652	1726	1595	315	278	213	214	239	245	268	248	266	1313	3508	2033	269	266	257	179.65	140.165	172.595	162.281	159.896	168.416	174.201	179.653	181.906	179.65	177.304
PLK1	PLK1_008	PLK1	5347	NM_005030.5	NC_000016.10	Tiled Kinetochore Gene - Essential	chr16	23690322	23690341	-	23690319	72	CTCCGGGAGCTGCAACTCCG	observation	166	173	171	168	182	215	814	741	736	166	162	146	57	94	83	98	71	78	487	1349	627	96	114	82	94.6727	121.242	106.548	106.915	104.68	128.859	85.8351	77.1282	83.939	94.6727	103.321
PLK1	PLK1_009	PLK1	5347	NM_005030.5	NC_000016.10	Tiled Kinetochore Gene - Essential	chr16	23690317	23690336	+	23690333	81	GTCCCCGGAGTTGCAGCTCC	observation	228	182	246	215	221	251	1501	1496	1237	228	222	204	166	217	221	146	185	186	1257	2641	1582	192	253	186	130.032	127.55	153.279	136.825	127.112	150.435	158.278	155.714	141.077	130.032	141.588
PLK1	PLK1_010	PLK1	5347	NM_005030.5	NC_000016.10	Tiled Kinetochore Gene - Essential	chr16	23690338	23690357	-	23690335	88	GGAGCCGCCGCCGGAGCTCC	observation	220	157	182	141	178	206	1253	1364	948	220	218	140	186	241	241	211	205	203	1201	3039	1458	227	228	202	125.47	110.029	113.402	89.7318	102.38	123.465	132.127	141.974	108.117	125.47	139.037
PLK1	PLK1_011	PLK1	5347	NM_005030.5	NC_000016.10	Tiled Kinetochore Gene - Essential	chr16	23690331	23690350	+	23690347	95	AGCTCCCGGAGCTCCGGCGG	observation	154	122	160	104	168	180	883	901	700	154	132	126	109	104	125	126	93	131	615	1313	660	99	150	133	87.8289	85.5004	99.6937	66.1852	96.628	107.882	93.111	93.782	79.8333	87.8289	84.1877
PLK1	PLK1_012	PLK1	5347	NM_005030.5	NC_000016.10	Tiled Kinetochore Gene - Essential	chr16	23690340	23690359	+	23690356	104	AGCTCCGGCGGCGGCTCCAC	observation	204	192	226	175	226	255	1248	1132	994	204	193	146	205	183	197	171	140	154	939	2507	1221	199	241	185	116.345	134.558	140.817	111.369	129.988	152.833	131.6	117.826	113.363	116.345	123.093
PLK1	PLK1_013	PLK1	5347	NM_005030.5	NC_000016.10	Tiled Kinetochore Gene - Essential	chr16	23690362	23690381	-	23690359	112	ACCTCCGGGATCTCTTTCGC	observation	161	137	161	104	134	166	769	870	610	161	137	112	106	125	151	130	101	101	612	1473	917	131	156	131	91.8211	96.0127	100.317	66.1852	77.0724	99.4911	81.0899	90.5553	69.569	91.8211	87.3766
PLK1	PLK1_014	PLK1	5347	NM_005030.5	NC_000016.10	Tiled Kinetochore Gene - Essential	chr16	23690355	23690374	+	23690371	119	TCCACCGGCGAAAGAGATCC	observation	266	225	286	215	284	268	1055	1008	931	266	209	184	221	171	121	100	151	127	733	1675	754	177	174	116	151.704	157.685	178.202	136.825	163.347	160.624	111.248	104.919	106.178	151.704	133.297
PLK1	PLK1_015	PLK1	5347	NM_005030.5	NC_000016.10	Tiled Kinetochore Gene - Essential	chr16	23690376	23690395	-	23690373	126	GTGGGTCCACTAGGACCTCC	observation	230	200	243	189	265	181	1428	1391	1219	230	193	218	284	278	355	218	227	211	1608	3852	2019	289	334	234	131.173	140.165	151.41	120.279	152.419	108.481	150.58	144.784	139.024	131.173	123.093
PLK1	PLK1_016	PLK1	5347	NM_005030.5	NC_000016.10	Tiled Kinetochore Gene - Essential	chr16	23690385	23690404	-	23690382	135	GCCGGCTGCGTGGGTCCACT	observation	328	254	293	270	344	318	1742	1938	1775	328	313	287	147	173	219	209	251	198	1302	2989	1636	211	196	174	187.064	178.009	182.564	171.827	197.857	190.591	183.691	201.72	202.434	187.064	199.627
PLK1	PLK1_017	PLK1	5347	NM_005030.5	NC_000016.10	Tiled Kinetochore Gene - Essential	chr16	23690394	23690413	-	23690391	144	CATAGCGCCGCCGGCTGCGT	observation	225	169	215	178	215	230	967	1236	964	225	225	166	106	109	111	125	107	123	493	1422	654	96	134	86	128.321	118.439	133.963	113.278	123.661	137.849	101.969	128.651	109.942	128.321	143.502
PLK1	PLK1_018	PLK1	5347	NM_005030.5	NC_000016.10	Tiled Kinetochore Gene - Essential	chr16	23690403	23690422	-	23690400	153	GGCCCCGCACATAGCGCCGC	observation	250	198	231	237	251	201	711	955	880	250	171	170	168	141	179	124	90	151	562	1619	664	126	212	154	142.579	138.763	143.933	150.826	144.367	120.468	74.9739	99.4027	100.362	142.579	109.061
PLK1	PLK1_019	PLK1	5347	NM_005030.5	NC_000016.10	Tiled Kinetochore Gene - Essential	chr16	23690396	23690415	+	23690412	160	GCAGCCGGCGGCGCTATGTG	observation	206	203	224	149	171	166	447	544	439	206	138	155	27	24	32	32	50	34	190	323	295	28	28	35	117.485	142.267	139.571	94.823	98.3535	99.4911	47.1355	56.6231	50.0669	117.485	88.0144
PLK1	PLK1_020	PLK1	5347	NM_005030.5	NC_000016.10	Tiled Kinetochore Gene - Essential	chr16	23690424	23690443	-	23690421	174	AGCCGCCCTTGCCCAAAAAG	observation	189	175	204	169	182	220	826	881	873	189	156	158	35	22	30	84	71	90	304	859	461	37	45	36	107.79	122.644	127.109	107.551	104.68	131.856	87.1004	91.7003	99.5635	107.79	99.4946
PLK1	PLK1_021	PLK1	5347	NM_005030.5	NC_000016.10	Tiled Kinetochore Gene - Essential	chr16	23690450	23690469	-	23690447	200	GTCCGAGATCTCGAAGCACT	observation	323	277	262	311	330	285	1633	1845	1649	323	308	223	146	174	247	262	204	217	1126	2943	1345	187	271	194	184.213	194.128	163.248	197.919	189.805	170.813	172.197	192.04	188.064	184.213	196.438
PLK1	PLK1_022	PLK1	5347	NM_005030.5	NC_000016.10	Tiled Kinetochore Gene - Essential	chr16	23690445	23690464	+	23690461	209	TGCCAAGTGCTTCGAGATCT	observation	374	289	342	322	343	341	2137	1899	1846	374	273	333	461	548	512	360	418	392	2056	5773	2729	413	504	373	213.299	202.538	213.095	204.919	197.282	204.376	225.343	197.66	210.532	213.299	174.115
PLK1	PLK1_023	PLK1	5347	NM_005030.5	NC_000016.10	Tiled Kinetochore Gene - Essential	chr16	23690451	23690470	+	23690467	215	GTGCTTCGAGATCTCGGACG	observation	220	176	190	229	231	195	452	560	476	220	171	145	76	63	81	69	53	34	236	660	317	75	126	68	125.47	123.345	118.386	145.735	132.864	116.872	47.6627	58.2885	54.2866	125.47	109.061
PLK1	PLK1_024	PLK1	5347	NM_005030.5	NC_000016.10	Tiled Kinetochore Gene - Essential	chr16	23690460	23690479	+	23690476	224	GATCTCGGACGCGGACACCA	observation	223	219	241	190	218	196	233	350	369	223	141	153	37	51	63	37	34	31	140	292	199	50	42	33	127.181	153.48	150.164	120.915	125.386	117.471	24.5695	36.4303	42.0836	127.181	89.9278
PLK1	PLK1_025	PLK1	5347	NM_005030.5	NC_000016.10	Tiled Kinetochore Gene - Essential	chr16	23690480	23690499	-	23690477	230	CTTGCCCGCGAACACCTCCT	observation	299	217	228	274	279	282	1441	1542	1507	299	271	205	164	210	168	235	252	255	1030	3051	1278	192	237	212	170.525	152.079	142.064	174.372	160.472	169.015	151.951	160.502	171.87	170.525	172.84
PLK1	PLK1_026	PLK1	5347	NM_005030.5	NC_000016.10	Tiled Kinetochore Gene - Essential	chr16	23690472	23690491	+	23690488	236	GGACACCAAGGAGGTGTTCG	observation	277	275	251	253	211	219	1843	1549	1597	277	284	254	374	362	392	269	294	315	1986	4308	2161	359	403	354	157.978	192.726	156.394	161.008	121.36	131.256	194.342	161.23	182.134	157.978	181.131
PLK1	PLK1_027	PLK1	5347	NM_005030.5	NC_000016.10	Tiled Kinetochore Gene - Essential	chr16	23690509	23690528	-	23690506	259	GGCTTGAGCAGCAGAGACTT	observation	281	216	291	217	324	270	978	1120	1046	281	229	211	46	56	75	134	128	144	422	1593	703	64	78	69	160.259	151.378	181.318	138.098	186.354	161.823	103.129	116.577	119.294	160.259	146.053
PLK1	PLK1_028	PLK1	5347	NM_005030.5	NC_000016.10	Tiled Kinetochore Gene - Essential	chr16	23690530	23690549	-	23690527	280	GACATCTTCTCCCTCTGGTG	observation	286	195	248	220	230	198	874	848	856	286	200	168	56	33	39	132	72	114	522	962	632	71	51	44	163.111	136.66	154.525	140.007	132.288	118.67	92.162	88.2654	97.6247	163.111	127.557
PLK1	PLK1_029	PLK1	5347	NM_005030.5	NC_000016.10	Tiled Kinetochore Gene - Essential	chr16	23690532	23690551	+	23690548	296	CCAGAGGGAGAAGATGTCCA	observation	312	228	291	243	344	246	728	712	897	312	204	195	26	36	39	61	78	66	291	606	428	51	31	26	177.939	159.788	181.318	154.644	197.857	147.439	76.7665	74.1097	102.301	177.939	130.108
PLK1	PLK1_030	PLK1	5347	NM_005030.5	NC_000016.10	Tiled Kinetochore Gene - Essential	chr16	23690552	23690571	-	23690549	302	GCGGTGAATGGATATTTCCA	observation	160	123	164	120	140	150	307	333	305	160	104	100	13	25	14	30	48	45	109	334	223	22	18	19	91.2508	86.2012	102.186	76.3675	80.5234	89.9016	32.3727	34.6608	34.7845	91.2508	66.3297
PLK1	PLK1_031	PLK1	5347	NM_005030.5	NC_000016.10	Tiled Kinetochore Gene - Essential	chr16	23690564	23690583	-	23690561	314	GTGGGCGAGGCTGCGGTGAA	observation	367	256	345	303	337	310	2057	2252	2059	367	339	254	244	262	235	286	341	289	1564	3963	2131	265	263	189	209.307	179.411	214.965	192.828	193.831	185.797	216.908	234.403	234.824	209.307	216.209
PLK1	PLK1_032	PLK1	5347	NM_005030.5	NC_000016.10	Tiled Kinetochore Gene - Essential	chr16	23690571	23690590	-	23690568	321	CGTGCTGGTGGGCGAGGCTG	observation	287	254	292	330	345	326	1466	1758	1887	287	290	253	132	126	112	223	252	309	1215	2597	1708	184	180	154	163.681	178.009	181.941	210.011	198.433	195.386	154.587	182.984	215.208	163.681	184.958
PLK1	PLK1_033	PLK1	5347	NM_005030.5	NC_000016.10	Tiled Kinetochore Gene - Essential	chr16	23690577	23690596	-	23690574	327	CTACGACGTGCTGGTGGGCG	observation	347	250	310	346	313	287	1942	1795	1943	347	278	256	207	281	253	263	237	285	1514	3343	1989	289	386	260	197.9	175.206	193.157	220.193	180.027	172.012	204.781	186.835	221.594	197.9	177.304
PLK1	PLK1_034	PLK1	5347	NM_005030.5	NC_000016.10	Tiled Kinetochore Gene - Essential	chr16	23690583	23690602	-	23690580	333	GGAATCCTACGACGTGCTGG	observation	319	262	278	257	302	329	1313	1539	1571	319	255	283	87	114	158	188	148	235	921	2215	1125	122	122	121	181.931	183.616	173.218	163.554	173.7	197.184	138.454	160.189	179.169	181.931	162.635
PLK1	PLK1_035	PLK1	5347	NM_005030.5	NC_000016.10	Tiled Kinetochore Gene - Essential	chr16	23690575	23690594	+	23690591	339	CTCGCCCACCAGCACGTCGT	observation	272	222	258	278	305	290	1662	1568	1443	272	275	246	160	246	180	225	274	208	1323	3429	1674	209	254	170	155.126	155.583	160.756	176.918	175.426	173.81	175.255	163.208	164.571	155.126	175.391
PLK1	PLK1_036	PLK1	5347	NM_005030.5	NC_000016.10	Tiled Kinetochore Gene - Essential	chr16	23690584	23690603	+	23690600	348	CAGCACGTCGTAGGATTCCA	observation	219	202	232	209	239	262	997	1089	1192	219	224	167	45	56	71	106	90	141	606	1293	816	64	93	61	124.9	141.566	144.556	133.007	137.465	157.028	105.132	113.35	135.945	124.9	142.864
PLK1	PLK1_037	PLK1	5347	NM_005030.5	NC_000016.10	Tiled Kinetochore Gene - Essential	chr16	23690604	23690623	-	23690601	354	CGTTGTCCTCGAAAAAGCCG	observation	119	88	111	110	108	119	369	422	331	119	86	103	26	37	20	52	59	56	206	466	229	31	54	37	67.8678	61.6724	69.1625	70.0035	62.118	71.3219	38.9105	43.9245	37.7497	67.8678	54.8496
PLK1	PLK1_038	PLK1	5347	NM_005030.5	NC_000016.10	Tiled Kinetochore Gene - Essential	chr16	23690616	23690635	+	23690632	380	GGACAACGACTTCGTGTTCG	observation	318	296	322	334	330	328	1920	1910	1718	318	306	237	438	424	530	305	313	324	2281	4689	2309	412	507	388	181.361	207.444	200.634	212.556	189.805	196.585	202.461	198.805	195.934	181.361	195.162
PLK1	PLK1_039	PLK1	5347	NM_005030.5	NC_000016.10	Tiled Kinetochore Gene - Essential	chr16	23690622	23690641	+	23690638	386	CGACTTCGTGTTCGTGGTGT	observation	246	185	219	242	238	259	1533	1470	1295	246	198	209	211	256	216	217	214	198	1530	3440	1474	213	285	199	140.298	129.652	136.456	154.008	136.89	155.23	161.653	153.007	147.692	140.298	126.282
PLK1	PLK1_040	PLK1	5347	NM_005030.5	NC_000016.10	Tiled Kinetochore Gene - Essential	chr16	23690636	23690655	+	23690652	400	TGGTGTTGGAGCTCTGCCGC	observation	254	203	248	254	272	256	797	949	907	254	214	196	59	77	94	135	121	140	504	1272	783	76	104	71	144.861	142.267	154.525	161.645	156.445	153.432	84.0424	98.7782	103.441	144.861	136.486
PLK1	PLK1_041	PLK1	5347	NM_005030.5	NC_000016.10	Tiled Kinetochore Gene - Essential	chr16	23691402	23691421	-	23691399	409	TGCAGCTCCAGGAGAGACTG	observation	323	219	273	268	303	235	486	448	490	323	208	219	19	26	42	62	34	55	264	577	320	41	47	33	184.213	153.48	170.102	170.554	174.276	140.846	51.248	46.6308	55.8833	184.213	132.659
PLK1	PLK1_042	PLK1	5347	NM_005030.5	NC_000016.10	Tiled Kinetochore Gene - Essential	chr16	23691413	23691432	-	23691410	420	TCCTCCTCTTGTGCAGCTCC	observation	246	234	229	240	276	251	523	520	577	246	222	189	75	59	88	63	74	87	462	1311	471	61	92	68	140.298	163.993	142.687	152.735	158.746	150.435	55.1496	54.125	65.8055	140.298	141.588
PLK1	PLK1_043	PLK1	5347	NM_005030.5	NC_000016.10	Tiled Kinetochore Gene - Essential	chr16	23691406	23691425	+	23691422	427	CTCTCCTGGAGCTGCACAAG	observation	332	252	284	320	348	330	1268	1216	1142	332	303	228	26	63	48	146	116	118	665	1527	590	64	75	57	189.345	176.607	176.956	203.647	200.158	197.784	133.709	126.569	130.242	189.345	193.249
PLK1	PLK1_044	PLK1	5347	NM_005030.5	NC_000016.10	Tiled Kinetochore Gene - Essential	chr16	23691439	23691458	-	23691436	446	TCGGGCCTCAGGCTCAGTCA	observation	293	230	257	284	297	235	859	928	881	293	225	202	23	52	31	118	104	133	457	1442	651	62	85	68	167.103	161.189	160.133	180.736	170.825	140.846	90.5802	96.5924	100.476	167.103	143.502
PLK1	PLK1_045	PLK1	5347	NM_005030.5	NC_000016.10	Tiled Kinetochore Gene - Essential	chr16	23691431	23691450	+	23691447	452	GAAAGCCCTGACTGAGCCTG	observation	258	184	233	166	256	229	795	867	812	258	196	152	44	44	39	127	99	124	378	900	396	38	80	55	147.142	128.951	145.179	105.642	147.243	137.25	83.8315	90.2431	92.6066	147.142	125.006
PLK1	PLK1_046	PLK1	5347	NM_005030.5	NC_000016.10	Tiled Kinetochore Gene - Essential	chr16	23691457	23691476	-	23691454	464	AATTTGCCGTAGGTAGTATC	observation	349	307	313	371	373	324	2100	2243	2034	349	339	350	290	341	375	362	318	456	2467	5227	2208	369	361	331	199.041	215.153	195.026	236.103	214.537	194.187	221.442	233.466	231.973	199.041	216.209
PLK1	PLK1_047	PLK1	5347	NM_005030.5	NC_000016.10	Tiled Kinetochore Gene - Essential	chr16	23691467	23691486	-	23691464	474	AGCCAAGCACAATTTGCCGT	observation	306	257	322	296	293	321	1209	1196	1126	306	245	227	55	38	72	96	92	123	760	1234	736	78	70	62	174.517	180.111	200.634	188.373	168.524	192.389	127.487	124.488	128.418	174.517	156.257
PLK1	PLK1_048	PLK1	5347	NM_005030.5	NC_000016.10	Tiled Kinetochore Gene - Essential	chr16	23691462	23691481	+	23691478	483	TACCTACGGCAAATTGTGCT	observation	439	385	423	423	521	430	2193	2568	2320	439	430	408	140	182	190	237	278	262	1810	4159	2058	206	238	157	250.369	269.817	263.565	269.195	299.662	257.718	231.249	267.294	264.59	250.369	274.248
PLK1	PLK1_049	PLK1	5347	NM_005030.5	NC_000016.10	Tiled Kinetochore Gene - Essential	chr16	23691491	23691510	-	23691488	498	CTCGGTTTCGGTGCAGGTAC	observation	365	285	338	371	344	344	2343	2030	2295	365	322	345	291	270	357	261	314	318	2308	5173	2567	318	438	266	208.166	199.735	210.603	236.103	197.857	206.174	247.066	211.296	261.739	208.166	205.367
PLK1	PLK1_050	PLK1	5347	NM_005030.5	NC_000016.10	Tiled Kinetochore Gene - Essential	chr16	23691497	23691516	-	23691494	504	GAATAACTCGGTTTCGGTGC	observation	258	222	216	222	252	262	1121	1244	1216	258	230	223	86	95	106	139	107	169	712	1544	930	109	103	81	147.142	155.583	134.586	141.28	144.942	157.028	118.208	129.484	138.682	147.142	146.691
PLK1	PLK1_051	PLK1	5347	NM_005030.5	NC_000016.10	Tiled Kinetochore Gene - Essential	chr16	23691503	23691522	-	23691500	510	CTCGATGAATAACTCGGTTT	observation	261	201	238	213	211	290	1479	1642	1168	261	213	201	156	190	202	187	208	216	1511	3723	1748	204	217	165	148.853	140.865	148.294	135.552	121.36	173.81	155.958	170.91	133.208	148.853	135.848
PLK1	PLK1_052	PLK1	5347	NM_005030.5	NC_000016.10	Tiled Kinetochore Gene - Essential	chr16	23691509	23691528	-	23691506	516	TGAGGTCTCGATGAATAACT	observation	231	175	239	214	231	220	776	965	853	231	176	182	48	78	69	111	104	135	455	1371	605	84	94	64	131.743	122.644	148.917	136.189	132.864	131.856	81.828	100.444	97.2826	131.743	112.25
PLK1	PLK1_053	PLK1	5347	NM_005030.5	NC_000016.10	Tiled Kinetochore Gene - Essential	chr16	23691512	23691531	+	23691528	533	TATTCATCGAGACCTCAAGC	observation	199	193	220	200	199	216	631	633	694	199	173	164	66	82	74	87	124	101	459	1013	676	94	76	54	113.493	135.259	137.079	127.279	114.458	129.458	66.538	65.8868	79.149	113.493	110.337
PLK1	PLK1_054	PLK1	5347	NM_005030.5	NC_000016.10	Tiled Kinetochore Gene - Essential	chr16	23691542	23691561	-	23691539	549	CCAGATCTTCATTCAGGAAA	observation	190	154	161	167	172	221	857	989	802	190	175	173	127	115	118	87	172	112	661	1939	951	133	147	122	108.36	107.927	100.317	106.278	98.9287	132.455	90.3693	102.942	91.4662	108.36	111.612
PLK1	PLK1_055	PLK1	5347	NM_005030.5	NC_000016.10	Tiled Kinetochore Gene - Essential	chr16	23691548	23691567	-	23691545	555	TCACCTCCAGATCTTCATTC	observation	203	165	185	179	210	207	801	934	792	203	192	161	109	177	135	144	174	186	920	1912	1028	152	133	118	115.774	115.636	115.271	113.915	120.785	124.064	84.4642	97.2169	90.3257	115.774	122.455
PLK1	PLK1_056	PLK1	5347	NM_005030.5	NC_000016.10	Tiled Kinetochore Gene - Essential	chr16	23691542	23691561	+	23691558	563	TTTCCTGAATGAAGATCTGG	observation	210	197	212	227	221	251	760	839	815	210	200	193	82	80	112	154	165	86	592	1164	527	114	119	100	119.767	138.062	132.094	144.462	127.112	150.435	80.1408	87.3287	92.9488	119.767	127.557
PLK1	PLK1_057	PLK1	5347	NM_005030.5	NC_000016.10	Tiled Kinetochore Gene - Essential	chr16	23691552	23691571	+	23691568	573	GAAGATCTGGAGGTGAAAAT	observation	263	194	221	204	232	224	929	1014	840	263	206	172	34	27	51	80	86	74	433	921	434	40	60	55	149.994	135.96	137.702	129.825	133.439	134.253	97.9616	105.544	95.8	149.994	131.384
PLK1	PLK1_058	PLK1	5347	NM_005030.5	NC_000016.10	Tiled Kinetochore Gene - Essential	chr16	23692233	23692252	-	23692230	579	TTGCCAGTCCAAAATCCCCT	observation	256	207	252	199	238	225	1077	1076	956	256	236	166	44	63	50	126	121	139	872	1889	869	76	90	63	146.001	145.07	157.018	126.643	136.89	134.852	113.568	111.997	109.029	146.001	150.517
PLK1	PLK1_059	PLK1	5347	NM_005030.5	NC_000016.10	Tiled Kinetochore Gene - Essential	chr16	23692256	23692275	-	23692253	602	CTCCCCGTCATATTCGACTT	observation	311	285	277	319	340	314	2009	1723	1895	311	283	289	321	318	298	337	313	335	2185	4923	2650	369	375	308	177.369	199.735	172.595	203.01	195.557	188.194	211.846	179.341	216.12	177.369	180.493
PLK1	PLK1_060	PLK1	5347	NM_005030.5	NC_000016.10	Tiled Kinetochore Gene - Essential	chr16	23692249	23692268	+	23692265	609	GCAACCAAAGTCGAATATGA	observation	143	125	121	131	140	129	763	638	639	143	111	98	70	67	103	122	55	144	581	1075	717	113	133	96	81.5554	87.6029	75.3934	83.3679	80.5234	77.3154	80.4572	66.4073	72.8764	81.5554	70.7942
PLK1	PLK1_061	PLK1	5347	NM_005030.5	NC_000016.10	Tiled Kinetochore Gene - Essential	chr16	23692256	23692275	+	23692272	616	AAGTCGAATATGACGGGGAG	observation	285	232	278	241	243	252	1729	1850	1601	285	252	258	231	282	333	244	318	341	1849	4366	1917	341	366	292	162.541	162.591	173.218	153.371	139.766	151.035	182.32	192.56	182.59	162.541	160.722
PLK1	PLK1_062	PLK1	5347	NM_005030.5	NC_000016.10	Tiled Kinetochore Gene - Essential	chr16	23692273	23692292	+	23692289	633	GAGAGGAAGAAGACCCTGTG	observation	320	258	263	273	283	239	1897	2103	1693	320	256	240	170	182	237	250	295	326	1657	3859	2385	227	272	217	182.502	180.812	163.872	173.736	162.772	143.243	200.036	218.894	193.083	182.502	163.273
PLK1	PLK1_063	PLK1	5347	NM_005030.5	NC_000016.10	Tiled Kinetochore Gene - Essential	chr16	23692303	23692322	-	23692300	649	ACCTCGGGAGCTATGTAATT	observation	292	231	272	234	253	267	1772	1815	1307	292	256	232	348	356	307	326	284	298	1962	4364	2315	341	348	323	166.533	161.89	169.479	148.917	145.517	160.025	186.855	188.917	149.06	166.533	163.273
PLK1	PLK1_064	PLK1	5347	NM_005030.5	NC_000016.10	Tiled Kinetochore Gene - Essential	chr16	23692299	23692318	+	23692315	659	TCCTAATTACATAGCTCCCG	observation	237	178	222	216	221	200	491	663	602	237	159	143	26	20	24	70	78	96	313	619	342	50	36	27	135.165	124.746	138.325	137.462	127.112	119.869	51.7752	69.0094	68.6566	135.165	101.408
PLK1	PLK1_065	PLK1	5347	NM_005030.5	NC_000016.10	Tiled Kinetochore Gene - Essential	chr16	23692319	23692338	-	23692316	665	CCCTTTCTTGCTCAGCACCT	observation	162	165	158	178	170	160	920	779	839	162	163	159	75	75	75	134	113	134	806	1778	800	94	111	64	92.3915	115.636	98.4475	113.278	97.7784	95.895	97.0126	81.0835	95.6859	92.3915	103.959
PLK1	PLK1_066	PLK1	5347	NM_005030.5	NC_000016.10	Tiled Kinetochore Gene - Essential	chr16	23692315	23692334	+	23692331	675	CCCGAGGTGCTGAGCAAGAA	observation	320	275	247	269	291	334	1831	1751	1522	320	268	214	330	391	431	292	268	325	1608	3998	2123	322	444	281	182.502	192.726	153.902	171.19	167.374	200.181	193.076	182.256	173.58	182.502	170.927
PLK1	PLK1_067	PLK1	5347	NM_005030.5	NC_000016.10	Tiled Kinetochore Gene - Essential	chr16	23692329	23692348	+	23692345	689	CAAGAAAGGGCACAGTTTCG	observation	288	189	224	264	281	233	1351	1214	1450	288	268	243	110	145	132	238	243	249	1481	2547	1453	149	138	115	164.251	132.456	139.571	168.009	161.622	139.647	142.461	126.361	165.369	164.251	170.927
PLK1	PLK1_068	PLK1	5347	NM_005030.5	NC_000016.10	Tiled Kinetochore Gene - Essential	chr16	23692340	23692359	+	23692356	700	ACAGTTTCGAGGTGGATGTG	observation	429	334	369	428	401	394	2330	2415	2319	429	368	319	106	157	155	323	323	335	1742	4430	2297	204	209	139	244.666	234.075	229.919	272.377	230.642	236.142	245.695	251.369	264.476	244.666	234.705
PLK1	PLK1_069	PLK1	5347	NM_005030.5	NC_000016.10	Tiled Kinetochore Gene - Essential	chr16	23692348	23692367	+	23692364	708	GAGGTGGATGTGTGGTCCAT	observation	335	281	317	359	339	269	1952	2020	1891	335	283	284	201	167	204	289	261	271	1684	4136	1639	239	258	189	191.056	196.931	197.518	228.466	194.982	161.224	205.835	210.255	215.664	191.056	180.493
PLK1	PLK1_070	PLK1	5347	NM_005030.5	NC_000016.10	Tiled Kinetochore Gene - Essential	chr16	23693379	23693398	+	23693395	734	TTACAGGTATACCTTGTTAG	observation	281	217	219	231	232	205	1498	1644	1228	281	230	198	114	186	173	190	246	193	1226	3385	1464	183	221	162	160.259	152.079	136.456	147.007	133.439	122.866	157.962	171.118	140.05	160.259	146.691
PLK1	PLK1_071	PLK1	5347	NM_005030.5	NC_000016.10	Tiled Kinetochore Gene - Essential	chr16	23693410	23693429	-	23693407	751	AGGCAAGAAGTCTCAAAAGG	observation	241	195	231	201	238	230	780	873	683	241	193	176	58	51	41	56	62	115	563	1233	558	52	61	51	137.447	136.66	143.933	127.916	136.89	137.849	82.2498	90.8676	77.8945	137.447	123.093
PLK1	PLK1_072	PLK1	5347	NM_005030.5	NC_000016.10	Tiled Kinetochore Gene - Essential	chr16	23693426	23693445	+	23693442	781	GCCTAAAAGAGACCTACCTC	observation	252	213	272	224	252	190	768	857	637	252	194	176	55	69	99	91	112	110	588	1298	865	100	86	82	143.72	149.275	169.479	142.553	144.942	113.875	80.9844	89.2022	72.6483	143.72	123.73
PLK1	PLK1_073	PLK1	5347	NM_005030.5	NC_000016.10	Tiled Kinetochore Gene - Essential	chr16	23693448	23693467	-	23693445	789	TGTATTCATTCTTCTTGATC	observation	247	209	220	198	228	256	1144	1241	1022	247	216	177	88	115	115	137	144	191	964	2834	1078	154	183	130	140.868	146.472	137.079	126.006	131.138	153.432	120.633	129.171	116.557	140.868	137.762
PLK1	PLK1_074	PLK1	5347	NM_005030.5	NC_000016.10	Tiled Kinetochore Gene - Essential	chr16	23693457	23693476	+	23693473	812	GAATGAATACAGTATTCCCA	observation	189	137	184	155	171	171	672	743	672	189	137	118	39	59	59	100	75	78	529	963	456	71	46	45	107.79	96.0127	114.648	98.6414	98.3535	102.488	70.8614	77.3363	76.64	107.79	87.3766
PLK1	PLK1_075	PLK1	5347	NM_005030.5	NC_000016.10	Tiled Kinetochore Gene - Essential	chr16	23695189	23695208	-	23695186	818	GGCCACGGGGTTGATGTGCT	observation	271	230	288	254	286	249	1670	1765	1654	271	237	221	123	149	160	245	246	218	1457	3684	2090	170	213	169	154.556	161.189	179.449	161.645	164.498	149.237	176.099	183.713	188.635	154.556	151.155
PLK1	PLK1_076	PLK1	5347	NM_005030.5	NC_000016.10	Tiled Kinetochore Gene - Essential	chr16	23695184	23695203	+	23695200	827	GCCCCAGCACATCAACCCCG	observation	210	195	218	198	225	203	554	723	528	210	186	164	18	18	38	62	63	62	269	516	324	31	52	42	119.767	136.66	135.833	126.006	129.413	121.667	58.4185	75.2546	60.2171	119.767	118.628
PLK1	PLK1_077	PLK1	5347	NM_005030.5	NC_000016.10	Tiled Kinetochore Gene - Essential	chr16	23695204	23695223	-	23695201	833	CTGGATGAGGGAGGCGGCCA	observation	273	220	211	267	286	288	1584	1612	1505	273	266	241	201	267	238	210	265	245	1513	3805	1897	227	299	186	155.697	154.181	131.471	169.918	164.498	172.611	167.03	167.788	171.642	155.697	169.651
PLK1	PLK1_078	PLK1	5347	NM_005030.5	NC_000016.10	Tiled Kinetochore Gene - Essential	chr16	23695210	23695229	-	23695207	839	CATCTTCTGGATGAGGGAGG	observation	292	215	226	276	304	233	1516	1623	1511	292	255	215	39	71	84	189	187	203	1351	2578	1558	91	126	120	166.533	150.677	140.817	175.645	174.851	139.647	159.86	168.933	172.326	166.533	162.635
PLK1	PLK1_079	PLK1	5347	NM_005030.5	NC_000016.10	Tiled Kinetochore Gene - Essential	chr16	23695216	23695235	-	23695213	845	CTGAAGCATCTTCTGGATGA	observation	284	247	273	281	274	300	1190	1283	1164	284	206	228	44	60	62	158	144	147	622	1265	716	57	64	44	161.97	173.103	170.102	178.827	157.596	179.803	125.484	133.543	132.751	161.97	131.384
PLK1	PLK1_080	PLK1	5347	NM_005030.5	NC_000016.10	Tiled Kinetochore Gene - Essential	chr16	23695223	23695242	-	23695220	852	GATCTGTCTGAAGCATCTTC	observation	354	255	303	273	312	319	1492	1521	1333	354	291	265	303	293	350	268	270	301	1696	3798	2176	321	324	273	201.892	178.71	188.795	173.736	179.452	191.191	157.329	158.316	152.025	201.892	185.596
PLK1	PLK1_081	PLK1	5347	NM_005030.5	NC_000016.10	Tiled Kinetochore Gene - Essential	chr16	23695245	23695264	-	23695242	874	TTAATGGTTGGGCGGGCAGT	observation	353	289	344	336	359	331	1830	1998	2094	353	291	285	84	120	139	257	259	313	1474	3174	1625	136	159	141	201.322	202.538	214.341	213.829	206.485	198.383	192.971	207.965	238.816	201.322	185.596
PLK1	PLK1_082	PLK1	5347	NM_005030.5	NC_000016.10	Tiled Kinetochore Gene - Essential	chr16	23695252	23695271	-	23695249	881	CAGCTCGTTAATGGTTGGGC	observation	235	212	235	232	255	237	780	834	962	235	186	191	104	108	84	109	127	105	477	1278	728	91	108	99	134.025	148.574	146.425	147.644	146.668	142.045	82.2498	86.8082	109.714	134.025	118.628
PLK1	PLK1_083	PLK1	5347	NM_005030.5	NC_000016.10	Tiled Kinetochore Gene - Essential	chr16	23695261	23695280	-	23695258	890	GTCATTAAGCAGCTCGTTAA	observation	192	185	210	172	226	170	1185	1035	946	192	196	180	188	183	212	176	202	214	1204	2303	1390	212	193	193	109.501	129.652	130.848	109.46	129.988	101.888	124.956	107.73	107.889	109.501	125.006
PLK1	PLK1_084	PLK1	5347	NM_005030.5	NC_000016.10	Tiled Kinetochore Gene - Essential	chr16	23695275	23695294	+	23695291	918	AATGACGAGTTCTTTACTTC	observation	338	257	312	300	371	317	1794	1920	2003	338	309	337	357	365	463	339	395	363	1959	5365	2947	401	480	454	192.767	180.111	194.403	190.919	213.387	189.992	189.175	199.846	228.437	192.767	197.076
PLK1	PLK1_085	PLK1	5347	NM_005030.5	NC_000016.10	Tiled Kinetochore Gene - Essential	chr16	23695313	23695332	-	23695310	942	TCAGGCAGGTGATGGGGAGA	observation	325	260	282	302	348	280	951	1098	1126	325	251	193	58	57	53	146	128	147	679	1009	677	73	73	52	185.353	182.214	175.71	192.192	200.158	167.816	100.282	114.287	128.418	185.353	160.084
PLK1	PLK1_086	PLK1	5347	NM_005030.5	NC_000016.10	Tiled Kinetochore Gene - Essential	chr16	23695319	23695338	-	23695316	948	GAATGGTCAGGCAGGTGATG	observation	442	355	367	439	443	384	2014	2184	2113	442	386	324	100	120	114	239	272	302	1231	2767	1700	125	153	140	252.08	248.792	228.672	279.378	254.799	230.148	212.373	227.325	240.983	252.08	246.185
PLK1	PLK1_087	PLK1	5347	NM_005030.5	NC_000016.10	Tiled Kinetochore Gene - Essential	chr16	23695327	23695346	-	23695324	956	CCTTGGTGGAATGGTCAGGC	observation	275	198	247	231	265	246	1273	1413	1287	275	225	216	126	136	168	175	208	203	852	2711	1343	163	154	171	156.837	138.763	153.902	147.007	152.419	147.439	134.236	147.074	146.779	156.837	143.502
PLK1	PLK1_088	PLK1	5347	NM_005030.5	NC_000016.10	Tiled Kinetochore Gene - Essential	chr16	23695336	23695355	-	23695333	965	AATCGAAAACCTTGGTGGAA	observation	232	178	234	193	229	263	1435	1499	1263	232	220	174	301	284	299	231	225	279	1396	3630	1855	282	327	268	132.314	124.746	145.802	122.824	131.713	157.627	151.319	156.026	144.042	132.314	140.313
PLK1	PLK1_089	PLK1	5347	NM_005030.5	NC_000016.10	Tiled Kinetochore Gene - Essential	chr16	23695344	23695363	-	23695341	973	CTGGGAGCAATCGAAAACCT	observation	261	203	235	215	252	278	1147	1212	1014	261	212	196	84	120	102	124	130	114	580	1157	859	162	141	102	148.853	142.267	146.425	136.825	144.942	166.618	120.949	126.153	115.644	148.853	135.211
PLK1	PLK1_090	PLK1	5347	NM_005030.5	NC_000016.10	Tiled Kinetochore Gene - Essential	chr16	23695362	23695381	-	23695359	991	TTGCTGGGGTCCAGGCTGCT	observation	276	224	241	225	248	241	1587	1661	1455	276	237	250	336	359	348	240	235	288	1474	4282	1878	351	427	313	157.408	156.984	150.164	143.189	142.641	144.442	167.347	172.888	165.939	157.408	151.155
PLK1	PLK1_091	PLK1	5347	NM_005030.5	NC_000016.10	Tiled Kinetochore Gene - Essential	chr16	23695370	23695389	-	23695367	999	GCTTCCGGTTGCTGGGGTCC	observation	270	251	255	260	237	280	1596	1720	1599	270	278	262	321	372	307	268	277	278	1546	4350	2280	299	403	285	153.986	175.907	158.887	165.463	136.315	167.816	168.296	179.029	182.362	153.986	177.304
PLK1	PLK1_092	PLK1	5347	NM_005030.5	NC_000016.10	Tiled Kinetochore Gene - Essential	chr16	23695376	23695395	-	23695373	1005	TGAGGGGCTTCCGGTTGCTG	observation	325	212	255	214	276	243	1651	1585	1574	325	233	215	187	202	198	186	189	182	1206	2715	1664	202	261	197	185.353	148.574	158.887	136.189	158.746	145.641	174.095	164.977	179.511	185.353	148.604
PLK1	PLK1_093	PLK1	5347	NM_005030.5	NC_000016.10	Tiled Kinetochore Gene - Essential	chr16	23695385	23695404	-	23695382	1014	TGAGGACTGTGAGGGGCTTC	observation	384	321	349	364	435	334	2427	2526	2308	384	361	337	373	379	415	337	469	464	2572	6352	2862	421	504	385	219.002	224.964	217.457	231.648	250.198	200.181	255.923	262.923	263.222	219.002	230.241
PLK1	PLK1_094	PLK1	5347	NM_005030.5	NC_000016.10	Tiled Kinetochore Gene - Essential	chr16	23695392	23695411	-	23695389	1021	CCTTTATTGAGGACTGTGAG	observation	328	265	244	288	283	312	1700	1743	1802	328	254	279	265	291	296	241	261	227	1442	4070	1561	315	318	266	187.064	185.718	152.033	183.282	162.772	186.995	179.262	181.423	205.514	187.064	161.998
PLK1	PLK1_095	PLK1	5347	NM_005030.5	NC_000016.10	Tiled Kinetochore Gene - Essential	chr16	23695403	23695422	-	23695400	1032	CCCTTGTTGTACCTTTATTG	observation	194	165	175	168	193	192	1060	1005	1068	194	165	148	220	197	219	175	241	204	1147	2967	1118	182	244	165	110.642	115.636	109.04	106.915	111.007	115.074	111.775	104.607	121.803	110.642	105.235
PLK1	PLK1_096	PLK1	5347	NM_005030.5	NC_000016.10	Tiled Kinetochore Gene - Essential	chr16	23698788	23698807	-	23698785	1038	GCAGGGGGTTCTCCAAGCCT	observation	77	77	65	52	63	71	539	518	342	77	82	54	69	78	74	59	58	62	506	1196	498	74	75	84	43.9145	53.9634	40.5006	33.0926	36.2355	42.5534	56.8367	53.9169	39.0043	43.9145	52.2984
PLK1	PLK1_097	PLK1	5347	NM_005030.5	NC_000016.10	Tiled Kinetochore Gene - Essential	chr16	23698803	23698822	-	23698800	1053	CCCGGGGACGCTCAGGCAGG	observation	270	220	258	249	310	238	1418	1346	1360	270	229	234	55	78	65	159	139	143	734	1682	1224	103	118	81	153.986	154.181	160.756	158.463	178.302	142.644	149.526	140.101	155.105	153.986	146.053
PLK1	PLK1_098	PLK1	5347	NM_005030.5	NC_000016.10	Tiled Kinetochore Gene - Essential	chr16	23698799	23698818	+	23698815	1063	ACCCCCTGCCTGAGCGTCCC	observation	296	259	222	274	297	302	1632	1516	1702	296	268	233	152	227	233	206	214	204	1191	3050	1777	230	268	172	168.814	181.513	138.325	174.372	170.825	181.002	172.092	157.795	194.109	168.814	170.927
PLK1	PLK1_099	PLK1	5347	NM_005030.5	NC_000016.10	Tiled Kinetochore Gene - Essential	chr16	23698818	23698837	+	23698834	1082	CCGGGAAAAAGAAGAACCAG	observation	289	223	263	181	243	226	855	821	725	289	237	181	142	158	164	86	106	116	522	1294	775	198	196	189	164.822	156.284	163.872	115.188	139.766	135.452	90.1585	85.4551	82.6845	164.822	151.155
PLK1	PLK1_100	PLK1	5347	NM_005030.5	NC_000016.10	Tiled Kinetochore Gene - Essential	chr16	23698836	23698855	+	23698852	1100	AGTGGTTCGAGAGACAGGTG	observation	327	280	308	321	312	259	1275	1577	1498	327	291	266	139	186	139	138	178	125	920	2532	1197	209	206	182	186.494	196.23	191.91	204.283	179.452	155.23	134.447	164.145	170.843	186.494	185.596
PLK1	PLK1_101	PLK1	5347	NM_005030.5	NC_000016.10	Tiled Kinetochore Gene - Essential	chr16	23698872	23698891	-	23698869	1122	GCTGCAGCATGTCACTGAGG	observation	308	276	273	286	334	339	1228	1406	1482	308	302	274	69	116	104	140	115	140	713	1366	689	113	119	115	175.658	193.427	170.102	182.009	192.106	203.178	129.491	146.346	169.019	175.658	192.611
PLK1	PLK1_102	PLK1	5347	NM_005030.5	NC_000016.10	Tiled Kinetochore Gene - Essential	chr16	23698913	23698932	-	23698910	1163	CCCACGCTCCGAGGGCTTGG	observation	228	211	182	217	228	240	1247	1199	1311	228	163	188	184	193	232	221	183	187	1083	2696	1408	250	268	195	130.032	147.874	113.402	138.098	131.138	143.843	131.494	124.8	149.516	130.032	103.959
PLK1	PLK1_103	PLK1	5347	NM_005030.5	NC_000016.10	Tiled Kinetochore Gene - Essential	chr16	23698921	23698940	-	23698918	1171	CTGACCAGCCCACGCTCCGA	observation	320	244	271	275	328	358	1080	1116	1125	320	258	241	75	126	140	138	138	154	693	1634	889	171	203	166	182.502	171.001	168.856	175.009	188.655	214.565	113.884	116.161	128.304	182.502	164.549
PLK1	PLK1_104	PLK1	5347	NM_005030.5	NC_000016.10	Tiled Kinetochore Gene - Essential	chr16	23698914	23698933	+	23698930	1178	CAAGCCCTCGGAGCGTGGGC	observation	308	277	245	332	317	297	1731	1719	1699	308	274	261	169	234	258	257	270	248	1258	3126	1699	265	284	222	175.658	194.128	152.656	211.283	182.328	178.005	182.531	178.925	193.767	175.658	174.753
PLK1	PLK1_105	PLK1	5347	NM_005030.5	NC_000016.10	Tiled Kinetochore Gene - Essential	chr16	23698924	23698943	+	23698940	1188	GAGCGTGGGCTGGTCAGGCA	observation	287	236	301	249	311	328	1065	1187	1162	287	244	233	85	115	108	155	183	158	488	1328	785	120	165	123	163.681	165.394	187.549	158.463	178.877	196.585	112.303	123.551	132.523	163.681	155.62
PLK1	PLK1_106	PLK1	5347	NM_005030.5	NC_000016.10	Tiled Kinetochore Gene - Essential	chr16	23699978	23699997	+	23699994	1199	TTCTGTCTCAGAGGAGGCTG	observation	402	311	311	373	379	343	2386	2233	2027	402	340	352	417	483	538	354	402	396	2504	5542	2702	443	507	414	229.268	217.956	193.78	237.376	217.988	205.575	251.6	232.425	231.174	229.268	216.847
PLK1	PLK1_107	PLK1	5347	NM_005030.5	NC_000016.10	Tiled Kinetochore Gene - Essential	chr16	23700006	23700025	-	23700003	1213	CAGAAGATGGGGATGCAGGC	observation	245	205	215	236	275	229	1385	1278	1470	245	199	208	98	124	120	153	189	174	896	2476	1073	114	169	130	139.728	143.669	133.963	150.189	158.171	137.25	146.046	133.023	167.65	139.728	126.919
PLK1	PLK1_108	PLK1	5347	NM_005030.5	NC_000016.10	Tiled Kinetochore Gene - Essential	chr16	23700017	23700036	-	23700014	1224	ACTTGCTGACCCAGAAGATG	observation	324	247	272	274	308	331	555	595	503	324	240	217	39	63	41	76	66	74	191	403	238	48	65	38	184.783	173.103	169.479	174.372	177.151	198.383	58.5239	61.9315	57.3659	184.783	153.069
PLK1	PLK1_109	PLK1	5347	NM_005030.5	NC_000016.10	Tiled Kinetochore Gene - Essential	chr16	23700016	23700035	+	23700032	1237	CCATCTTCTGGGTCAGCAAG	observation	324	250	298	265	333	342	1414	1450	1484	324	281	273	48	69	91	136	138	196	818	1262	1097	77	103	78	184.783	175.206	185.679	168.645	191.531	204.976	149.104	150.926	169.247	184.783	179.218
PLK1	PLK1_110	PLK1	5347	NM_005030.5	NC_000016.10	Tiled Kinetochore Gene - Essential	chr16	23700029	23700048	+	23700045	1250	CAGCAAGTGGGTGGACTATT	observation	299	239	239	234	273	264	1679	1368	1370	299	251	249	314	384	374	272	288	281	1763	3829	1804	316	370	273	170.525	167.497	148.917	148.917	157.021	158.227	177.048	142.39	156.245	170.525	160.084
PLK1	PLK1_111	PLK1	5347	NM_005030.5	NC_000016.10	Tiled Kinetochore Gene - Essential	chr16	23700039	23700058	+	23700055	1260	GTGGACTATTCGGACAAGTA	observation	255	196	244	244	279	224	1199	1273	1280	255	231	190	136	92	93	180	151	164	1123	2407	1206	101	143	116	145.431	137.361	152.033	155.281	160.472	134.253	126.433	132.502	145.981	145.431	147.328
PLK1	PLK1_112	PLK1	5347	NM_005030.5	NC_000016.10	Tiled Kinetochore Gene - Essential	chr16	23700045	23700064	+	23700061	1266	TATTCGGACAAGTACGGCCT	observation	231	185	196	201	235	201	1235	1296	1476	231	191	187	341	262	274	187	274	213	1520	3982	1875	304	325	306	131.743	129.652	122.125	127.916	135.164	120.468	130.229	134.896	168.334	131.743	121.817
PLK1	PLK1_113	PLK1	5347	NM_005030.5	NC_000016.10	Tiled Kinetochore Gene - Essential	chr16	23700557	23700576	-	23700554	1272	TATCACAGAGCTGATACCCT	observation	345	312	370	264	302	303	787	898	755	345	285	221	55	46	55	77	110	94	495	822	562	51	52	53	196.76	218.657	230.542	168.009	173.7	181.601	82.988	93.4698	86.1059	196.76	181.769
PLK1	PLK1_114	PLK1	5347	NM_005030.5	NC_000016.10	Tiled Kinetochore Gene - Essential	chr16	23700563	23700582	+	23700579	1292	TCAGCTCTGTGATAACAGCG	observation	300	237	274	315	257	252	1018	1209	1028	300	235	217	63	33	44	100	58	90	297	852	407	44	61	51	171.095	166.095	170.725	200.465	147.818	151.035	107.347	125.841	117.241	171.095	149.88
PLK1	PLK1_115	PLK1	5347	NM_005030.5	NC_000016.10	Tiled Kinetochore Gene - Essential	chr16	23700614	23700633	-	23700611	1329	CACCATCATTGTAGAGGATG	observation	494	360	416	413	441	383	2488	2788	2734	494	436	358	306	311	315	302	277	342	1915	4183	2251	354	351	332	281.737	252.296	259.204	262.831	253.649	229.549	262.356	290.193	311.806	281.737	278.075
PLK1	PLK1_116	PLK1	5347	NM_005030.5	NC_000016.10	Tiled Kinetochore Gene - Essential	chr16	23700620	23700639	-	23700617	1335	GGCTGTCACCATCATTGTAG	observation	255	203	217	216	260	216	1070	833	1054	255	228	210	168	155	183	130	126	141	745	2212	1007	193	196	161	145.431	142.267	135.21	137.462	149.543	129.458	112.83	86.7041	120.206	145.431	145.415
PLK1	PLK1_117	PLK1	5347	NM_005030.5	NC_000016.10	Tiled Kinetochore Gene - Essential	chr16	23700641	23700660	-	23700638	1356	CGTCACGCTCTATGTACTGC	observation	325	257	239	288	315	268	1663	1511	1558	325	309	260	235	249	236	298	314	323	2029	4176	1879	304	367	283	185.353	180.111	148.917	183.282	181.178	160.624	175.361	157.275	177.686	185.353	197.076
PLK1	PLK1_118	PLK1	5347	NM_005030.5	NC_000016.10	Tiled Kinetochore Gene - Essential	chr16	23700639	23700658	+	23700655	1368	CTGCAGTACATAGAGCGTGA	observation	259	255	274	264	251	244	756	782	792	259	196	172	56	50	57	63	75	62	349	573	519	76	65	53	147.712	178.71	170.725	168.009	144.367	146.24	79.7191	81.3957	90.3257	147.712	125.006
PLK1	PLK1_119	PLK1	5347	NM_005030.5	NC_000016.10	Tiled Kinetochore Gene - Essential	chr16	23700673	23700692	-	23700670	1388	ATGGGAACTCACGGTGAGGT	observation	276	244	267	244	279	240	1162	1132	1193	276	200	203	83	70	80	119	103	120	623	1346	693	80	106	91	157.408	171.001	166.364	155.281	160.472	143.843	122.531	117.826	136.059	157.408	127.557
PLK1	PLK1_120	PLK1	5347	NM_005030.5	NC_000016.10	Tiled Kinetochore Gene - Essential	chr16	23700682	23700701	-	23700679	1397	GGAGTTGGGATGGGAACTCA	observation	296	245	317	241	255	242	851	888	932	296	246	218	53	54	56	68	85	99	417	601	461	77	56	68	168.814	171.702	197.518	153.371	146.668	145.041	89.7367	92.4289	106.292	168.814	156.895
PLK1	PLK1_121	PLK1	5347	NM_005030.5	NC_000016.10	Tiled Kinetochore Gene - Essential	chr16	23700691	23700710	-	23700688	1406	CTTCATCAAGGAGTTGGGAT	observation	332	275	305	345	348	284	1501	1450	1413	332	274	301	100	126	133	150	138	204	834	2142	1168	144	201	172	189.345	192.726	190.041	219.557	200.158	170.214	158.278	150.926	161.149	189.345	174.753
PLK1	PLK1_122	PLK1	5347	NM_005030.5	NC_000016.10	Tiled Kinetochore Gene - Essential	chr16	23700697	23700716	-	23700694	1412	CACCTTCTTCATCAAGGAGT	observation	328	217	330	307	282	276	1453	1704	1453	328	260	288	223	283	325	215	224	284	1419	3344	1618	301	294	248	187.064	152.079	205.618	195.374	162.197	165.419	153.217	177.364	165.711	187.064	165.824
PLK1	PLK1_123	PLK1	5347	NM_005030.5	NC_000016.10	Tiled Kinetochore Gene - Essential	chr16	23700703	23700722	-	23700700	1418	GGCACTCACCTTCTTCATCA	observation	157	121	135	170	184	140	606	580	663	157	115	112	101	147	167	111	94	146	612	1461	715	139	136	119	89.5399	84.7996	84.1166	108.187	105.831	83.9082	63.9018	60.3702	75.6135	89.5399	73.3453
PLK1	PLK1_124	PLK1	5347	NM_005030.5	NC_000016.10	Tiled Kinetochore Gene - Essential	chr16	23700814	23700833	-	23700811	1428	AATATTTAAGGAGGGTGATC	observation	263	213	224	232	250	258	1605	1645	1511	263	221	232	226	202	216	226	177	236	1559	4478	1843	224	216	230	149.994	149.275	139.571	147.644	143.792	154.631	169.245	171.222	172.326	149.994	140.951
PLK1	PLK1_125	PLK1	5347	NM_005030.5	NC_000016.10	Tiled Kinetochore Gene - Essential	chr16	23700822	23700841	-	23700819	1436	ATTGCGGAAATATTTAAGGA	observation	166	154	152	119	149	186	706	733	625	166	134	116	20	29	25	75	91	70	320	997	390	40	40	50	94.6727	107.927	94.709	75.7311	85.6999	111.478	74.4466	76.2955	71.2797	94.6727	85.4633
PLK1	PLK1_126	PLK1	5347	NM_005030.5	NC_000016.10	Tiled Kinetochore Gene - Essential	chr16	23700838	23700857	-	23700835	1452	AGTGCTCGCTCATGTAATTG	observation	392	309	300	320	351	382	1745	1980	1882	392	311	313	166	209	273	215	226	308	1640	4106	2032	182	213	182	223.564	216.554	186.926	203.647	201.884	228.949	184.008	206.091	214.638	223.564	198.351
PLK1	PLK1_127	PLK1	5347	NM_005030.5	NC_000016.10	Tiled Kinetochore Gene - Essential	chr16	23700844	23700863	+	23700860	1472	CATGAGCGAGCACTTGCTGA	observation	283	249	275	256	281	283	1208	1332	1243	283	279	241	57	82	95	101	104	94	471	1210	735	87	78	66	161.4	174.505	171.349	162.917	161.622	169.614	127.382	138.643	141.761	161.4	177.942
PLK1	PLK1_128	PLK1	5347	NM_005030.5	NC_000016.10	Tiled Kinetochore Gene - Essential	chr16	23700876	23700895	-	23700873	1490	ACCTTCGCGCGGCGTGATGT	observation	290	248	255	301	274	290	1465	1488	1384	290	259	221	125	130	148	219	145	209	1027	2690	1236	119	162	118	165.392	173.804	158.887	191.555	157.596	173.81	154.482	154.881	157.842	165.392	165.186
PLK1	PLK1_129	PLK1	5347	NM_005030.5	NC_000016.10	Tiled Kinetochore Gene - Essential	chr16	23700872	23700891	+	23700888	1500	GCCAACATCACGCCGCGCGA	observation	198	185	196	204	223	261	911	989	973	198	229	180	124	103	112	130	116	134	494	1356	685	130	142	144	112.923	129.652	122.125	129.825	128.262	156.429	96.0636	102.942	110.968	112.923	146.053
PLK1	PLK1_130	PLK1	5347	NM_005030.5	NC_000016.10	Tiled Kinetochore Gene - Essential	chr16	23700888	23700907	+	23700904	1516	GCGAAGGTGATGAGCTCGCC	observation	299	214	262	311	323	317	1664	1778	1797	299	242	232	310	382	411	286	283	258	1630	3961	2190	369	407	267	170.525	149.976	163.248	197.919	185.779	189.992	175.466	185.066	204.944	170.525	154.344
PLK1	PLK1_131	PLK1	5347	NM_005030.5	NC_000016.10	Tiled Kinetochore Gene - Essential	chr16	23700909	23700928	-	23700906	1523	GGTCCGTAGGTAGGGCAGCC	observation	188	150	152	222	212	174	1090	1114	1247	188	196	162	203	316	302	201	269	251	1223	2931	1244	232	288	209	107.22	105.123	94.709	141.28	121.935	104.286	114.939	115.952	142.217	107.22	125.006
PLK1	PLK1_132	PLK1	5347	NM_005030.5	NC_000016.10	Tiled Kinetochore Gene - Essential	chr16	23700903	23700922	+	23700919	1531	TCGCCCGGCTGCCCTACCTA	observation	249	218	243	201	198	216	773	824	827	249	198	166	41	47	51	77	46	62	236	954	502	59	56	38	142.009	152.779	151.41	127.916	113.883	129.458	81.5117	85.7674	94.3174	142.009	126.282
PLK1	PLK1_133	PLK1	5347	NM_005030.5	NC_000016.10	Tiled Kinetochore Gene - Essential	chr16	23700909	23700928	+	23700925	1537	GGCTGCCCTACCTACGGACC	observation	293	277	279	314	322	248	1619	1728	1745	293	259	252	169	196	215	201	235	209	1238	2579	1499	159	221	195	167.103	194.128	173.841	199.828	185.204	148.637	170.721	179.862	199.013	167.103	165.186
PLK1	PLK1_134	PLK1	5347	NM_005030.5	NC_000016.10	Tiled Kinetochore Gene - Essential	chr16	23700930	23700949	-	23700927	1544	GGCGCTGCGGGTGCGGAACC	observation	313	240	242	284	261	314	1672	1845	1448	313	280	258	330	377	375	271	300	289	1608	4087	2090	326	427	325	178.509	168.197	150.787	180.736	150.119	188.194	176.31	192.04	165.141	178.509	178.58
PLK1	PLK1_135	PLK1	5347	NM_005030.5	NC_000016.10	Tiled Kinetochore Gene - Essential	chr16	23700937	23700956	-	23700934	1551	GGATGATGGCGCTGCGGGTG	observation	350	268	257	299	324	302	1953	1964	1864	350	309	248	189	276	273	284	291	280	1759	4055	2012	260	326	230	199.611	187.821	160.133	190.282	186.354	181.002	205.941	204.426	212.585	199.611	197.076
PLK1	PLK1_136	PLK1	5347	NM_005030.5	NC_000016.10	Tiled Kinetochore Gene - Essential	chr16	23700943	23700962	-	23700940	1557	GGTGCAGGATGATGGCGCTG	observation	294	217	308	269	310	251	909	1017	987	294	251	244	70	79	76	93	112	87	452	1151	719	55	89	50	167.673	152.079	191.91	171.19	178.302	150.435	95.8527	105.856	112.565	167.673	160.084
PLK1	PLK1_137	PLK1	5347	NM_005030.5	NC_000016.10	Tiled Kinetochore Gene - Essential	chr16	23700951	23700970	-	23700948	1565	GTTGCTGAGGTGCAGGATGA	observation	389	316	336	416	404	368	1911	1981	1764	389	331	300	83	107	99	204	180	172	1191	2780	1134	119	137	117	221.854	221.46	209.357	264.741	232.367	220.559	201.512	206.196	201.18	221.854	211.107
PLK1	PLK1_138	PLK1	5347	NM_005030.5	NC_000016.10	Tiled Kinetochore Gene - Essential	chr16	23700958	23700977	-	23700955	1572	CGCTGCCGTTGCTGAGGTGC	observation	294	259	256	382	379	353	1844	1763	1901	294	291	292	220	281	280	257	210	202	1325	2864	1648	267	318	236	167.673	181.513	159.51	243.103	217.988	211.568	194.447	183.505	216.804	167.673	185.596
PLK1	PLK1_139	PLK1	5347	NM_005030.5	NC_000016.10	Tiled Kinetochore Gene - Essential	chr16	23700964	23700983	-	23700961	1578	TCTGCACGCTGCCGTTGCTG	observation	383	304	356	328	378	413	1571	1656	1613	383	345	296	121	158	131	150	153	180	733	1612	979	99	143	115	218.432	213.05	221.818	208.738	217.413	247.529	165.66	172.367	183.959	218.432	220.036
PLK1	PLK1_140	PLK1	5347	NM_005030.5	NC_000016.10	Tiled Kinetochore Gene - Essential	chr16	23700976	23700995	+	23700992	1604	CGTGCAGATCAACTTCTTCC	observation	218	201	191	215	225	223	909	1057	893	218	215	201	281	364	351	197	233	233	1103	2733	1404	238	238	223	124.329	140.865	119.009	136.825	129.413	133.654	95.8527	110.02	101.844	124.329	137.124
PLK1	PLK1_141	PLK1	5347	NM_005030.5	NC_000016.10	Tiled Kinetochore Gene - Essential	chr16	23701191	23701210	-	23701188	1622	CAGTGGGCACAAGATGAGCT	observation	323	239	296	264	327	265	1384	1349	1310	323	264	275	58	62	75	153	164	134	789	1559	820	76	78	74	184.213	167.497	184.433	168.009	188.08	158.826	145.941	140.413	149.402	184.213	168.375
PLK1	PLK1_142	PLK1	5347	NM_005030.5	NC_000016.10	Tiled Kinetochore Gene - Essential	chr16	23701192	23701211	+	23701208	1637	GCTCATCTTGTGCCCACTGA	observation	318	244	292	298	317	306	1263	1443	1259	318	279	250	83	139	126	203	213	202	889	1871	1098	115	133	124	181.361	171.001	181.941	189.646	182.328	183.399	133.181	150.197	143.586	181.361	177.942
PLK1	PLK1_143	PLK1	5347	NM_005030.5	NC_000016.10	Tiled Kinetochore Gene - Essential	chr16	23701221	23701240	-	23701218	1652	CTTCTCGTCGATGTAGGTCA	observation	406	304	321	344	357	342	1485	1358	1572	406	288	256	73	84	76	158	143	155	801	1868	1016	107	124	80	231.549	213.05	200.01	218.92	205.335	204.976	156.591	141.35	179.283	231.549	183.682
PLK1	PLK1_144	PLK1	5347	NM_005030.5	NC_000016.10	Tiled Kinetochore Gene - Essential	chr16	23701227	23701246	-	23701224	1658	GTCCCGCTTCTCGTCGATGT	observation	319	261	306	312	326	340	1319	1278	1393	319	324	250	99	127	122	156	160	111	644	1318	957	137	160	108	181.931	182.915	190.664	198.556	187.504	203.777	139.087	133.023	158.868	181.931	206.643
PLK1	PLK1_145	PLK1	5347	NM_005030.5	NC_000016.10	Tiled Kinetochore Gene - Essential	chr16	23701221	23701240	+	23701237	1666	TGACCTACATCGACGAGAAG	observation	315	284	289	307	337	348	1806	1525	1579	315	311	272	386	466	510	304	305	334	1670	4110	2196	417	445	298	179.65	199.034	180.072	195.374	193.831	208.572	190.44	158.732	180.081	179.65	198.351
PLK1	PLK1_146	PLK1	5347	NM_005030.5	NC_000016.10	Tiled Kinetochore Gene - Essential	chr16	23701252	23701271	-	23701249	1683	GGAGACTCAGGCGGTATGTG	observation	340	257	312	294	302	231	1289	1429	1494	340	246	263	61	75	83	172	139	157	694	1410	871	122	122	88	193.908	180.111	194.403	187.1	173.7	138.448	135.923	148.74	170.387	193.908	156.895
PLK1	PLK1_147	PLK1	5347	NM_005030.5	NC_000016.10	Tiled Kinetochore Gene - Essential	chr16	23701261	23701280	-	23701258	1692	ACTCCTCCAGGAGACTCAGG	observation	265	203	264	249	225	231	772	855	886	265	186	164	37	17	22	57	60	58	299	640	346	43	47	33	151.134	142.267	164.495	158.463	129.413	138.448	81.4062	88.994	101.046	151.134	118.628
PLK1	PLK1_148	PLK1	5347	NM_005030.5	NC_000016.10	Tiled Kinetochore Gene - Essential	chr16	23701255	23701274	+	23701271	1700	ATACCGCCTGAGTCTCCTGG	observation	297	227	337	259	281	240	1002	1050	1141	297	205	241	28	32	38	87	87	79	461	1425	518	50	72	38	169.384	159.087	209.98	164.827	161.622	143.843	105.659	109.291	130.128	169.384	130.746
PLK1	PLK1_149	PLK1	5347	NM_005030.5	NC_000016.10	Tiled Kinetochore Gene - Essential	chr16	23701262	23701281	+	23701278	1707	CTGAGTCTCCTGGAGGAGTA	observation	356	257	321	300	307	322	1972	1852	1717	356	286	292	324	392	345	318	286	299	2026	5091	2604	345	407	329	203.033	180.111	200.01	190.919	176.576	192.989	207.944	192.768	195.82	203.033	182.407
PLK1	PLK1_150	PLK1	5347	NM_005030.5	NC_000016.10	Tiled Kinetochore Gene - Essential	chr16	23701273	23701292	+	23701289	1718	GGAGGAGTACGGCTGCTGCA	observation	337	271	315	294	300	278	962	1130	1112	337	261	226	48	35	54	93	60	79	359	388	404	54	55	44	192.197	189.923	196.272	187.1	172.55	166.618	101.441	117.618	126.821	192.197	166.462
PLK1	PLK1_151	PLK1	5347	NM_005030.5	NC_000016.10	Tiled Kinetochore Gene - Essential	chr16	23701279	23701298	+	23701295	1724	GTACGGCTGCTGCAAGGAGC	observation	278	271	291	267	302	264	1389	1355	1415	278	261	242	125	124	141	176	204	215	1035	1867	1100	138	157	137	158.548	189.923	181.318	169.918	173.7	158.227	146.468	141.037	161.377	158.548	166.462
PLK1	PLK1_152	PLK1	5347	NM_005030.5	NC_000016.10	Tiled Kinetochore Gene - Essential	chr16	23701287	23701306	+	23701303	1732	GCTGCAAGGAGCTGGCCAGC	observation	346	279	289	304	312	287	1573	1767	1693	346	261	266	241	263	284	260	284	291	1353	3426	1935	228	293	210	197.33	195.53	180.072	193.464	179.452	172.012	165.87	183.921	193.083	197.33	166.462
PLK1	PLK1_153	PLK1	5347	NM_005030.5	NC_000016.10	Tiled Kinetochore Gene - Essential	chr16	23701309	23701328	-	23701306	1740	TAGTGCGGGCGTAGCGGAGC	observation	260	208	251	224	252	225	667	1012	914	260	194	187	34	100	62	105	95	93	343	1123	660	59	74	60	148.283	145.771	156.394	142.553	144.942	134.852	70.3341	105.336	104.239	148.283	123.73
PLK1	PLK1_154	PLK1	5347	NM_005030.5	NC_000016.10	Tiled Kinetochore Gene - Essential	chr16	23701315	23701334	-	23701312	1746	CCACCATAGTGCGGGCGTAG	observation	239	204	226	210	249	220	1568	1625	1395	239	245	203	178	198	258	236	254	265	1467	3490	1854	255	296	216	136.306	142.968	140.817	133.643	143.217	131.856	165.343	169.141	159.096	136.306	156.257
PLK1	PLK1_155	PLK1	5347	NM_005030.5	NC_000016.10	Tiled Kinetochore Gene - Essential	chr16	23701323	23701342	-	23701320	1754	CAGCTTGTCCACCATAGTGC	observation	326	284	301	288	332	306	987	1132	880	326	268	222	131	113	138	125	149	128	557	1741	778	97	140	94	185.924	199.034	187.549	183.282	190.955	183.399	104.078	117.826	100.362	185.924	170.927
PLK1	PLK1_156	PLK1	5347	NM_005030.5	NC_000016.10	Tiled Kinetochore Gene - Essential	chr16	23701336	23701355	+	23701352	1781	CAAGCTGCTGAGCTCACGCT	observation	306	217	275	248	298	297	1235	1115	1124	306	259	227	202	280	202	173	195	139	895	2291	1227	217	298	252	174.517	152.079	171.349	157.826	171.4	178.005	130.229	116.057	128.189	174.517	165.186
PLK1	PLK1_157	PLK1	5347	NM_005030.5	NC_000016.10	Tiled Kinetochore Gene - Essential	chr16	23701369	23701388	-	23701366	1800	GCTATTAGGAGGCCTTGAGA	observation	229	215	212	194	235	198	1117	1094	880	229	179	196	77	118	114	113	143	125	875	1831	1071	157	148	100	130.603	150.677	132.094	123.461	135.164	118.67	117.786	113.871	100.362	130.603	114.164
PLK1	PLK1_158	PLK1	5347	NM_005030.5	NC_000016.10	Tiled Kinetochore Gene - Essential	chr16	23701380	23701399	-	23701377	1811	AGGGGAGGGCAGCTATTAGG	observation	232	250	260	227	332	206	1141	1402	1190	232	225	213	106	119	142	158	143	177	712	1847	1252	147	157	112	132.314	175.206	162.002	144.462	190.955	123.465	120.317	145.929	135.717	132.314	143.502
MAPRE3	MAPRE3_001	MAPRE3	22924	NM_001303050.1	NC_000002.12	Tiled Kinetochore Gene - NOT ESSENTIAL	chr2	27245094	27245113	-	27245091	11	AGATGTGGAGTACACATTGA	observation	276	250	281	242	278	263	1829	1771	1691	276	282	230	236	263	262	262	258	331	1380	3861	2084	243	303	243	157.408	175.206	175.087	154.008	159.896	157.627	192.865	184.337	192.854	157.408	179.856
MAPRE3	MAPRE3_002	MAPRE3	22924	NM_001303050.1	NC_000002.12	Tiled Kinetochore Gene - NOT ESSENTIAL	chr2	27245140	27245159	-	27245137	57	TGACCCATGCAAGCATATCA	observation	163	127	154	171	167	135	740	854	694	163	165	129	141	148	168	145	141	120	770	2677	797	167	163	156	92.9618	89.0045	95.9552	108.824	96.0529	80.9114	78.0319	88.89	79.149	92.9618	105.235
MAPRE3	MAPRE3_003	MAPRE3	22924	NM_001303050.1	NC_000002.12	Tiled Kinetochore Gene - NOT ESSENTIAL	chr2	27245133	27245152	+	27245149	64	GTCGCCATGATATGCTTGCA	observation	234	211	248	274	257	239	1486	1440	1442	234	255	260	320	360	430	243	301	274	1814	4730	1974	294	344	335	133.454	147.874	154.525	174.372	147.818	143.243	156.696	149.885	164.457	133.454	162.635
MAPRE3	MAPRE3_004	MAPRE3	22924	NM_001303050.1	NC_000002.12	Tiled Kinetochore Gene - NOT ESSENTIAL	chr2	27245169	27245188	-	27245166	86	CTTGGTATAGTTGAGGTGCA	observation	285	226	268	255	286	254	1875	1616	1721	285	271	241	345	306	363	251	346	270	1678	4661	2260	334	380	251	162.541	158.386	166.987	162.281	164.498	152.233	197.716	168.204	196.276	162.541	172.84
MAPRE3	MAPRE3_005	MAPRE3	22924	NM_001303050.1	NC_000002.12	Tiled Kinetochore Gene - NOT ESSENTIAL	chr2	27245176	27245195	-	27245173	93	GTTCTATCTTGGTATAGTTG	observation	248	196	265	244	272	213	1512	1591	1609	248	208	215	205	211	236	235	293	269	1220	3455	1920	269	217	184	141.439	137.361	165.118	155.281	156.445	127.66	159.438	165.602	183.503	141.439	132.659
MAPRE3	MAPRE3_006	MAPRE3	22924	NM_001303050.1	NC_000002.12	Tiled Kinetochore Gene - NOT ESSENTIAL	chr2	27245187	27245206	-	27245184	104	TGAACAAAGCTGTTCTATCT	observation	256	209	214	213	240	235	1527	1451	1377	256	220	209	333	443	312	276	323	253	1331	4131	1967	291	378	306	146.001	146.472	133.34	135.552	138.04	140.846	161.02	151.03	157.044	146.001	140.313
MAPRE3	MAPRE3_007	MAPRE3	22924	NM_001303050.1	NC_000002.12	Tiled Kinetochore Gene - NOT ESSENTIAL	chr2	27245186	27245205	+	27245202	117	AAGATAGAACAGCTTTGTTC	observation	314	248	277	246	329	307	1656	1590	1666	314	276	256	345	343	336	271	365	313	1604	4522	2076	329	319	307	179.08	173.804	172.595	156.553	189.23	183.999	174.623	165.498	190.003	179.08	176.029
MAPRE3	MAPRE3_008	MAPRE3	22924	NM_001303050.1	NC_000002.12	Tiled Kinetochore Gene - NOT ESSENTIAL	chr2	27246209	27246228	-	27246206	134	CATGTCCATGAACTGGCAGT	observation	255	200	247	264	277	240	1599	1459	1381	255	212	183	197	182	175	196	222	213	1480	3434	1852	157	239	172	145.431	140.165	153.902	168.009	159.321	143.843	168.612	151.862	157.5	145.431	135.211
MAPRE3	MAPRE3_009	MAPRE3	22924	NM_001303050.1	NC_000002.12	Tiled Kinetochore Gene - NOT ESSENTIAL	chr2	27246201	27246220	+	27246217	140	GGCAGCCTACTGCCAGTTCA	observation	248	195	211	240	243	234	1416	1517	1360	248	236	213	328	361	325	245	302	216	1280	3383	2083	233	320	266	141.439	136.66	131.471	152.735	139.766	140.246	149.315	157.899	155.105	141.439	150.517
MAPRE3	MAPRE3_010	MAPRE3	22924	NM_001303050.1	NC_000002.12	Tiled Kinetochore Gene - NOT ESSENTIAL	chr2	27246237	27246256	-	27246234	162	TCCTCAAGTGCACACAGCCG	observation	166	139	160	175	169	170	1061	980	1020	166	165	139	77	121	128	169	153	124	989	2296	1131	131	134	109	94.6727	97.4144	99.6937	111.369	97.2032	101.888	111.881	102.005	116.329	94.6727	105.235
MAPRE3	MAPRE3_011	MAPRE3	22924	NM_001303050.1	NC_000002.12	Tiled Kinetochore Gene - NOT ESSENTIAL	chr2	27246233	27246252	+	27246249	172	TCCCCGGCTGTGTGCACTTG	observation	268	194	209	225	277	235	1537	1434	1587	268	218	189	181	212	238	228	225	247	1408	4115	1591	218	285	261	152.845	135.96	130.225	143.189	159.321	140.846	162.074	149.26	180.994	152.845	139.037
MAPRE3	MAPRE3_012	MAPRE3	22924	NM_001303050.1	NC_000002.12	Tiled Kinetochore Gene - NOT ESSENTIAL	chr2	27246249	27246268	+	27246265	188	CTTGAGGAAAGTGAAGTTCC	observation	246	206	223	226	214	280	1544	1399	1112	246	183	198	271	306	383	229	273	357	1719	3606	1910	254	278	206	140.298	144.37	138.948	143.825	123.086	167.816	162.812	145.617	126.821	140.298	116.715
MAPRE3	MAPRE3_013	MAPRE3	22924	NM_001303050.1	NC_000002.12	Tiled Kinetochore Gene - NOT ESSENTIAL	chr2	27246270	27246289	-	27246267	195	ATTCGTGCTCTAGTTTGGCC	observation	243	187	230	204	235	282	1395	1471	1520	243	244	268	260	311	337	255	296	291	1805	4458	1961	347	287	253	138.587	131.054	143.31	129.825	135.164	169.015	147.101	153.111	173.352	138.587	155.62
MAPRE3	MAPRE3_014	MAPRE3	22924	NM_001303050.1	NC_000002.12	Tiled Kinetochore Gene - NOT ESSENTIAL	chr2	27246297	27246316	-	27246294	222	CTTGCAGCACCTTGAAGTTG	observation	313	230	268	258	270	291	1849	1812	1673	313	255	231	254	372	484	264	345	354	1926	4104	2011	314	340	286	178.509	161.189	166.987	164.19	155.295	174.409	194.974	188.605	190.802	178.509	162.635
MAPRE3	MAPRE3_015	MAPRE3	22924	NM_001303050.1	NC_000002.12	Tiled Kinetochore Gene - NOT ESSENTIAL	chr2	27246312	27246331	+	27246328	251	GCAAGCAGCTTTCAAGAAGA	observation	220	195	194	183	208	197	1245	1154	983	220	184	140	317	323	363	217	210	228	1359	3975	1552	259	324	240	125.47	136.66	120.879	116.46	119.635	118.071	131.283	120.116	112.109	125.47	117.353
MAPRE3	MAPRE3_016	MAPRE3	22924	NM_001303050.1	NC_000002.12	Tiled Kinetochore Gene - NOT ESSENTIAL	chr2	27246973	27246992	-	27246970	280	CCTTTCACTAATTTCTCTAC	observation	138	100	89	110	97	128	640	600	506	138	121	119	144	136	189	117	142	126	723	1728	855	140	159	108	78.7038	70.0823	55.4546	70.0035	55.7912	76.716	67.487	62.452	57.7081	78.7038	77.1721
MAPRE3	MAPRE3_017	MAPRE3	22924	NM_001303050.1	NC_000002.12	Tiled Kinetochore Gene - NOT ESSENTIAL	chr2	27246970	27246989	+	27246986	291	CCTGTAGAGAAATTAGTGAA	observation	184	165	154	151	151	189	1093	927	912	184	198	154	173	246	292	165	209	254	1412	3408	1546	220	226	195	104.938	115.636	95.9552	96.0958	86.8502	113.276	115.255	96.4883	104.011	104.938	126.282
MAPRE3	MAPRE3_018	MAPRE3	22924	NM_001303050.1	NC_000002.12	Tiled Kinetochore Gene - NOT ESSENTIAL	chr2	27247002	27247021	-	27246999	309	GAATAAACTCAAAATTATCT	observation	59	57	65	51	60	84	369	408	251	59	61	77	103	87	90	72	83	71	444	1120	494	93	107	76	33.6487	39.9469	40.5006	32.4562	34.51	50.3449	38.9105	42.4673	28.6259	33.6487	38.9049
MAPRE3	MAPRE3_019	MAPRE3	22924	NM_001303050.1	NC_000002.12	Tiled Kinetochore Gene - NOT ESSENTIAL	chr2	27247036	27247055	+	27247052	357	TTCTTTGACGCAAACTATGA	observation	154	124	159	146	142	185	697	690	721	154	157	107	209	159	234	160	166	169	857	2360	1131	214	180	201	87.8289	86.902	99.0706	92.9138	81.6737	110.879	73.4976	71.8198	82.2283	87.8289	100.132
MAPRE3	MAPRE3_020	MAPRE3	22924	NM_001303050.1	NC_000002.12	Tiled Kinetochore Gene - NOT ESSENTIAL	chr2	27247059	27247078	+	27247075	380	AAAGGATTACAACCCTCTGC	observation	204	222	232	215	205	205	1200	1087	1117	204	194	181	158	244	216	216	202	281	1098	2398	1517	236	258	209	116.345	155.583	144.556	136.825	117.909	122.866	126.538	113.142	127.391	116.345	123.73
MAPRE3	MAPRE3_021	MAPRE3	22924	NM_001303050.1	NC_000002.12	Tiled Kinetochore Gene - NOT ESSENTIAL	chr2	27247068	27247087	+	27247084	389	CAACCCTCTGCTGGCGCGGC	observation	171	170	167	172	167	180	1072	1178	865	171	170	158	209	249	214	194	192	178	1012	2538	1207	239	276	176	97.5243	119.14	104.055	109.46	96.0529	107.882	113.041	122.614	98.6512	97.5243	108.424
MAPRE3	MAPRE3_022	MAPRE3	22924	NM_001303050.1	NC_000002.12	Tiled Kinetochore Gene - NOT ESSENTIAL	chr2	27247074	27247093	+	27247090	395	TCTGCTGGCGCGGCAGGGCC	observation	235	157	207	207	231	200	1262	1196	1259	235	185	183	232	281	314	201	243	201	1243	3350	1366	205	304	220	134.025	110.029	128.979	131.734	132.864	119.869	133.076	124.488	143.586	134.025	117.99
MAPRE3	MAPRE3_023	MAPRE3	22924	NM_001303050.1	NC_000002.12	Tiled Kinetochore Gene - NOT ESSENTIAL	chr2	27247095	27247114	-	27247092	402	TAGGAGGTGGCGCTACGTCC	observation	245	184	181	237	214	198	1210	1047	1224	245	170	164	137	145	202	192	185	229	1344	2430	1600	173	231	149	139.728	128.951	112.778	150.826	123.086	118.67	127.593	108.979	139.594	139.728	108.424
MAPRE3	MAPRE3_024	MAPRE3	22924	NM_001303050.1	NC_000002.12	Tiled Kinetochore Gene - NOT ESSENTIAL	chr2	27247108	27247127	-	27247105	415	TGATCACCTGGGTTAGGAGG	observation	242	223	262	256	268	245	1595	1517	1447	242	222	215	60	61	54	201	231	197	1288	3661	1684	138	127	132	138.017	156.284	163.248	162.917	154.145	146.839	168.19	157.899	165.027	138.017	141.588
MAPRE3	MAPRE3_025	MAPRE3	22924	NM_001303050.1	NC_000002.12	Tiled Kinetochore Gene - NOT ESSENTIAL	chr2	27247114	27247133	-	27247111	421	AAGATCTGATCACCTGGGTT	observation	266	266	264	280	275	280	1809	1870	1663	266	300	254	306	344	400	287	325	344	1950	5179	2367	302	305	271	151.704	186.419	164.495	178.191	158.171	167.816	190.756	194.642	189.661	151.704	191.336
MAPRE3	MAPRE3_026	MAPRE3	22924	NM_001303050.1	NC_000002.12	Tiled Kinetochore Gene - NOT ESSENTIAL	chr2	27247120	27247139	-	27247117	427	TTGTTGAAGATCTGATCACC	observation	294	225	278	285	307	265	1492	1497	1610	294	324	259	351	409	408	308	336	333	1948	4563	1972	316	376	336	167.673	157.685	173.218	181.373	176.576	158.826	157.329	155.818	183.617	167.673	206.643
MAPRE3	MAPRE3_027	MAPRE3	22924	NM_001303050.1	NC_000002.12	Tiled Kinetochore Gene - NOT ESSENTIAL	chr2	27247145	27247164	-	27247142	452	TGCTGTGCCAATGAGTTTCT	observation	335	263	289	329	349	323	1907	2025	1773	335	286	286	418	525	604	380	333	382	2529	5381	2666	388	519	369	191.056	184.316	180.072	209.374	200.733	193.588	201.09	210.775	202.206	191.056	182.407
MAPRE3	MAPRE3_028	MAPRE3	22924	NM_001303050.1	NC_000002.12	Tiled Kinetochore Gene - NOT ESSENTIAL	chr2	27247144	27247163	+	27247160	465	AAGAAACTCATTGGCACAGC	observation	239	228	203	210	261	242	1521	1314	1472	239	233	198	304	331	371	221	266	320	1769	3760	2257	355	329	277	136.306	159.788	126.486	133.643	150.119	145.041	160.387	136.77	167.878	136.306	148.604
MAPRE3	MAPRE3_029	MAPRE3	22924	NM_001303050.1	NC_000002.12	Tiled Kinetochore Gene - NOT ESSENTIAL	chr2	27248439	27248458	+	27248455	475	TCCTCTGGGCAGTTCCACAG	observation	186	167	157	175	164	178	1005	891	856	186	177	179	123	158	156	151	169	186	904	2417	1290	129	190	135	106.079	117.037	97.8244	111.369	94.3274	106.683	105.976	92.7412	97.6247	106.079	112.888
MAPRE3	MAPRE3_030	MAPRE3	22924	NM_001303050.1	NC_000002.12	Tiled Kinetochore Gene - NOT ESSENTIAL	chr2	27248453	27248472	+	27248469	489	CCACAGAGGACGTCCCCCAC	observation	275	239	235	233	248	230	1294	1448	1419	275	218	214	180	231	219	244	285	276	1457	4328	1906	295	295	247	156.837	167.497	146.425	148.28	142.641	137.849	136.45	150.717	161.834	156.837	139.037
MAPRE3	MAPRE3_031	MAPRE3	22924	NM_001303050.1	NC_000002.12	Tiled Kinetochore Gene - NOT ESSENTIAL	chr2	27248477	27248496	+	27248493	513	CCAAAAAACATGCAGACCTC	observation	227	199	236	222	229	200	1391	1140	1117	227	241	178	294	277	324	186	253	282	1232	3572	1393	259	271	249	129.462	139.464	147.048	141.28	131.713	119.869	146.679	118.659	127.391	129.462	153.706
MAPRE3	MAPRE3_032	MAPRE3	22924	NM_001303050.1	NC_000002.12	Tiled Kinetochore Gene - NOT ESSENTIAL	chr2	27248503	27248522	-	27248500	525	GGGGGGCCACATTGCTCAGC	observation	175	132	156	123	153	153	1017	893	824	175	152	124	185	238	237	131	182	178	1069	2211	1265	246	200	152	99.8056	92.5086	97.2013	78.2767	88.0005	91.6996	107.241	92.9493	93.9752	99.8056	96.9434
MAPRE3	MAPRE3_033	MAPRE3	22924	NM_001303050.1	NC_000002.12	Tiled Kinetochore Gene - NOT ESSENTIAL	chr2	27248520	27248539	-	27248517	542	CTTCCGGAGAATGCAGGGGG	observation	194	174	190	145	194	155	1146	1270	1252	194	190	190	205	161	237	176	260	239	1462	3505	1565	233	284	188	110.642	121.943	118.386	92.2774	111.582	92.8983	120.844	132.19	142.788	110.642	121.179
MAPRE3	MAPRE3_034	MAPRE3	22924	NM_001303050.1	NC_000002.12	Tiled Kinetochore Gene - NOT ESSENTIAL	chr2	27248526	27248545	-	27248523	548	AGGATTCTTCCGGAGAATGC	observation	200	160	172	191	189	189	1089	1026	1011	200	159	155	158	223	227	170	259	255	1129	2977	1394	195	244	222	114.064	112.132	107.171	121.552	108.707	113.276	114.833	106.793	115.302	114.064	101.408
MAPRE3	MAPRE3_035	MAPRE3	22924	NM_001303050.1	NC_000002.12	Tiled Kinetochore Gene - NOT ESSENTIAL	chr2	27248536	27248555	-	27248533	558	GGGCTGATGGAGGATTCTTC	observation	167	151	190	156	183	172	1011	1199	1076	167	154	158	217	213	264	183	155	144	892	2232	1534	209	250	198	95.243	105.824	118.386	99.2778	105.256	103.087	106.608	124.8	122.715	95.243	98.219
MAPRE3	MAPRE3_036	MAPRE3	22924	NM_001303050.1	NC_000002.12	Tiled Kinetochore Gene - NOT ESSENTIAL	chr2	27248546	27248565	-	27248543	568	CCGCCATTTCGGGCTGATGG	observation	127	141	109	130	150	167	823	896	799	127	140	111	126	153	103	118	163	133	801	1822	887	153	136	164	72.4303	98.816	67.9163	82.7315	86.275	100.09	86.7841	93.2616	91.124	72.4303	89.29
MAPRE3	MAPRE3_037	MAPRE3	22924	NM_001303050.1	NC_000002.12	Tiled Kinetochore Gene - NOT ESSENTIAL	chr2	27248540	27248559	+	27248556	576	AATCCTCCATCAGCCCGAAA	observation	104	96	80	90	96	117	570	493	404	104	101	70	123	104	129	85	103	117	603	1219	659	122	132	98	59.313	67.279	49.8468	57.2756	55.216	70.1232	60.1056	51.3147	46.0752	59.313	64.4163
MAPRE3	MAPRE3_038	MAPRE3	22924	NM_001303050.1	NC_000002.12	Tiled Kinetochore Gene - NOT ESSENTIAL	chr2	27248569	27248588	-	27248566	591	GAATTTGGGCATCAGTCTCA	observation	289	197	246	234	267	251	1447	1474	1265	289	239	195	243	258	216	242	232	262	1443	3719	1892	278	277	189	164.822	138.062	153.279	148.917	153.57	150.435	152.584	153.424	144.27	164.822	152.431
MAPRE3	MAPRE3_039	MAPRE3	22924	NM_001303050.1	NC_000002.12	Tiled Kinetochore Gene - NOT ESSENTIAL	chr2	27248583	27248602	-	27248580	605	TTGGTTGAGTTCAAGAATTT	observation	209	163	185	207	186	229	1501	1242	1144	209	223	190	291	287	321	238	248	249	1428	3666	1684	281	281	250	119.196	114.234	115.271	131.734	106.981	137.25	158.278	129.276	130.47	119.196	142.226
MAPRE3	MAPRE3_040	MAPRE3	22924	NM_001303050.1	NC_000002.12	Tiled Kinetochore Gene - NOT ESSENTIAL	chr2	27248584	27248603	+	27248600	620	AATTCTTGAACTCAACCAAC	observation	89	70	70	87	92	95	498	443	410	89	79	77	122	123	114	62	145	95	521	1170	582	124	108	102	50.7583	49.0576	43.616	55.3664	52.9153	56.9377	52.5133	46.1104	46.7595	50.7583	50.3851
MAPRE3	MAPRE3_041	MAPRE3	22924	NM_001303050.1	NC_000002.12	Tiled Kinetochore Gene - NOT ESSENTIAL	chr2	27248732	27248751	+	27248748	626	CTTTGTCCCCAAGCAGCTGG	observation	228	172	207	185	241	214	1231	1297	1029	228	209	213	146	229	217	174	206	228	1183	2612	1474	155	242	188	130.032	120.542	128.979	117.733	138.615	128.26	129.807	135	117.355	130.032	133.297
MAPRE3	MAPRE3_042	MAPRE3	22924	NM_001303050.1	NC_000002.12	Tiled Kinetochore Gene - NOT ESSENTIAL	chr2	27248750	27248769	+	27248766	644	GGTGGACTTGAAGCTGACAG	observation	282	204	249	213	254	247	1365	1516	1387	282	238	205	192	190	262	200	270	252	1197	3177	1491	237	304	216	160.83	142.968	155.148	135.552	146.092	148.038	143.937	157.795	158.184	160.83	151.793
MAPRE3	MAPRE3_043	MAPRE3	22924	NM_001303050.1	NC_000002.12	Tiled Kinetochore Gene - NOT ESSENTIAL	chr2	27248759	27248778	+	27248775	653	GAAGCTGACAGTGGATGGGC	observation	263	233	243	246	270	247	1492	1373	1520	263	226	206	270	263	242	270	234	258	1641	3627	2208	264	288	210	149.994	163.292	151.41	156.553	155.295	148.038	157.329	142.911	173.352	149.994	144.14
MAPRE3	MAPRE3_044	MAPRE3	22924	NM_001303050.1	NC_000002.12	Tiled Kinetochore Gene - NOT ESSENTIAL	chr2	27248765	27248784	+	27248781	659	GACAGTGGATGGGCTGGAGA	observation	250	213	228	259	276	237	1505	1599	1347	250	226	213	217	217	229	176	198	217	1465	3147	1865	207	288	199	142.579	149.275	142.064	164.827	158.746	142.045	158.7	166.434	153.622	142.579	144.14
MAPRE3	MAPRE3_045	MAPRE3	22924	NM_001303050.1	NC_000002.12	Tiled Kinetochore Gene - NOT ESSENTIAL	chr2	27248816	27248835	+	27248832	710	TGACATCGAGCTCATCTGCC	observation	212	179	179	205	195	206	1167	1083	1053	212	200	181	258	235	247	193	209	217	1294	2825	1302	218	303	192	120.907	125.447	111.532	130.461	112.158	123.465	123.058	112.726	120.092	120.907	127.557
MAPRE3	MAPRE3_046	MAPRE3	22924	NM_001303050.1	NC_000002.12	Tiled Kinetochore Gene - NOT ESSENTIAL	chr2	27248861	27248880	-	27248858	741	CAATGATGCCTGAGATAACA	observation	170	136	137	138	129	135	726	742	707	170	152	132	185	210	221	118	152	181	690	1836	1118	166	165	151	96.954	95.3119	85.3627	87.8226	74.1965	80.9114	76.5556	77.2323	80.6316	96.954	96.9434
MAPRE3	MAPRE3_047	MAPRE3	22924	NM_001303050.1	NC_000002.12	Tiled Kinetochore Gene - NOT ESSENTIAL	chr2	27248859	27248878	+	27248875	753	CCTGTTATCTCAGGCATCAT	observation	306	248	255	290	280	249	1577	1730	1606	306	257	236	339	371	365	262	358	323	1519	5074	2221	415	445	352	174.517	173.804	158.887	184.555	161.047	149.237	166.292	180.07	183.16	174.517	163.911
MAPRE3	MAPRE3_048	MAPRE3	22924	NM_001303050.1	NC_000002.12	Tiled Kinetochore Gene - NOT ESSENTIAL	chr2	27248888	27248907	-	27248885	768	TGCTCACCTCTGTGGCATAG	observation	293	241	247	263	307	278	1572	1707	1414	293	258	228	290	304	390	289	281	328	1627	4092	1960	304	325	222	167.103	168.898	153.902	167.372	176.576	166.618	165.765	177.676	161.263	167.103	164.549
MAPRE3	MAPRE3_049	MAPRE3	22924	NM_001303050.1	NC_000002.12	Tiled Kinetochore Gene - NOT ESSENTIAL	chr2	27248896	27248915	-	27248893	776	CCTGGGAGTGCTCACCTCTG	observation	202	150	165	177	153	141	1141	1031	895	202	172	138	116	127	143	148	160	193	863	2660	1007	148	171	169	115.204	105.123	102.809	112.642	88.0005	84.5075	120.317	107.313	102.073	115.204	109.699
MAPRE3	MAPRE3_050	MAPRE3	22924	NM_001303050.1	NC_000002.12	Tiled Kinetochore Gene - NOT ESSENTIAL	chr2	27249147	27249166	+	27249163	794	GGAAGGATTCGCACCCCCTG	observation	230	213	233	200	231	214	1656	1626	1256	230	241	186	227	231	266	204	249	221	1622	4173	1920	246	252	193	131.173	149.275	145.179	127.279	132.864	128.26	174.623	169.245	143.244	131.173	153.706
MAPRE3	MAPRE3_051	MAPRE3	22924	NM_001303050.1	NC_000002.12	Tiled Kinetochore Gene - NOT ESSENTIAL	chr2	27249183	27249202	+	27249199	830	AGAGCATCAACAAGAAGACC	observation	212	148	212	181	225	247	1102	1158	1147	212	172	188	189	234	176	176	189	195	1094	3183	1321	193	237	204	120.907	103.722	132.094	115.188	129.413	148.038	116.204	120.532	130.813	120.907	109.699
MAPRE3	MAPRE3_052	MAPRE3	22924	NM_001303050.1	NC_000002.12	Tiled Kinetochore Gene - NOT ESSENTIAL	chr2	27249204	27249223	-	27249201	837	GCCGCCCTCAGTACTCGTCC	observation	198	150	160	202	180	177	1152	937	1109	198	157	136	174	180	216	141	143	186	1117	2260	1138	177	257	189	112.923	105.123	99.6937	128.552	103.53	106.084	121.477	97.5292	126.479	112.923	100.132
MAPRE3	MAPRE3_053	MAPRE3	22924	NM_001303050.1	NC_000002.12	Tiled Kinetochore Gene - NOT ESSENTIAL	chr2	27249196	27249215	+	27249212	843	GAAGACCAGGACGAGTACTG	observation	229	196	211	247	299	256	1472	1554	1507	229	208	201	152	205	234	202	190	192	1383	3126	1454	188	221	204	130.603	137.361	131.471	157.19	171.975	153.432	155.22	161.751	171.87	130.603	132.659
TAOK1	TAOK1_3	TAOK1	57551	NM_020791.2	NC_000017.11	Control Growth Limiting Gene (Positive Enrichment)	chr17	27802739	27802758	+	27802755	NA	CCCAACAGTATAGAATACAA	positive_control	100	98	99	77	85	90	488	539	428	100	124	83	225	250	284	65	60	88	432	1294	696	185	207	222	57.0318	68.6806	61.6855	49.0025	48.8892	53.941	51.4589	56.1027	48.8124	57.0318	79.0854
TAOK1	TAOK1_1	TAOK1	57551	NM_020791.2	NC_000017.11	Control Growth Limiting Gene (Positive Enrichment)	chr17	27802767	27802786	+	27802783	NA	ATTTACGTGAACACACAGCA	positive_control	245	213	234	235	259	235	1362	1426	1381	245	302	289	846	830	920	171	178	195	1513	4138	1966	532	607	546	139.728	149.275	145.802	149.553	148.968	140.846	143.621	148.428	157.5	139.728	192.611
TAOK1	TAOK1_2	TAOK1	57551	NM_020791.2	NC_000017.11	Control Growth Limiting Gene (Positive Enrichment)	chr17	27804703	27804722	+	27804719	NA	TCTGCTTCGGATTTACTAGA	positive_control	168	123	200	144	185	205	1049	1020	906	168	170	155	391	404	357	151	174	158	1020	2780	1165	274	343	294	95.8134	86.2012	124.617	91.641	106.406	122.866	110.615	106.168	103.327	95.8134	108.424
TAOK1	TAOK1_4	TAOK1	57551	NM_020791.2	NC_000017.11	Control Growth Limiting Gene (Positive Enrichment)	chr17	27809285	27809304	+	27809301	NA	GGAATAACATGTATTGAACT	positive_control	231	194	250	227	258	248	1372	1311	990	231	247	198	561	500	666	203	216	222	1520	3223	1390	402	419	387	131.743	135.96	155.771	144.462	148.393	148.637	144.675	136.458	112.907	131.743	157.533
KIF18A	KIF18A_115	KIF18A	81930	NM_031217.3	NC_000011.10	Tiled Kinetochore Gene - Essential	chr11	28042763	28042782	-	28042760	2677	TTTGGAAGAAATATTTCAAA	observation	90	53	67	59	81	81	414	293	254	90	60	60	76	114	98	91	71	71	463	1043	511	102	112	101	51.3286	37.1436	41.7467	37.5474	46.5885	48.5469	43.6557	30.4974	28.9681	51.3286	38.2671
KIF18A	KIF18A_114	KIF18A	81930	NM_031217.3	NC_000011.10	Tiled Kinetochore Gene - Essential	chr11	28042781	28042800	-	28042778	2659	CCAAGCATGGTTAGAAAATT	observation	314	254	286	268	284	273	1776	1938	1473	314	328	265	405	443	437	254	393	343	1963	4740	2351	343	434	352	179.08	178.009	178.202	170.554	163.347	163.621	187.277	201.72	167.992	179.08	209.194
KIF18A	KIF18A_113	KIF18A	81930	NM_031217.3	NC_000011.10	Tiled Kinetochore Gene - Essential	chr11	28042794	28042813	-	28042791	2646	CTGTAAAATAAATCCAAGCA	observation	156	164	178	115	150	173	942	1115	572	156	170	136	195	162	288	168	212	212	1142	3011	1639	192	168	193	88.9695	114.935	110.909	73.1855	86.275	103.687	99.3325	116.057	65.2352	88.9695	108.424
KIF18A	KIF18A_112	KIF18A	81930	NM_031217.3	NC_000011.10	Tiled Kinetochore Gene - Essential	chr11	28045291	28045310	-	28045288	2607	ACAAGAAAACAAACCAACAA	observation	128	107	112	83	130	143	639	642	468	128	96	94	115	113	126	94	131	103	564	1648	780	110	115	123	73.0007	74.9881	69.7856	52.8209	74.7717	85.7062	67.3816	66.8236	53.3743	73.0007	61.2274
KIF18A	KIF18A_111	KIF18A	81930	NM_031217.3	NC_000011.10	Tiled Kinetochore Gene - Essential	chr11	28045328	28045347	+	28045344	2556	ATTATCTTGTCGAACACGTT	observation	281	269	277	297	338	356	1769	1883	1877	281	315	321	371	464	448	323	401	341	1862	5260	2704	333	401	364	160.259	188.521	172.595	189.01	194.406	213.366	186.538	195.995	214.067	160.259	200.902
KIF18A	KIF18A_110	KIF18A	81930	NM_031217.3	NC_000011.10	Tiled Kinetochore Gene - Essential	chr11	28045359	28045378	-	28045356	2539	TTAACTGCAGACGTAAATTC	observation	288	233	284	317	328	325	1428	1349	1255	288	272	280	313	384	409	306	346	308	1460	3802	2207	322	355	304	164.251	163.292	176.956	201.737	188.655	194.787	150.58	140.413	143.13	164.251	173.478
KIF18A	KIF18A_109	KIF18A	81930	NM_031217.3	NC_000011.10	Tiled Kinetochore Gene - Essential	chr11	28056936	28056955	-	28056933	2498	AAAGGAAACGGAAATTAACA	observation	195	159	195	176	178	223	824	965	793	195	172	127	49	54	71	176	221	189	924	2049	931	60	57	80	111.212	111.431	121.502	112.006	102.38	133.654	86.8895	100.444	90.4397	111.212	109.699
KIF18A	KIF18A_108	KIF18A	81930	NM_031217.3	NC_000011.10	Tiled Kinetochore Gene - Essential	chr11	28056948	28056967	-	28056945	2486	CTACTGCTGCCAAAAGGAAA	observation	153	113	162	146	167	151	842	745	643	153	153	114	154	173	124	143	136	213	855	2220	1039	142	126	112	87.2586	79.193	100.94	92.9138	96.0529	90.5009	88.7876	77.5445	73.3326	87.2586	97.5812
KIF18A	KIF18A_107	KIF18A	81930	NM_031217.3	NC_000011.10	Tiled Kinetochore Gene - Essential	chr11	28056954	28056973	-	28056951	2480	CAATGACTACTGCTGCCAAA	observation	133	125	122	119	153	151	658	631	687	133	121	111	168	122	184	118	174	150	942	1770	995	182	157	117	75.8522	87.6029	76.0164	75.7311	88.0005	90.5009	69.3851	65.6786	78.3507	75.8522	77.1721
KIF18A	KIF18A_106	KIF18A	81930	NM_031217.3	NC_000011.10	Tiled Kinetochore Gene - Essential	chr11	28056964	28056983	+	28056980	2456	GTAGTCATTGCCATGTAGGA	observation	331	271	307	289	366	301	1740	1773	1686	331	290	221	55	47	63	303	292	318	888	1782	1077	47	81	50	188.775	189.923	191.287	183.918	210.511	180.403	183.48	184.546	192.284	188.775	184.958
KIF18A	KIF18A_105	KIF18A	81930	NM_031217.3	NC_000011.10	Tiled Kinetochore Gene - Essential	chr11	28056976	28056995	+	28056992	2444	ATGTAGGATGGCACCATGCT	observation	443	356	426	419	461	350	2202	2326	2487	443	348	329	142	218	162	356	476	435	2374	4908	2653	217	213	169	252.651	249.493	265.434	266.65	265.152	209.77	232.198	242.105	283.636	252.651	221.949
KIF18A	KIF18A_104	KIF18A	81930	NM_031217.3	NC_000011.10	Tiled Kinetochore Gene - Essential	chr11	28056982	28057001	+	28056998	2438	GATGGCACCATGCTTGGTAC	observation	352	315	379	393	424	358	1942	1957	2024	352	275	294	159	162	175	308	337	321	1448	3191	1638	93	160	88	200.752	220.759	236.149	250.104	243.871	214.565	204.781	203.697	230.832	200.752	175.391
KIF18A	KIF18A_103	KIF18A	81930	NM_031217.3	NC_000011.10	Tiled Kinetochore Gene - Essential	chr11	28057012	28057031	+	28057028	2408	TGCTTAGTTGAGAATGAAGA	observation	270	206	221	226	255	245	1257	1250	1133	270	249	211	378	329	403	255	216	284	1370	3604	1511	285	318	274	153.986	144.37	137.702	143.825	146.668	146.839	132.549	130.108	129.216	153.986	158.809
KIF18A	KIF18A_102	KIF18A	81930	NM_031217.3	NC_000011.10	Tiled Kinetochore Gene - Essential	chr11	28057770	28057789	+	28057786	2372	AAAATGTCTTTGTTATCATT	observation	296	223	233	277	280	285	1630	1575	1462	296	268	253	340	365	354	261	287	363	1466	3806	2092	340	395	328	168.814	156.284	145.179	176.282	161.047	170.813	171.881	163.936	166.738	168.814	170.927
KIF18A	KIF18A_101	KIF18A	81930	NM_031217.3	NC_000011.10	Tiled Kinetochore Gene - Essential	chr11	28057788	28057807	+	28057804	2354	TTTGGTAGTGATTCTTGTTC	observation	347	285	316	360	335	336	1834	1967	1872	347	289	285	411	445	425	413	411	372	2066	4472	3030	397	395	359	197.9	199.735	196.895	229.103	192.681	201.38	193.393	204.738	213.497	197.9	184.32
KIF18A	KIF18A_100	KIF18A	81930	NM_031217.3	NC_000011.10	Tiled Kinetochore Gene - Essential	chr11	28057864	28057883	-	28057861	2292	AGAATGTGGACAGGAGGACT	observation	434	391	442	498	416	423	2674	2708	2466	434	421	331	199	265	226	471	470	492	2574	6120	3418	258	248	219	247.518	274.022	275.404	316.925	239.269	253.522	281.969	281.867	281.241	247.518	268.508
KIF18A	KIF18A_099	KIF18A	81930	NM_031217.3	NC_000011.10	Tiled Kinetochore Gene - Essential	chr11	28057870	28057889	-	28057867	2286	AAGAAAAGAATGTGGACAGG	observation	293	242	261	233	262	268	1431	1611	1375	293	249	235	49	54	58	259	296	244	1002	2538	1286	52	68	69	167.103	169.599	162.625	148.28	150.694	160.624	150.897	167.684	156.815	167.103	158.809
KIF18A	KIF18A_098	KIF18A	81930	NM_031217.3	NC_000011.10	Tiled Kinetochore Gene - Essential	chr11	28057878	28057897	-	28057875	2278	CATAATAGAAGAAAAGAATG	observation	192	169	203	171	226	219	1002	752	1022	192	207	170	81	50	81	199	166	173	578	1869	836	66	59	60	109.501	118.439	126.486	108.824	129.988	131.256	105.659	78.2731	116.557	109.501	132.022
KIF18A	KIF18A_097	KIF18A	81930	NM_031217.3	NC_000011.10	Tiled Kinetochore Gene - Essential	chr11	28057965	28057984	+	28057981	2177	AAACTTGTAGTAAATGATGA	observation	298	259	279	253	299	284	1690	1630	1346	298	278	238	300	328	322	286	295	331	1801	4573	1918	304	322	265	169.955	181.513	173.841	161.008	171.975	170.214	178.208	169.661	153.508	169.955	177.304
KIF18A	KIF18A_096	KIF18A	81930	NM_031217.3	NC_000011.10	Tiled Kinetochore Gene - Essential	chr11	28057976	28057995	+	28057992	2166	AAATGATGATGGTTTCATTA	observation	313	274	330	321	321	330	1754	1948	1778	313	330	314	404	458	456	358	386	377	2681	4924	2757	383	437	362	178.509	192.025	205.618	204.283	184.629	197.784	184.957	202.761	202.777	178.509	210.469
KIF18A	KIF18A_095	KIF18A	81930	NM_031217.3	NC_000011.10	Tiled Kinetochore Gene - Essential	chr11	28057989	28058008	+	28058005	2153	TTCATTAAGGTTACTGTAGA	observation	172	203	191	233	293	224	1245	1459	1063	172	237	211	396	330	405	243	290	285	1354	3528	1851	256	316	286	98.0946	142.267	119.009	148.28	168.524	134.253	131.283	151.862	121.233	98.0946	151.155
KIF18A	KIF18A_094	KIF18A	81930	NM_031217.3	NC_000011.10	Tiled Kinetochore Gene - Essential	chr11	28058034	28058053	+	28058050	2108	TCTTCTGGTGTATATACAAT	observation	235	200	205	194	234	237	1005	1056	1034	235	178	167	44	53	64	169	178	175	670	1480	790	59	94	83	134.025	140.165	127.733	123.461	134.589	142.045	105.976	109.915	117.925	134.025	113.526
KIF18A	KIF18A_093	KIF18A	81930	NM_031217.3	NC_000011.10	Tiled Kinetochore Gene - Essential	chr11	28058082	28058101	+	28058098	2060	TTGAGCTGCACACTTTGAGA	observation	290	239	283	281	350	367	1293	1224	1203	290	217	191	50	61	65	210	285	214	717	1704	760	58	92	76	165.392	167.497	176.333	178.827	201.308	219.959	136.345	127.402	137.199	165.392	138.399
KIF18A	KIF18A_092	KIF18A	81930	NM_031217.3	NC_000011.10	Tiled Kinetochore Gene - Essential	chr11	28058115	28058134	+	28058131	2027	AGAGTATGCTGTCCTTTCAA	observation	108	90	88	107	82	102	664	610	535	108	84	92	35	52	48	83	81	116	538	1492	662	37	52	40	61.5943	63.0741	54.8315	68.0944	47.1637	61.1331	70.0178	63.4928	61.0155	61.5943	53.574
KIF18A	KIF18A_091	KIF18A	81930	NM_031217.3	NC_000011.10	Tiled Kinetochore Gene - Essential	chr11	28058121	28058140	+	28058137	2021	TGCTGTCCTTTCAAGGGAGA	observation	193	158	171	199	207	175	1091	920	970	193	123	123	42	75	102	131	131	195	643	1465	795	52	71	57	110.071	110.73	106.548	126.643	119.06	104.885	115.044	95.7597	110.626	110.071	78.4476
KIF18A	KIF18A_090	KIF18A	81930	NM_031217.3	NC_000011.10	Tiled Kinetochore Gene - Essential	chr11	28058159	28058178	-	28058156	1997	TTCCTACAGAAAAAAGAACT	observation	198	156	185	121	184	191	825	966	629	198	161	129	71	101	94	145	254	158	829	1911	747	96	103	69	112.923	109.328	115.271	77.0039	105.831	114.475	86.995	100.548	71.7359	112.923	102.683
KIF18A	KIF18A_089	KIF18A	81930	NM_031217.3	NC_000011.10	Tiled Kinetochore Gene - Essential	chr11	28058188	28058207	-	28058185	1968	ATCTTCAGGTGGAACTAATC	observation	359	282	300	288	345	294	1633	1771	1471	359	260	334	352	424	504	348	393	337	1646	4436	1910	380	402	343	204.744	197.632	186.926	183.282	198.433	176.207	172.197	184.337	167.764	204.744	165.824
KIF18A	KIF18A_088	KIF18A	81930	NM_031217.3	NC_000011.10	Tiled Kinetochore Gene - Essential	chr11	28058199	28058218	-	28058196	1957	TGAATAGGCTCATCTTCAGG	observation	298	245	243	282	265	255	1354	1455	1466	298	247	234	86	98	120	223	253	266	962	2164	1217	104	158	114	169.955	171.702	151.41	179.464	152.419	152.833	142.777	151.446	167.194	169.955	157.533
KIF18A	KIF18A_087	KIF18A	81930	NM_031217.3	NC_000011.10	Tiled Kinetochore Gene - Essential	chr11	28080457	28080476	+	28080473	1946	CGAAAGTTATACTTACAACA	observation	83	89	99	60	100	127	470	489	350	83	79	64	41	47	52	77	96	113	387	679	491	43	44	41	47.3364	62.3732	61.6855	38.1838	57.5167	76.1167	49.5608	50.8984	39.9167	47.3364	50.3851
KIF18A	KIF18A_086	KIF18A	81930	NM_031217.3	NC_000011.10	Tiled Kinetochore Gene - Essential	chr11	28080463	28080482	+	28080479	1940	TTATACTTACAACAAGGAAT	observation	164	153	125	170	172	167	689	696	546	164	135	147	72	67	110	94	138	126	517	948	688	81	88	92	93.5321	107.226	77.8857	108.187	98.9287	100.09	72.654	72.4443	62.27	93.5321	86.1011
KIF18A	KIF18A_085	KIF18A	81930	NM_031217.3	NC_000011.10	Tiled Kinetochore Gene - Essential	chr11	28080472	28080491	+	28080488	1931	CAACAAGGAATAGGCTGAAC	observation	260	251	256	272	285	289	1341	1447	1398	260	277	251	262	228	197	311	313	323	1172	3306	1682	210	218	177	148.283	175.907	159.51	173.1	163.923	173.21	141.406	150.613	159.439	148.283	176.667
KIF18A	KIF18A_084	KIF18A	81930	NM_031217.3	NC_000011.10	Tiled Kinetochore Gene - Essential	chr11	28080489	28080508	+	28080505	1914	AACTGGTCCAAGTTGTGGAA	observation	267	235	295	238	350	314	1277	1317	1262	267	243	201	64	80	54	228	209	285	650	1602	723	72	88	44	152.275	164.693	183.81	151.462	201.308	188.194	134.658	137.082	143.928	152.275	154.982
KIF18A	KIF18A_083	KIF18A	81930	NM_031217.3	NC_000011.10	Tiled Kinetochore Gene - Essential	chr11	28080511	28080530	+	28080527	1892	GTCATAAGAACAGAAATCCC	observation	170	205	196	205	211	244	699	608	559	170	146	146	92	64	76	162	142	130	431	1069	533	47	103	82	96.954	143.669	122.125	130.461	121.36	146.24	73.7085	63.2847	63.7526	96.954	93.1167
KIF18A	KIF18A_082	KIF18A	81930	NM_031217.3	NC_000011.10	Tiled Kinetochore Gene - Essential	chr11	28080532	28080551	-	28080529	1885	CCAAAGCAAAACGATCTACC	observation	172	133	150	151	157	202	749	934	759	172	173	125	187	212	205	153	180	221	1040	2174	1254	180	192	156	98.0946	93.2094	93.4628	96.0958	90.3012	121.067	78.9809	97.2169	86.5621	98.0946	110.337
KIF18A	KIF18A_081	KIF18A	81930	NM_031217.3	NC_000011.10	Tiled Kinetochore Gene - Essential	chr11	28080545	28080564	+	28080561	1858	GCTTTGGTTGTTCGGCAGTT	observation	245	191	193	188	233	238	1592	1389	1305	245	246	194	278	316	349	249	276	308	1826	4196	1908	281	318	226	139.728	133.857	120.256	119.642	134.014	142.644	167.874	144.576	148.832	139.728	156.895
KIF18A	KIF18A_080	KIF18A	81930	NM_031217.3	NC_000011.10	Tiled Kinetochore Gene - Essential	chr11	28080576	28080595	-	28080573	1841	AGAGGAAAAAAGTGGTAGTT	observation	356	298	339	257	289	321	2189	1953	1652	356	337	274	431	374	477	327	361	367	2439	5787	2870	369	386	339	203.033	208.845	211.226	163.554	166.223	192.389	230.827	203.281	188.407	203.033	214.934
KIF18A	KIF18A_079	KIF18A	81930	NM_031217.3	NC_000011.10	Tiled Kinetochore Gene - Essential	chr11	28080584	28080603	-	28080581	1833	TTTGGTAGAGAGGAAAAAAG	observation	239	183	214	221	205	224	1120	934	986	239	184	160	74	54	75	182	149	183	705	1612	1054	69	78	62	136.306	128.251	133.34	140.643	117.909	134.253	118.102	97.2169	112.451	136.306	117.353
KIF18A	KIF18A_078	KIF18A	81930	NM_031217.3	NC_000011.10	Tiled Kinetochore Gene - Essential	chr11	28080594	28080613	-	28080591	1823	AGATCGAACATTTGGTAGAG	observation	318	244	267	270	332	303	1986	1902	1677	318	272	244	116	179	202	237	297	308	1462	3807	2098	202	221	181	181.361	171.001	166.364	171.827	190.955	181.601	209.421	197.973	191.258	181.361	173.478
KIF18A	KIF18A_077	KIF18A	81930	NM_031217.3	NC_000011.10	Tiled Kinetochore Gene - Essential	chr11	28080602	28080621	-	28080599	1815	CTTCAAAGAGATCGAACATT	observation	327	302	275	286	321	313	1847	1679	1650	327	281	241	415	400	478	335	319	396	2160	4950	2692	379	374	348	186.494	211.649	171.349	182.009	184.629	187.595	194.763	174.761	188.179	186.494	179.218
KIF18A	KIF18A_076	KIF18A	81930	NM_031217.3	NC_000011.10	Tiled Kinetochore Gene - Essential	chr11	28080630	28080649	+	28080646	1773	AAAAGCAGCATTTGACAGGC	observation	316	237	272	251	306	302	1572	1524	1585	316	247	233	173	187	238	243	314	264	1547	3396	2076	183	186	165	180.22	166.095	169.479	159.735	176.001	181.002	165.765	158.628	180.765	180.22	157.533
KIF18A	KIF18A_075	KIF18A	81930	NM_031217.3	NC_000011.10	Tiled Kinetochore Gene - Essential	chr11	28080652	28080671	-	28080649	1765	TATTGCACATTAAAAGAAGC	observation	154	139	173	119	129	156	684	881	630	154	131	167	157	151	155	112	186	162	848	2338	931	128	186	172	87.8289	97.4144	107.794	75.7311	74.1965	93.4977	72.1268	91.7003	71.85	87.8289	83.5499
KIF18A	KIF18A_073	KIF18A	81930	NM_031217.3	NC_000011.10	Tiled Kinetochore Gene - Essential	chr11	28083956	28083975	-	28083953	1694	GTCTTCAGGAACAGCAACAC	observation	304	249	293	361	390	374	1007	1072	1038	304	273	230	71	83	87	250	189	312	422	614	445	58	63	58	173.377	174.505	182.564	229.739	224.315	224.155	106.187	111.581	118.381	173.377	174.115
KIF18A	KIF18A_072	KIF18A	81930	NM_031217.3	NC_000011.10	Tiled Kinetochore Gene - Essential	chr11	28083970	28083989	-	28083967	1680	GATGGATCTAGCTTGTCTTC	observation	327	273	274	319	351	290	1984	1748	1824	327	331	325	411	405	451	276	450	464	1922	4698	2622	383	425	389	186.494	191.325	170.725	203.01	201.884	173.81	209.21	181.943	208.023	186.494	211.107
KIF18A	KIF18A_071	KIF18A	81930	NM_031217.3	NC_000011.10	Tiled Kinetochore Gene - Essential	chr11	28083988	28084007	-	28083985	1662	AGCACAAATTAGACATATGA	observation	144	122	140	131	125	112	812	791	701	144	139	118	125	95	103	123	135	119	613	1653	759	93	123	130	82.1257	85.5004	87.232	83.3679	71.8959	67.1265	85.6242	82.3325	79.9474	82.1257	88.6522
KIF18A	KIF18A_070	KIF18A	81930	NM_031217.3	NC_000011.10	Tiled Kinetochore Gene - Essential	chr11	28084006	28084025	+	28084022	1630	CTTTCAAATCTTTGTTCTGG	observation	246	175	201	179	215	224	1225	1276	966	246	208	217	267	357	316	212	249	246	1409	3315	1653	253	257	271	140.298	122.644	125.24	113.915	123.661	134.253	129.174	132.815	110.17	140.298	132.659
KIF18A	KIF18A_069	KIF18A	81930	NM_031217.3	NC_000011.10	Tiled Kinetochore Gene - Essential	chr11	28084015	28084034	+	28084031	1621	CTTTGTTCTGGAGGTGCAAA	observation	331	255	224	256	291	261	1365	1382	1400	331	264	228	352	332	349	241	324	334	1745	3547	2187	268	340	300	188.775	178.71	139.571	162.917	167.374	156.429	143.937	143.848	159.667	188.775	168.375
KIF18A	KIF18A_068	KIF18A	81930	NM_031217.3	NC_000011.10	Tiled Kinetochore Gene - Essential	chr11	28090808	28090827	-	28090805	1584	TCAAAACGGTCATATTCCAA	observation	160	153	153	148	151	179	598	711	679	160	125	138	41	30	42	105	119	148	293	852	469	28	24	26	91.2508	107.226	95.3321	94.1866	86.8502	107.283	63.0582	74.0056	77.4383	91.2508	79.7232
KIF18A	KIF18A_067	KIF18A	81930	NM_031217.3	NC_000011.10	Tiled Kinetochore Gene - Essential	chr11	28090822	28090841	-	28090819	1570	ATGGGACTCTTAAGTCAAAA	observation	159	122	131	96	140	149	894	924	594	159	173	132	215	197	244	146	176	125	838	1778	942	176	204	117	90.6805	85.5004	81.6242	61.094	80.5234	89.3022	94.2709	96.176	67.7443	90.6805	110.337
KIF18A	KIF18A_066	KIF18A	81930	NM_031217.3	NC_000011.10	Tiled Kinetochore Gene - Essential	chr11	28090841	28090860	-	28090838	1551	CCATCGTGTCGAAAAAGAAA	observation	133	85	74	97	99	123	628	539	367	133	101	81	153	156	155	102	165	105	661	1435	450	143	132	108	75.8522	59.5699	46.1083	61.7304	56.9415	73.7193	66.2216	56.1027	41.8555	75.8522	64.4163
KIF18A	KIF18A_065	KIF18A	81930	NM_031217.3	NC_000011.10	Tiled Kinetochore Gene - Essential	chr11	28090866	28090885	-	28090863	1526	AATTTGATGAGAATACTAAT	observation	92	68	110	58	86	110	450	495	359	92	71	72	78	93	105	100	98	111	552	1117	667	80	121	93	52.4692	47.656	68.5394	36.911	49.4643	65.9278	47.4518	51.5229	40.9431	52.4692	45.2828
KIF18A	KIF18A_064	KIF18A	81930	NM_031217.3	NC_000011.10	Tiled Kinetochore Gene - Essential	chr11	28090901	28090920	-	28090898	1491	CTACCTGGAGAAAAGGAGGG	observation	246	197	224	221	271	222	1525	1427	1516	246	229	180	56	52	61	207	268	268	1070	2956	1380	110	97	74	140.298	138.062	139.571	140.643	155.87	133.054	160.809	148.532	172.896	140.298	146.053
KIF18A	KIF18A_063	KIF18A	81930	NM_031217.3	NC_000011.10	Tiled Kinetochore Gene - Essential	chr11	28090908	28090927	-	28090905	1484	GTCGCTCCTACCTGGAGAAA	observation	251	172	198	180	186	180	1301	1200	1094	251	235	151	129	171	230	177	261	230	1249	2975	1518	140	187	195	143.15	120.542	123.371	114.551	106.981	107.882	137.188	124.904	124.768	143.15	149.88
KIF18A	KIF18A_062	KIF18A	81930	NM_031217.3	NC_000011.10	Tiled Kinetochore Gene - Essential	chr11	28090916	28090935	-	28090913	1476	GAAAACTCGTCGCTCCTACC	observation	281	246	259	329	301	325	1394	1479	1229	281	267	217	135	144	170	226	296	323	1070	2455	1423	129	187	162	160.259	172.402	161.379	209.374	173.125	194.787	146.995	153.944	140.164	160.259	170.289
KIF18A	KIF18A_061	KIF18A	81930	NM_031217.3	NC_000011.10	Tiled Kinetochore Gene - Essential	chr11	28090966	28090985	-	28090963	1426	TGAATCGTGTTTCAGGCCAC	observation	302	266	261	312	290	287	1821	1803	1829	302	286	227	160	190	226	333	318	294	1639	4273	2161	207	229	178	172.236	186.419	162.625	198.556	166.798	172.012	192.022	187.668	208.593	172.236	182.407
KIF18A	KIF18A_060	KIF18A	81930	NM_031217.3	NC_000011.10	Tiled Kinetochore Gene - Essential	chr11	28098556	28098575	-	28098553	1419	TTCTGAAGACAAAGTAGAAA	observation	135	117	117	117	123	149	675	800	584	135	133	118	207	173	199	126	165	139	846	1770	862	169	127	127	76.9929	81.9963	72.901	74.4583	70.7455	89.3022	71.1777	83.2693	66.6038	76.9929	84.8255
KIF18A	KIF18A_059	KIF18A	81930	NM_031217.3	NC_000011.10	Tiled Kinetochore Gene - Essential	chr11	28098577	28098596	+	28098593	1384	ACATCATTTCTATTTGTTTA	observation	189	164	172	185	166	189	934	954	773	189	144	146	270	274	244	173	166	224	908	2807	1405	183	252	209	107.79	114.935	107.171	117.733	95.4777	113.276	98.4889	99.2986	88.1588	107.79	91.8411
KIF18A	KIF18A_058	KIF18A	81930	NM_031217.3	NC_000011.10	Tiled Kinetochore Gene - Essential	chr11	28098589	28098608	+	28098605	1372	TTTGTTTATGGCACTGTTGT	observation	397	320	338	430	428	350	1906	2274	2320	397	391	349	424	496	489	416	460	443	2529	6489	3093	413	430	408	226.416	224.263	210.603	273.65	246.171	209.77	200.985	236.693	264.59	226.416	249.374
KIF18A	KIF18A_057	KIF18A	81930	NM_031217.3	NC_000011.10	Tiled Kinetochore Gene - Essential	chr11	28098652	28098671	-	28098649	1323	TAGACAAGAATATCTGAAGT	observation	352	278	345	286	310	338	2155	2234	1754	352	288	280	219	231	240	294	384	377	1533	4138	2040	221	254	185	200.752	194.829	214.965	182.009	178.302	202.578	227.241	232.529	200.039	200.752	183.682
KIF18A	KIF18A_056	KIF18A	81930	NM_031217.3	NC_000011.10	Tiled Kinetochore Gene - Essential	chr11	28098667	28098686	+	28098683	1294	GTCTAATTTCTTCTCGATTC	observation	214	150	211	135	169	207	1057	1197	780	214	187	186	293	291	262	195	205	234	1183	2695	1188	272	251	212	122.048	105.123	131.471	85.9134	97.2032	124.064	111.459	124.592	88.9571	122.048	119.266
KIF18A	KIF18A_055	KIF18A	81930	NM_031217.3	NC_000011.10	Tiled Kinetochore Gene - Essential	chr11	28098682	28098701	+	28098698	1279	GATTCTGGAACAAGCAGTTC	observation	295	277	281	253	317	317	1697	1920	1735	295	314	272	254	357	357	312	330	329	2111	4769	2491	270	347	247	168.244	194.128	175.087	161.008	182.328	189.992	178.946	199.846	197.873	168.244	200.265
KIF18A	KIF18A_054	KIF18A	81930	NM_031217.3	NC_000011.10	Tiled Kinetochore Gene - Essential	chr11	28104405	28104424	-	28104402	1256	CTCAGGAAAAAGAAATCGAA	observation	135	114	109	109	102	138	868	867	606	135	121	109	177	154	180	127	143	176	950	2527	1030	144	159	151	76.9929	79.8938	67.9163	69.3671	58.667	82.7095	91.5293	90.2431	69.1128	76.9929	77.1721
KIF18A	KIF18A_053	KIF18A	81930	NM_031217.3	NC_000011.10	Tiled Kinetochore Gene - Essential	chr11	28104422	28104441	-	28104419	1239	GTTAATGATTTCAAACCCTC	observation	140	118	126	102	130	120	619	689	630	140	97	111	92	114	158	125	126	146	656	1686	1105	108	99	74	79.8445	82.6971	78.5088	64.9124	74.7717	71.9213	65.2726	71.7157	71.85	79.8445	61.8652
KIF18A	KIF18A_052	KIF18A	81930	NM_031217.3	NC_000011.10	Tiled Kinetochore Gene - Essential	chr11	28104428	28104447	+	28104444	1219	TTGAAATCATTAACTTTGCT	observation	159	117	174	126	159	193	788	948	740	159	148	137	212	169	236	146	204	176	780	2391	1074	197	245	183	90.6805	81.9963	108.417	80.1859	91.4515	115.673	83.0934	98.6741	84.3952	90.6805	94.3923
KIF18A	KIF18A_051	KIF18A	81930	NM_031217.3	NC_000011.10	Tiled Kinetochore Gene - Essential	chr11	28104465	28104484	+	28104481	1182	GAAGGCTTTCTGTTCTTCAT	observation	294	269	310	260	292	331	1876	1770	1499	294	258	269	250	209	249	260	294	281	1898	4433	2015	232	222	234	167.673	188.521	193.157	165.463	167.949	198.383	197.821	184.233	170.957	167.673	164.549
KIF18A	KIF18A_050	KIF18A	81930	NM_031217.3	NC_000011.10	Tiled Kinetochore Gene - Essential	chr11	28104718	28104737	-	28104715	1143	CTGTAATGAGCAGAAGGCAG	observation	337	279	312	378	382	375	1858	1620	1457	337	277	246	38	37	37	270	362	373	886	1987	1005	47	45	44	192.197	195.53	194.403	240.558	219.714	224.754	195.923	168.62	166.167	192.197	176.667
KIF18A	KIF18A_049	KIF18A	81930	NM_031217.3	NC_000011.10	Tiled Kinetochore Gene - Essential	chr11	28104724	28104743	-	28104721	1137	AAAGATCTGTAATGAGCAGA	observation	253	191	229	222	276	245	1167	1077	1273	253	212	190	69	73	60	204	197	235	777	1913	774	73	64	47	144.29	133.857	142.687	141.28	158.746	146.839	123.058	112.101	145.183	144.29	135.211
KIF18A	KIF18A_048	KIF18A	81930	NM_031217.3	NC_000011.10	Tiled Kinetochore Gene - Essential	chr11	28106196	28106215	-	28106193	1053	TAAGTATGCTAACCGGGCAA	observation	374	296	313	356	374	349	1637	1619	1509	374	248	251	51	58	83	292	290	408	810	2057	876	92	72	61	213.299	207.444	195.026	226.557	215.112	209.171	172.619	168.516	172.098	213.299	158.171
KIF18A	KIF18A_047	KIF18A	81930	NM_031217.3	NC_000011.10	Tiled Kinetochore Gene - Essential	chr11	28106203	28106222	-	28106200	1046	ACACTCTTAAGTATGCTAAC	observation	234	173	196	221	196	189	924	1058	1051	234	187	215	251	273	294	220	239	245	1185	3128	1290	217	286	259	133.454	121.242	122.125	140.643	112.733	113.276	97.4344	110.124	119.864	133.454	119.266
KIF18A	KIF18A_046	KIF18A	81930	NM_031217.3	NC_000011.10	Tiled Kinetochore Gene - Essential	chr11	28106231	28106250	+	28106247	1004	TCATCGTAGAATACAGAGGA	observation	298	255	269	268	273	305	1767	1861	1671	298	256	231	80	135	145	260	248	344	1361	2746	1560	118	126	139	169.955	178.71	167.61	170.554	157.021	182.8	186.327	193.705	190.574	169.955	163.273
KIF18A	KIF18A_045	KIF18A	81930	NM_031217.3	NC_000011.10	Tiled Kinetochore Gene - Essential	chr11	28106294	28106313	-	28106291	955	CGCTTGTTAAAGGATTCTCT	observation	200	182	176	175	175	215	804	928	737	200	178	142	181	180	156	193	215	248	780	2133	1118	159	178	148	114.064	127.55	109.663	111.369	100.654	128.859	84.7806	96.5924	84.0531	114.064	113.526
KIF18A	KIF18A_044	KIF18A	81930	NM_031217.3	NC_000011.10	Tiled Kinetochore Gene - Essential	chr11	28106304	28106323	-	28106301	945	TAAGCTTACTCGCTTGTTAA	observation	256	207	223	207	224	255	1308	1240	1133	256	211	200	261	222	330	235	295	263	1306	3905	1499	250	323	236	146.001	145.07	138.948	131.734	128.837	152.833	137.927	129.067	129.216	146.001	134.573
KIF18A	KIF18A_043	KIF18A	81930	NM_031217.3	NC_000011.10	Tiled Kinetochore Gene - Essential	chr11	28106316	28106335	+	28106332	919	TAAGCTTACTATTTCTGTAA	observation	137	122	130	159	127	165	642	666	553	137	144	116	58	58	84	117	148	111	634	1553	514	78	77	84	78.1335	85.5004	81.0011	101.187	73.0462	98.8918	67.6979	69.3217	63.0683	78.1335	91.8411
KIF18A	KIF18A_042	KIF18A	81930	NM_031217.3	NC_000011.10	Tiled Kinetochore Gene - Essential	chr11	28110073	28110092	-	28110070	891	CAATGCCTTAGCAGATTCAA	observation	225	193	216	194	221	247	925	1037	1012	225	193	182	209	228	192	229	248	260	916	3390	1286	195	201	157	128.321	135.259	134.586	123.461	127.112	148.038	97.5398	107.938	115.416	128.321	123.093
KIF18A	KIF18A_041	KIF18A	81930	NM_031217.3	NC_000011.10	Tiled Kinetochore Gene - Essential	chr11	28110065	28110084	+	28110081	885	GCCTACCTTTGAATCTGCTA	observation	163	135	130	133	184	146	718	751	796	163	136	135	95	117	89	120	145	171	645	2024	697	110	91	117	92.9618	94.6111	81.0011	84.6406	105.831	87.5042	75.712	78.169	90.7819	92.9618	86.7388
KIF18A	KIF18A_039	KIF18A	81930	NM_031217.3	NC_000011.10	Tiled Kinetochore Gene - Essential	chr11	28110128	28110147	+	28110144	822	ATTTGTGCCTTCTACAAATC	observation	231	176	229	203	221	186	1075	1351	1201	231	235	219	299	337	321	192	290	255	1181	3039	1530	274	335	289	131.743	123.345	142.687	129.188	127.112	111.478	113.357	140.621	136.971	131.743	149.88
KIF18A	KIF18A_038	KIF18A	81930	NM_031217.3	NC_000011.10	Tiled Kinetochore Gene - Essential	chr11	28110143	28110162	+	28110159	807	AAATCGGGTCCCCTTAGCAC	observation	262	222	273	217	261	248	1340	1272	1318	262	208	196	96	95	91	162	219	184	1094	2098	1138	78	82	79	149.423	155.583	170.102	138.098	150.119	148.637	141.301	132.398	150.315	149.423	132.659
KIF18A	KIF18A_037	KIF18A	81930	NM_031217.3	NC_000011.10	Tiled Kinetochore Gene - Essential	chr11	28110165	28110184	-	28110162	799	TCTGAGCGAGCAAGTACTTC	observation	418	329	333	401	418	373	2271	2099	2229	418	338	319	296	281	261	329	392	403	2120	5300	2546	250	284	227	238.393	230.571	207.487	255.195	240.42	223.555	239.474	218.478	254.212	238.393	215.572
KIF18A	KIF18A_036	KIF18A	81930	NM_031217.3	NC_000011.10	Tiled Kinetochore Gene - Essential	chr11	28110172	28110191	+	28110188	778	TTGCTCGCTCAGATCCTGCC	observation	246	178	206	245	229	264	1136	1305	1191	246	204	172	102	83	113	221	173	238	968	1580	1109	73	98	62	140.298	124.746	128.356	155.917	131.713	158.227	119.789	135.833	135.831	140.298	130.108
KIF18A	KIF18A_035	KIF18A	81930	NM_031217.3	NC_000011.10	Tiled Kinetochore Gene - Essential	chr11	28110193	28110212	-	28110190	771	CAAGATGTCACTCATTGACC	observation	329	313	353	364	382	325	1524	1427	1592	329	314	278	130	91	88	238	284	274	954	2181	1126	114	117	122	187.634	219.358	219.949	231.648	219.714	194.787	160.703	148.532	181.564	187.634	200.265
KIF18A	KIF18A_034	KIF18A	81930	NM_031217.3	NC_000011.10	Tiled Kinetochore Gene - Essential	chr11	28110191	28110210	+	28110207	759	CAGGTCAATGAGTGACATCT	observation	425	306	384	383	399	350	2332	2276	1973	425	378	374	395	440	477	380	409	423	2313	6500	2727	338	363	283	242.385	214.452	239.265	243.74	229.492	209.77	245.906	236.901	225.016	242.385	241.083
KIF18A	KIF18A_033	KIF18A	81930	NM_031217.3	NC_000011.10	Tiled Kinetochore Gene - Essential	chr11	28110199	28110218	+	28110215	751	TGAGTGACATCTTGGCAATA	observation	396	375	403	376	459	428	2214	2389	2178	396	377	343	557	578	571	415	427	487	2609	6349	3290	415	530	453	225.846	262.809	251.103	239.285	264.002	256.519	233.463	248.663	248.396	225.846	240.445
KIF18A	KIF18A_031	KIF18A	81930	NM_031217.3	NC_000011.10	Tiled Kinetochore Gene - Essential	chr11	28112173	28112192	+	28112189	672	AGCATGAGAACGAGAAGATG	observation	313	314	320	370	415	387	1007	1033	1198	313	260	275	28	26	22	259	251	319	304	507	324	41	34	45	178.509	220.058	199.387	235.466	238.694	231.946	106.187	107.521	136.629	178.509	165.824
KIF18A	KIF18A_030	KIF18A	81930	NM_031217.3	NC_000011.10	Tiled Kinetochore Gene - Essential	chr11	28112189	28112208	+	28112205	656	GATGTGGCATTCATATCAGT	observation	210	210	234	243	246	218	1226	1154	987	210	228	178	67	37	35	193	189	224	531	1361	701	53	58	32	119.767	147.173	145.802	154.644	141.491	130.657	129.28	120.116	112.565	119.767	145.415
KIF18A	KIF18A_029	KIF18A	81930	NM_031217.3	NC_000011.10	Tiled Kinetochore Gene - Essential	chr11	28112224	28112243	-	28112221	635	TGGATAATGGAAACAAAAAC	observation	176	132	149	126	134	129	823	813	568	176	140	116	158	141	138	117	140	168	659	1846	734	102	120	96	100.376	92.5086	92.8397	80.1859	77.0724	77.3154	86.7841	84.6224	64.779	100.376	89.29
KIF18A	KIF18A_028	KIF18A	81930	NM_031217.3	NC_000011.10	Tiled Kinetochore Gene - Essential	chr11	28112245	28112264	+	28112261	600	TAAATGTAAAATTTCTTCTG	observation	198	155	185	167	198	231	1019	1152	1020	198	173	177	179	229	258	166	184	206	973	2865	1498	192	208	180	112.923	108.628	115.271	106.278	113.883	138.448	107.452	119.908	116.329	112.923	110.337
KIF18A	KIF18A_027	KIF18A	81930	NM_031217.3	NC_000011.10	Tiled Kinetochore Gene - Essential	chr11	28112256	28112275	+	28112272	589	TTTCTTCTGAGGATTTGGGC	observation	217	184	231	215	253	226	1057	1089	1117	217	215	201	93	162	129	208	269	249	1069	2209	1363	130	167	127	123.759	128.951	143.933	136.825	145.517	135.452	111.459	113.35	127.391	123.759	137.124
KIF18A	KIF18A_026	KIF18A	81930	NM_031217.3	NC_000011.10	Tiled Kinetochore Gene - Essential	chr11	28112958	28112977	-	28112955	582	TCATGGACTTACTTTACACC	observation	277	215	272	289	290	238	1266	1345	1169	277	263	244	219	292	283	236	284	306	1510	3114	1628	257	289	200	157.978	150.677	169.479	183.918	166.798	142.644	133.498	139.996	133.322	157.978	167.738
KIF18A	KIF18A_025	KIF18A	81930	NM_031217.3	NC_000011.10	Tiled Kinetochore Gene - Essential	chr11	28112975	28112994	-	28112972	565	CAAAAAGGGGTGGTCGTTCA	observation	313	229	263	229	257	208	1699	1760	1463	313	243	204	291	406	354	296	305	310	1650	4574	1983	309	385	342	178.509	160.488	163.872	145.735	147.818	124.664	179.157	183.192	166.852	178.509	154.982
KIF18A	KIF18A_024	KIF18A	81930	NM_031217.3	NC_000011.10	Tiled Kinetochore Gene - Essential	chr11	28112990	28113009	-	28112987	550	GTCCGGGAAGATACCCAAAA	observation	227	184	222	185	183	195	1307	1456	899	227	217	174	239	195	244	195	214	193	1382	3726	1735	204	220	179	129.462	128.951	138.325	117.733	105.256	116.872	137.821	151.55	102.529	129.462	138.399
KIF18A	KIF18A_023	KIF18A	81930	NM_031217.3	NC_000011.10	Tiled Kinetochore Gene - Essential	chr11	28112996	28113015	+	28113012	530	GTATCTTCCCGGACAGCAAG	observation	237	204	223	215	259	275	958	919	805	237	183	163	41	67	60	150	201	206	272	1036	492	49	52	37	135.165	142.968	138.948	136.825	148.968	164.82	101.02	95.6556	91.8083	135.165	116.715
KIF18A	KIF18A_022	KIF18A	81930	NM_031217.3	NC_000011.10	Tiled Kinetochore Gene - Essential	chr11	28113023	28113042	-	28113020	517	CGTGATCTCTTAGTAAATTC	observation	172	144	157	133	177	193	652	891	626	172	155	161	236	188	261	171	149	218	673	2038	987	192	207	193	98.0946	100.918	97.8244	84.6406	101.805	115.673	68.7524	92.7412	71.3938	98.0946	98.8568
KIF18A	KIF18A_021	KIF18A	81930	NM_031217.3	NC_000011.10	Tiled Kinetochore Gene - Essential	chr11	28116195	28116214	-	28116192	474	TAGTACTGCAGTTTCATATC	observation	322	238	284	282	299	299	1652	1764	1496	322	247	231	242	204	249	286	318	296	1914	4226	2046	222	219	197	183.642	166.796	176.956	179.464	171.975	179.204	174.201	183.609	170.615	183.642	157.533
KIF18A	KIF18A_020	KIF18A	81930	NM_031217.3	NC_000011.10	Tiled Kinetochore Gene - Essential	chr11	28116243	28116262	-	28116240	426	GTTACACCTTTACAAATGCA	observation	229	193	211	193	233	238	811	821	866	229	142	158	35	25	23	163	155	166	282	841	447	41	44	19	130.603	135.259	131.471	122.824	134.014	142.644	85.5187	85.4551	98.7652	130.603	90.5656
KIF18A	KIF18A_019	KIF18A	81930	NM_031217.3	NC_000011.10	Tiled Kinetochore Gene - Essential	chr11	28116263	28116282	+	28116279	392	ATTGTTAGATACATCACTCC	observation	262	202	240	239	270	238	1108	1253	1092	262	222	190	69	80	98	200	227	223	936	2291	1307	129	159	112	149.423	141.566	149.541	152.099	155.295	142.644	116.837	130.421	124.54	149.423	141.588
KIF18A	KIF18A_018	KIF18A	81930	NM_031217.3	NC_000011.10	Tiled Kinetochore Gene - Essential	chr11	28116284	28116303	-	28116281	385	CTAGGATCAGCTGATGAACC	observation	390	259	324	331	376	323	1677	1820	1680	390	308	250	119	133	137	292	291	310	1145	3012	1351	130	151	130	222.424	181.513	201.88	210.647	216.263	193.588	176.837	189.438	191.6	222.424	196.438
KIF18A	KIF18A_017	KIF18A	81930	NM_031217.3	NC_000011.10	Tiled Kinetochore Gene - Essential	chr11	28116292	28116311	+	28116308	363	AGCTGATCCTAGCATAGTGT	observation	289	216	283	317	318	277	1277	1333	1478	289	220	223	45	86	61	210	238	218	711	1161	861	70	86	55	164.822	151.378	176.333	201.737	182.903	166.018	134.658	138.747	168.562	164.822	140.313
KIF18A	KIF18A_016	KIF18A	81930	NM_031217.3	NC_000011.10	Tiled Kinetochore Gene - Essential	chr11	28116323	28116342	-	28116320	346	GCCTATGGTGCCACTGGTGC	observation	498	405	436	436	492	416	3161	2853	2776	498	464	440	410	548	494	529	476	550	3068	6898	4155	434	524	325	284.018	283.833	271.665	277.469	282.982	249.327	333.323	296.959	316.596	284.018	295.933
KIF18A	KIF18A_015	KIF18A	81930	NM_031217.3	NC_000011.10	Tiled Kinetochore Gene - Essential	chr11	28116329	28116348	-	28116326	340	GTACTTGCCTATGGTGCCAC	observation	351	332	358	399	389	277	2000	2121	2073	351	319	321	69	109	99	296	322	326	1079	2351	1182	111	123	99	200.181	232.673	223.065	253.922	223.74	166.018	210.897	220.768	236.421	200.181	203.454
KIF18A	KIF18A_014	KIF18A	81930	NM_031217.3	NC_000011.10	Tiled Kinetochore Gene - Essential	chr11	28116338	28116357	-	28116335	331	AAAAACTCAGTACTTGCCTA	observation	202	159	175	182	201	239	1079	968	876	202	168	150	42	67	73	185	229	233	444	1191	681	71	64	50	115.204	111.431	109.04	115.824	115.609	143.243	113.779	100.756	99.9057	115.204	107.148
KIF18A	KIF18A_013	KIF18A	81930	NM_031217.3	NC_000011.10	Tiled Kinetochore Gene - Essential	chr11	28119172	28119191	-	28119169	319	TTGAATGGATATAATTGCAC	observation	217	172	194	205	229	237	921	1054	989	217	205	171	67	61	48	167	173	185	628	976	503	86	72	49	123.759	120.542	120.879	130.461	131.713	142.045	97.1181	109.707	112.793	123.759	130.746
KIF18A	KIF18A_012	KIF18A	81930	NM_031217.3	NC_000011.10	Tiled Kinetochore Gene - Essential	chr11	28119187	28119206	+	28119203	290	TTCAAAAAACTACGAAGAAT	observation	117	69	85	80	92	102	492	524	361	117	97	73	120	124	144	87	81	86	506	1509	567	111	115	118	66.7272	48.3568	52.9623	50.9117	52.9153	61.1331	51.8807	54.5414	41.1712	66.7272	61.8652
KIF18A	KIF18A_011	KIF18A	81930	NM_031217.3	NC_000011.10	Tiled Kinetochore Gene - Essential	chr11	28119287	28119306	-	28119284	204	TGTTATAAAGAAACAAAATA	observation	54	54	73	51	60	65	367	359	253	54	46	60	110	81	103	61	73	41	360	670	482	94	74	60	30.7972	37.8444	45.4852	32.4562	34.51	38.9574	38.6996	37.3671	28.854	30.7972	29.3381
KIF18A	KIF18A_009	KIF18A	81930	NM_031217.3	NC_000011.10	Tiled Kinetochore Gene - Essential	chr11	28119337	28119356	+	28119353	140	AAACTGACTTCTTCTTGTTT	observation	394	325	361	333	371	387	1851	1896	1962	394	356	310	515	539	497	369	397	436	2269	5096	3120	465	459	429	224.705	227.767	224.934	211.92	213.387	231.946	195.185	197.348	223.761	224.705	227.052
KIF18A	KIF18A_008	KIF18A	81930	NM_031217.3	NC_000011.10	Tiled Kinetochore Gene - Essential	chr11	28119350	28119369	+	28119366	127	CTTGTTTGGGATCAAAAACT	observation	212	156	212	191	212	180	1041	1037	871	212	180	151	119	124	115	192	215	237	875	2731	1326	130	175	129	120.907	109.328	132.094	121.552	121.935	107.882	109.772	107.938	99.3354	120.907	114.801
KIF18A	KIF18A_007	KIF18A	81930	NM_031217.3	NC_000011.10	Tiled Kinetochore Gene - Essential	chr11	28119386	28119405	-	28119383	105	TCATAAAGTGGTTCATGTTG	observation	288	268	273	286	333	286	1727	1814	1483	288	237	267	108	98	93	286	284	253	1104	2437	1424	119	142	101	164.251	187.821	170.102	182.009	191.531	171.412	182.11	188.813	169.133	164.251	151.155
KIF18A	KIF18A_006	KIF18A	81930	NM_031217.3	NC_000011.10	Tiled Kinetochore Gene - Essential	chr11	28119398	28119417	-	28119395	93	AGCAGCTGGATTTCATAAAG	observation	211	173	182	162	168	211	905	1082	985	211	156	157	60	44	62	135	189	188	538	1631	794	67	72	49	120.337	121.242	113.402	103.096	96.628	126.462	95.4309	112.622	112.337	120.337	99.4946
KIF18A	KIF18A_005	KIF18A	81930	NM_031217.3	NC_000011.10	Tiled Kinetochore Gene - Essential	chr11	28119412	28119431	-	28119409	79	AACACTAAAGAAAAAGCAGC	observation	183	158	184	144	158	178	698	848	724	183	200	139	271	271	259	150	193	155	748	2511	1083	178	225	178	104.368	110.73	114.648	91.641	90.8764	106.683	73.603	88.2654	82.5705	104.368	127.557
KIF18A	KIF18A_004	KIF18A	81930	NM_031217.3	NC_000011.10	Tiled Kinetochore Gene - Essential	chr11	28119437	28119456	-	28119434	54	AGTAGTAGTTCGTGTACGTC	observation	270	197	240	281	291	225	1620	1471	1664	270	249	224	156	183	221	258	280	332	1579	3574	1648	211	213	160	153.986	138.062	149.541	178.827	167.374	134.852	170.827	153.111	189.775	153.986	158.809
KIF18A	KIF18A_003	KIF18A	81930	NM_031217.3	NC_000011.10	Tiled Kinetochore Gene - Essential	chr11	28119446	28119465	+	28119462	31	GAACTACTACTTTCATATGG	observation	136	128	163	137	173	161	456	425	441	136	116	130	21	40	28	88	99	99	150	555	232	19	11	17	77.5632	89.7053	101.563	87.1862	99.5039	96.4944	48.0845	44.2368	50.295	77.5632	73.9831
KIF18A	KIF18A_002	KIF18A	81930	NM_031217.3	NC_000011.10	Tiled Kinetochore Gene - Essential	chr11	28119452	28119471	+	28119468	25	CTACTTTCATATGGTGGCAC	observation	300	242	305	301	308	265	1545	1761	1465	300	289	270	188	196	171	265	268	338	1285	2878	1643	198	183	135	171.095	169.599	190.041	191.555	177.151	158.826	162.918	183.297	167.08	171.095	184.32
KIF18A	KIF18A_001	KIF18A	81930	NM_031217.3	NC_000011.10	Tiled Kinetochore Gene - Essential	chr11	28119482	28119501	-	28119479	9	ATCAACAATGTCTGTCACTG	observation	352	265	287	314	353	354	1862	1842	1719	352	280	287	187	185	212	316	338	347	1353	3535	1746	154	171	186	200.752	185.718	178.826	199.828	203.034	212.168	196.345	191.728	196.048	200.752	178.58
NF2	NF2_4	NF2	4771	NM_000268.3	NC_000022.11	Control Growth Limiting Gene (Positive Enrichment)	chr22	30032804	30032823	-	30032801	NA	GTACTGCAGTCCAAAGAACC	positive_control	301	267	287	238	270	284	1643	1658	1460	301	272	211	935	973	842	263	268	277	1619	4197	2235	611	752	659	171.666	187.12	178.826	151.462	155.295	170.214	173.252	172.576	166.509	171.666	173.478
NF2	NF2_3	NF2	4771	NM_000268.3	NC_000022.11	Control Growth Limiting Gene (Positive Enrichment)	chr22	30038247	30038266	+	30038263	NA	CCTGGCTTCTTACGCCGTCC	positive_control	311	229	263	276	284	286	1752	1519	1619	311	246	233	428	514	470	243	227	267	1434	3720	2102	466	536	439	177.369	160.488	163.872	175.645	163.347	171.412	184.746	158.108	184.643	177.369	156.895
NF2	NF2_1	NF2	4771	NM_000268.3	NC_000022.11	Control Growth Limiting Gene (Positive Enrichment)	chr22	30057276	30057295	-	30057273	NA	ATTCCACGGGAAGGAGATCT	positive_control	412	307	324	365	410	401	2434	2611	2105	412	390	381	451	440	498	423	462	505	2820	6811	3519	567	572	412	234.971	215.153	201.88	232.284	235.818	240.337	256.662	271.77	240.07	234.971	248.736
NF2	NF2_2	NF2	4771	NM_000268.3	NC_000022.11	Control Growth Limiting Gene (Positive Enrichment)	chr22	30057304	30057323	+	30057320	NA	AAACATCTCGTACAGTGACA	positive_control	298	224	262	304	296	314	1373	1433	1455	298	278	246	608	521	689	267	330	386	1540	3019	1705	413	566	420	169.955	156.984	163.248	193.464	170.249	188.194	144.781	149.156	165.939	169.955	177.304
ZNF207	ZNF207_001	ZNF207	7756	NM_003457.3	NC_000017.11	Tiled Kinetochore Gene - Essential	chr17	30677318	30677337	+	30677334	31	AGAAGAAGCAGCTGAAGCCG	observation	262	248	284	232	277	294	1589	1706	1420	262	208	223	54	69	116	169	176	177	567	1352	681	75	113	85	149.423	173.804	176.956	147.644	159.321	176.207	167.558	177.572	161.948	149.423	132.659
ZNF207	ZNF207_002	ZNF207	7756	NM_003457.3	NC_000017.11	Tiled Kinetochore Gene - Essential	chr17	30677338	30677357	-	30677335	37	GACAAAGGATACCAGCACCA	observation	203	139	165	178	184	148	865	870	670	203	161	155	9	15	21	29	42	55	177	240	133	20	19	10	115.774	97.4144	102.809	113.278	105.831	88.7029	91.2129	90.5553	76.4119	115.774	102.683
ZNF207	ZNF207_004	ZNF207	7756	NM_003457.3	NC_000017.11	Tiled Kinetochore Gene - Essential	chr17	30678877	30678896	-	30678874	117	ACAATTTCTTGTGACATATA	observation	192	128	173	132	165	169	945	881	883	192	180	172	145	137	143	167	174	146	1029	2045	1332	201	196	178	109.501	89.7053	107.794	84.0043	94.9025	101.289	99.6488	91.7003	100.704	109.501	114.801
ZNF207	ZNF207_005	ZNF207	7756	NM_003457.3	NC_000017.11	Tiled Kinetochore Gene - Essential	chr17	30678881	30678900	+	30678897	135	TGTCACAAGAAATTGTATAC	observation	255	193	257	220	246	247	1291	1074	1001	255	230	206	95	152	146	192	195	181	1088	2984	1450	164	182	170	145.431	135.259	160.133	140.007	141.491	148.038	136.134	111.789	114.162	145.431	146.691
ZNF207	ZNF207_006	ZNF207	7756	NM_003457.3	NC_000017.11	Tiled Kinetochore Gene - Essential	chr17	30678887	30678906	+	30678903	141	AAGAAATTGTATACAGGACC	observation	173	177	222	165	184	178	1131	1269	1266	173	177	147	47	38	48	115	117	111	577	1642	808	67	88	61	98.6649	124.046	138.325	105.005	105.831	106.683	119.262	132.086	144.384	98.6649	112.888
ZNF207	ZNF207_007	ZNF207	7756	NM_003457.3	NC_000017.11	Tiled Kinetochore Gene - Essential	chr17	30678908	30678927	-	30678905	148	ATGCAATGAATAGCTAAGCC	observation	192	163	208	205	229	205	1216	1285	1130	192	176	163	87	107	87	187	174	201	1145	2400	1287	127	145	130	109.501	114.234	129.602	130.461	131.713	122.866	128.225	133.751	128.874	109.501	112.25
ZNF207	ZNF207_008	ZNF207	7756	NM_003457.3	NC_000017.11	Tiled Kinetochore Gene - Essential	chr17	30678910	30678929	+	30678926	164	CTTAGCTATTCATTGCATGC	observation	243	176	210	223	231	199	993	1119	1018	243	181	211	106	79	94	120	104	124	716	1553	879	91	107	83	138.587	123.345	130.848	141.916	132.864	119.269	104.71	116.473	116.1	138.587	115.439
ZNF207	ZNF207_009	ZNF207	7756	NM_003457.3	NC_000017.11	Tiled Kinetochore Gene - Essential	chr17	30685547	30685566	-	30685544	197	TCCAGGTATTGCATTTGGTA	observation	302	234	284	289	296	282	1640	1585	1609	302	279	247	28	51	52	110	100	104	492	1154	837	90	94	67	172.236	163.993	176.956	183.918	170.249	169.015	172.936	164.977	183.503	172.236	177.942
ZNF207	ZNF207_010	ZNF207	7756	NM_003457.3	NC_000017.11	Tiled Kinetochore Gene - Essential	chr17	30685543	30685562	+	30685559	207	GCCGTACCAAATGCAATACC	observation	209	179	203	188	180	196	890	788	747	209	175	168	70	67	76	102	99	82	332	940	531	94	97	108	119.196	125.447	126.486	119.642	103.53	117.471	93.8491	82.0202	85.1935	119.196	111.612
ZNF207	ZNF207_011	ZNF207	7756	NM_003457.3	NC_000017.11	Tiled Kinetochore Gene - Essential	chr17	30685564	30685583	-	30685561	214	AACTCTATGTCTGTTCTTCC	observation	277	211	244	196	266	221	1230	1261	1137	277	223	226	224	253	217	189	249	225	1279	2502	1550	216	270	221	157.978	147.874	152.033	124.734	152.994	132.455	129.702	131.253	129.672	157.978	142.226
ZNF207	ZNF207_012	ZNF207	7756	NM_003457.3	NC_000017.11	Tiled Kinetochore Gene - Essential	chr17	30685563	30685582	+	30685579	227	TGGAAGAACAGACATAGAGT	observation	361	267	305	300	359	274	1613	1719	1751	361	263	256	45	95	61	120	133	164	860	1884	1242	123	148	139	205.885	187.12	190.041	190.919	206.485	164.22	170.088	178.925	199.697	205.885	167.738
ZNF207	ZNF207_013	ZNF207	7756	NM_003457.3	NC_000017.11	Tiled Kinetochore Gene - Essential	chr17	30685573	30685592	+	30685589	237	GACATAGAGTTGGAAATATA	observation	218	188	193	166	201	214	1013	996	813	218	172	193	184	216	202	185	155	192	1047	2892	1143	183	241	180	124.329	131.755	120.256	105.642	115.609	128.26	106.819	103.67	92.7207	124.329	109.699
ZNF207	ZNF207_014	ZNF207	7756	NM_003457.3	NC_000017.11	Tiled Kinetochore Gene - Essential	chr17	30685582	30685601	+	30685598	246	TTGGAAATATATGGTATGGA	observation	175	121	162	120	155	172	900	1103	919	175	155	135	31	48	42	67	62	99	622	1162	656	86	63	40	99.8056	84.7996	100.94	76.3675	89.1509	103.087	94.9036	114.808	104.81	99.8056	98.8568
ZNF207	ZNF207_015	ZNF207	7756	NM_003457.3	NC_000017.11	Tiled Kinetochore Gene - Essential	chr17	30685602	30685621	+	30685618	266	AGGTATTCCAGAAAAAGACA	observation	116	69	88	81	80	97	493	510	334	116	73	73	26	26	31	62	31	33	177	643	281	41	37	44	66.1568	48.3568	54.8315	51.5481	46.0133	58.1364	51.9861	53.0842	38.0919	66.1568	46.5583
ZNF207	ZNF207_016	ZNF207	7756	NM_003457.3	NC_000017.11	Tiled Kinetochore Gene - Essential	chr17	30685639	30685658	+	30685655	303	CTTCTTGAACAGAAAACACA	observation	93	89	90	97	106	111	536	560	500	93	77	82	73	110	102	89	87	79	659	1346	722	96	101	111	53.0395	62.3732	56.0777	61.7304	60.9677	66.5272	56.5204	58.2885	57.0238	53.0395	49.1095
ZNF207	ZNF207_017	ZNF207	7756	NM_003457.3	NC_000017.11	Tiled Kinetochore Gene - Essential	chr17	30687680	30687699	-	30687677	374	CTGTGGCTGAAATGAAGTTG	observation	321	245	243	253	262	308	1490	1438	1443	321	253	182	111	114	111	81	93	86	800	1530	964	93	110	79	183.072	171.702	151.41	161.008	150.694	184.598	157.118	149.677	164.571	183.072	161.36
ZNF207	ZNF207_018	ZNF207	7756	NM_003457.3	NC_000017.11	Tiled Kinetochore Gene - Essential	chr17	30687697	30687716	-	30687694	391	TGCTGAGGTTGAACAGGCTG	observation	330	235	274	306	309	302	1983	1857	1706	330	318	265	211	222	182	212	173	247	1543	3693	2094	271	337	217	188.205	164.693	170.725	194.737	177.727	181.002	209.104	193.289	194.565	188.205	202.816
ZNF207	ZNF207_019	ZNF207	7756	NM_003457.3	NC_000017.11	Tiled Kinetochore Gene - Essential	chr17	30687703	30687722	-	30687700	397	TAACCTTGCTGAGGTTGAAC	observation	261	224	285	263	256	272	1268	1487	1438	261	235	214	197	272	261	206	247	210	1407	3750	1982	303	287	190	148.853	156.984	177.579	167.372	147.243	163.022	133.709	154.777	164	148.853	149.88
ZNF207	ZNF207_020	ZNF207	7756	NM_003457.3	NC_000017.11	Tiled Kinetochore Gene - Essential	chr17	30687697	30687716	+	30687713	405	CAGCCTGTTCAACCTCAGCA	observation	247	174	189	203	213	256	1132	1269	1232	247	218	196	113	98	82	82	117	85	791	1726	941	85	119	102	140.868	121.943	117.763	129.188	122.511	153.432	119.368	132.086	140.507	140.868	139.037
ZNF207	ZNF207_021	ZNF207	7756	NM_003457.3	NC_000017.11	Tiled Kinetochore Gene - Essential	chr17	30687714	30687733	+	30687730	422	GCAAGGTTATATTCCTCCAA	observation	196	162	196	144	183	162	942	1198	1001	196	168	159	55	66	103	76	124	100	680	1439	705	99	114	70	111.782	113.533	122.125	91.641	105.256	97.0937	99.3325	124.696	114.162	111.782	107.148
ZNF207	ZNF207_022	ZNF207	7756	NM_003457.3	NC_000017.11	Tiled Kinetochore Gene - Essential	chr17	30687724	30687743	+	30687740	432	ATTCCTCCAATGGCACAGCC	observation	229	200	177	169	226	269	1304	1310	1269	229	204	197	168	195	200	188	230	193	1154	3525	1548	188	228	188	130.603	140.165	110.286	107.551	129.988	161.224	137.505	136.353	144.726	130.603	130.108
ZNF207	ZNF207_023	ZNF207	7756	NM_003457.3	NC_000017.11	Tiled Kinetochore Gene - Essential	chr17	30687745	30687764	-	30687742	439	CCTGGTACTGGTGGCAGTCC	observation	334	280	270	379	368	283	1793	1856	1634	334	284	300	204	271	335	282	225	275	1475	5065	2243	312	338	272	190.486	196.23	168.233	241.194	211.661	169.614	189.069	193.185	186.354	190.486	181.131
ZNF207	ZNF207_024	ZNF207	7756	NM_003457.3	NC_000017.11	Tiled Kinetochore Gene - Essential	chr17	30687754	30687773	-	30687751	448	CCTGGTGCTCCTGGTACTGG	observation	254	177	258	244	233	233	1574	1364	1485	254	210	194	67	120	88	140	127	115	813	1816	1063	88	132	86	144.861	124.046	160.756	155.281	134.014	139.647	165.976	141.974	169.361	144.861	133.935
ZNF207	ZNF207_025	ZNF207	7756	NM_003457.3	NC_000017.11	Tiled Kinetochore Gene - Essential	chr17	30687763	30687782	-	30687760	457	GGAGGCATTCCTGGTGCTCC	observation	225	210	232	179	200	213	1498	1255	1310	225	218	176	156	239	288	169	190	215	1573	3280	1803	208	280	198	128.321	147.173	144.556	113.915	115.033	127.66	157.962	130.629	149.402	128.321	139.037
ZNF207	ZNF207_026	ZNF207	7756	NM_003457.3	NC_000017.11	Tiled Kinetochore Gene - Essential	chr17	30687772	30687791	-	30687769	466	GTGCTACCTGGAGGCATTCC	observation	341	252	291	323	306	238	1813	1900	1674	341	311	263	415	418	384	269	304	299	2263	4962	2174	317	351	308	194.478	176.607	181.318	205.556	176.001	142.644	191.178	197.765	190.916	194.478	198.351
ZNF207	ZNF207_027	ZNF207	7756	NM_003457.3	NC_000017.11	Tiled Kinetochore Gene - Essential	chr17	30687919	30687938	-	30687916	487	GGAACACCTGGCATTAATGG	observation	298	216	259	212	257	223	1167	1223	1189	298	252	220	86	93	113	75	70	106	701	1466	798	91	138	110	169.955	151.378	161.379	134.916	147.818	133.654	123.058	127.298	135.603	169.955	160.722
ZNF207	ZNF207_028	ZNF207	7756	NM_003457.3	NC_000017.11	Tiled Kinetochore Gene - Essential	chr17	30687931	30687950	-	30687928	499	GGCATCAGAGGAGGAACACC	observation	269	215	264	299	318	276	1592	1543	1385	269	231	233	86	115	119	105	135	145	946	2085	1124	155	121	119	153.415	150.677	164.495	190.282	182.903	165.419	167.874	160.606	157.956	153.415	147.328
ZNF207	ZNF207_029	ZNF207	7756	NM_003457.3	NC_000017.11	Tiled Kinetochore Gene - Essential	chr17	30687940	30687959	-	30687937	508	GGCATTCCTGGCATCAGAGG	observation	213	112	147	140	157	169	817	869	845	213	149	149	38	78	59	61	80	74	298	920	579	56	82	69	121.478	78.4922	91.5936	89.0954	90.3012	101.289	86.1514	90.4513	96.3702	121.478	95.0301
ZNF207	ZNF207_030	ZNF207	7756	NM_003457.3	NC_000017.11	Tiled Kinetochore Gene - Essential	chr17	30687952	30687971	-	30687949	520	GGCATAACTGGTGGCATTCC	observation	279	302	298	280	340	263	1724	1744	1912	279	295	267	271	244	288	283	318	282	2136	4269	2420	266	351	282	159.119	211.649	185.679	178.191	195.557	157.627	181.793	181.527	218.059	159.119	188.147
ZNF207	ZNF207_031	ZNF207	7756	NM_003457.3	NC_000017.11	Tiled Kinetochore Gene - Essential	chr17	30687961	30687980	-	30687958	529	GGCATGCCTGGCATAACTGG	observation	216	184	192	200	259	218	1268	1061	1132	216	229	194	161	158	206	116	125	150	971	2407	1229	148	195	150	123.189	128.951	119.632	127.279	148.968	130.657	133.709	110.436	129.102	123.189	146.053
ZNF207	ZNF207_032	ZNF207	7756	NM_003457.3	NC_000017.11	Tiled Kinetochore Gene - Essential	chr17	30687973	30687992	-	30687970	541	TCTTACCCAGGTGGCATGCC	observation	244	202	253	303	250	227	1484	1234	1512	244	210	211	299	324	273	271	269	281	1840	4306	1949	263	316	249	139.157	141.566	157.641	192.828	143.792	136.051	156.486	128.443	172.44	139.157	133.935
ZNF207	ZNF207_033	ZNF207	7756	NM_003457.3	NC_000017.11	Tiled Kinetochore Gene - Essential	chr17	30687965	30687984	+	30687981	547	TTATGCCAGGCATGCCACCT	observation	403	327	376	382	476	352	2390	2566	2425	403	406	361	216	218	247	353	323	399	2582	5936	2815	294	338	243	229.838	229.169	234.28	243.103	273.779	210.969	252.022	267.086	276.565	229.838	258.941
ZNF207	ZNF207_034	ZNF207	7756	NM_003457.3	NC_000017.11	Tiled Kinetochore Gene - Essential	chr17	30689924	30689943	+	30689940	560	TTCTAATAGAATGATGCCAA	observation	161	127	168	146	185	159	761	858	721	161	197	138	112	126	160	87	123	105	817	1948	860	169	169	149	91.8211	89.0045	104.678	92.9138	106.406	95.2957	80.2463	89.3063	82.2283	91.8211	125.644
ZNF207	ZNF207_035	ZNF207	7756	NM_003457.3	NC_000017.11	Tiled Kinetochore Gene - Essential	chr17	30689943	30689962	+	30689959	579	ATGGGTGGAATGATGCCACC	observation	318	274	286	272	322	247	1808	1818	1555	318	265	210	162	196	200	172	239	212	1499	3574	1802	201	202	178	181.361	192.025	178.202	173.1	185.204	148.038	190.651	189.229	177.344	181.361	169.013
ZNF207	ZNF207_036	ZNF207	7756	NM_003457.3	NC_000017.11	Tiled Kinetochore Gene - Essential	chr17	30689949	30689968	+	30689965	585	GGAATGATGCCACCTGGACC	observation	351	262	354	319	371	310	1994	2131	1990	351	272	273	224	328	257	244	283	238	1921	4937	2386	258	292	234	200.181	183.616	220.572	203.01	213.387	185.797	210.264	221.809	226.955	200.181	173.478
ZNF207	ZNF207_037	ZNF207	7756	NM_003457.3	NC_000017.11	Tiled Kinetochore Gene - Essential	chr17	30689970	30689989	-	30689967	592	GGCATCAGAGGTGGTATTCC	observation	204	220	182	203	236	200	1319	1278	1376	204	242	211	206	205	226	191	174	197	1614	3357	1934	257	245	237	116.345	154.181	113.402	129.188	135.739	119.869	139.087	133.023	156.929	116.345	154.344
ZNF207	ZNF207_038	ZNF207	7756	NM_003457.3	NC_000017.11	Tiled Kinetochore Gene - Essential	chr17	30689979	30689998	-	30689976	601	GGCATTCCAGGCATCAGAGG	observation	216	144	182	200	233	168	1017	1090	984	216	177	156	35	65	41	73	62	80	631	1287	765	89	101	74	123.189	100.918	113.402	127.279	134.014	100.69	107.241	113.454	112.223	123.189	112.888
ZNF207	ZNF207_039	ZNF207	7756	NM_003457.3	NC_000017.11	Tiled Kinetochore Gene - Essential	chr17	30689991	30690010	-	30689988	613	CATATACCTGGTGGCATTCC	observation	313	263	286	295	336	263	1734	1768	1849	313	299	262	335	313	328	319	323	367	2265	5357	2245	346	390	340	178.509	184.316	178.202	187.737	193.256	157.627	182.848	184.025	210.874	178.509	190.698
ZNF207	ZNF207_040	ZNF207	7756	NM_003457.3	NC_000017.11	Tiled Kinetochore Gene - Essential	chr17	30692357	30692376	-	30692354	634	CCAGGACGTGGAACAGGTGG	observation	322	243	291	309	319	320	1682	1896	1833	322	259	247	113	138	136	119	184	162	1239	2553	1552	172	217	122	183.642	170.3	181.318	196.646	183.478	191.79	177.364	197.348	209.049	183.642	165.186
ZNF207	ZNF207_041	ZNF207	7756	NM_003457.3	NC_000017.11	Tiled Kinetochore Gene - Essential	chr17	30692363	30692382	-	30692360	640	GGAATTCCAGGACGTGGAAC	observation	247	181	179	218	233	225	1462	1321	1207	247	216	157	168	210	193	173	129	171	1391	3405	1503	194	227	182	140.868	126.849	111.532	138.734	134.014	134.852	154.166	137.498	137.655	140.868	137.762
ZNF207	ZNF207_042	ZNF207	7756	NM_003457.3	NC_000017.11	Tiled Kinetochore Gene - Essential	chr17	30692369	30692388	-	30692366	646	ATTGGAGGAATTCCAGGACG	observation	230	169	214	205	234	232	1451	1477	1304	230	197	172	171	260	238	211	186	184	1359	3792	2110	223	223	181	131.173	118.439	133.34	130.461	134.589	139.048	153.006	153.736	148.718	131.173	125.644
ZNF207	ZNF207_043	ZNF207	7756	NM_003457.3	NC_000017.11	Tiled Kinetochore Gene - Essential	chr17	30692375	30692394	-	30692372	652	TGAGTCATTGGAGGAATTCC	observation	319	273	303	313	324	286	1771	1723	1601	319	276	291	293	384	379	280	319	326	2087	5391	2277	392	404	285	181.931	191.325	188.795	199.192	186.354	171.412	186.749	179.341	182.59	181.931	176.029
ZNF207	ZNF207_044	ZNF207	7756	NM_003457.3	NC_000017.11	Tiled Kinetochore Gene - Essential	chr17	30692384	30692403	-	30692381	661	GCCTGTGCTTGAGTCATTGG	observation	297	229	211	269	274	251	1587	1456	1568	297	262	204	238	272	281	171	261	152	1625	3303	1820	251	263	242	169.384	160.488	131.471	171.19	157.596	150.435	167.347	151.55	178.827	169.384	167.1
ZNF207	ZNF207_045	ZNF207	7756	NM_003457.3	NC_000017.11	Tiled Kinetochore Gene - Essential	chr17	30692380	30692399	+	30692396	671	TCCTCCAATGACTCAAGCAC	observation	293	214	247	264	261	230	1279	1243	1163	293	206	230	128	132	169	148	131	143	823	2532	1114	150	180	150	167.103	149.976	153.902	168.009	150.119	137.849	134.869	129.38	132.637	167.103	131.384
ZNF207	ZNF207_046	ZNF207	7756	NM_003457.3	NC_000017.11	Tiled Kinetochore Gene - Essential	chr17	30692396	30692415	+	30692412	687	GCACAGGCTGTTTCAGCGCC	observation	167	137	158	172	160	185	1081	1142	885	167	158	136	197	213	225	154	159	129	1276	3036	1504	203	248	181	95.243	96.0127	98.4475	109.46	92.0267	110.879	113.99	118.867	100.932	95.243	100.77
ZNF207	ZNF207_047	ZNF207	7756	NM_003457.3	NC_000017.11	Tiled Kinetochore Gene - Essential	chr17	30692417	30692436	-	30692414	694	GGTGGTCTATTAAGAATACC	observation	226	181	225	172	208	177	1127	1306	977	226	205	196	93	147	146	132	129	110	1051	2539	1157	167	208	181	128.892	126.849	140.194	109.46	119.635	106.084	118.84	135.937	111.424	128.892	130.746
ZNF207	ZNF207_048	ZNF207	7756	NM_003457.3	NC_000017.11	Tiled Kinetochore Gene - Essential	chr17	30692435	30692454	-	30692432	712	ACAGTTGCTGTTGGTGCAGG	observation	270	240	295	277	258	245	1856	1792	1649	270	273	216	142	129	169	168	205	222	1936	4084	1872	180	236	167	153.986	168.197	183.81	176.282	148.393	146.839	195.712	186.523	188.064	153.986	174.115
ZNF207	ZNF207_049	ZNF207	7756	NM_003457.3	NC_000017.11	Tiled Kinetochore Gene - Essential	chr17	30692444	30692463	-	30692441	721	GGGGCAGGTACAGTTGCTGT	observation	293	201	253	273	248	201	1736	1701	1445	293	258	232	157	201	177	166	159	157	1593	3100	1965	199	202	177	167.103	140.865	157.641	173.736	142.641	120.468	183.059	177.051	164.799	167.103	164.549
ZNF207	ZNF207_050	ZNF207	7756	NM_003457.3	NC_000017.11	Tiled Kinetochore Gene - Essential	chr17	30692459	30692478	-	30692456	736	GTAACTGGAGGCTGTGGGGC	observation	268	202	240	221	271	232	1568	1590	1656	268	217	200	144	215	149	159	161	155	1523	3247	1615	171	181	162	152.845	141.566	149.541	140.643	155.87	139.048	165.343	165.498	188.863	152.845	138.399
ZNF207	ZNF207_051	ZNF207	7756	NM_003457.3	NC_000017.11	Tiled Kinetochore Gene - Essential	chr17	30692465	30692484	-	30692462	742	GGCTTAGTAACTGGAGGCTG	observation	283	218	237	249	270	262	1541	1658	1590	283	236	220	115	143	168	143	168	185	1158	3105	1704	224	238	208	161.4	152.779	147.671	158.463	155.295	157.028	162.496	172.576	181.336	161.4	150.517
ZNF207	ZNF207_052	ZNF207	7756	NM_003457.3	NC_000017.11	Tiled Kinetochore Gene - Essential	chr17	30692471	30692490	-	30692468	748	AAAAGAGGCTTAGTAACTGG	observation	293	243	296	259	299	276	1559	1883	1363	293	246	216	153	144	178	98	187	190	1178	2983	1783	203	223	217	167.103	170.3	184.433	164.827	171.975	165.419	164.394	195.995	155.447	167.103	156.895
ZNF207	ZNF207_053	ZNF207	7756	NM_003457.3	NC_000017.11	Tiled Kinetochore Gene - Essential	chr17	30692486	30692505	-	30692483	763	TGTCCAGCACTGGGGAAAAG	observation	267	231	311	246	281	284	1582	1495	1334	267	233	223	45	60	61	110	93	84	767	1980	892	100	113	101	152.275	161.89	193.78	156.553	161.622	170.214	166.819	155.609	152.139	152.275	148.604
ZNF207	ZNF207_054	ZNF207	7756	NM_003457.3	NC_000017.11	Tiled Kinetochore Gene - Essential	chr17	30692494	30692513	-	30692491	771	ACCTTACCTGTCCAGCACTG	observation	301	248	248	230	284	215	1202	1149	1140	301	233	231	54	51	85	72	66	76	410	1398	527	110	99	96	171.666	173.804	154.525	146.371	163.347	128.859	126.749	119.596	130.014	171.666	148.604
ZNF207	ZNF207_055	ZNF207	7756	NM_003457.3	NC_000017.11	Tiled Kinetochore Gene - Essential	chr17	30693696	30693715	-	30693693	796	GCTGTACTTGAGCTTGTGAC	observation	306	248	294	287	293	315	1858	1639	1631	306	328	306	275	314	325	256	300	276	1598	4100	2171	340	426	351	174.517	173.804	183.187	182.646	168.524	188.793	195.923	170.598	186.012	174.517	209.194
ZNF207	ZNF207_056	ZNF207	7756	NM_003457.3	NC_000017.11	Tiled Kinetochore Gene - Essential	chr17	30693724	30693743	-	30693721	824	TGCAGACAGACTTTCTGAAT	observation	374	290	325	284	355	340	1872	1686	1549	374	341	284	385	399	438	310	372	353	2010	5095	2614	395	379	364	213.299	203.239	202.503	180.736	204.184	203.777	197.4	175.49	176.66	213.299	217.485
ZNF207	ZNF207_057	ZNF207	7756	NM_003457.3	NC_000017.11	Tiled Kinetochore Gene - Essential	chr17	30693765	30693784	-	30693762	865	CTGCGTACTTGTGCTGTGCT	observation	313	239	289	327	300	311	1609	1588	1594	313	272	277	264	371	343	308	273	291	2387	4745	2004	356	369	321	178.509	167.497	180.072	208.101	172.55	186.396	169.667	165.29	181.792	178.509	173.478
ZNF207	ZNF207_058	ZNF207	7756	NM_003457.3	NC_000017.11	Tiled Kinetochore Gene - Essential	chr17	30694788	30694807	+	30694804	888	CAGGCTCAGGCAGCTGTCCA	observation	336	345	306	373	361	371	2105	2061	1984	336	336	333	253	268	339	294	349	325	1849	4774	2643	299	391	275	191.627	241.784	190.664	237.376	207.635	222.357	221.969	214.522	226.27	191.627	214.296
ZNF207	ZNF207_059	ZNF207	7756	NM_003457.3	NC_000017.11	Tiled Kinetochore Gene - Essential	chr17	30694808	30694827	-	30694805	894	AATCTGTACCAACAGGTCCT	observation	370	329	333	327	361	343	2178	2309	2160	370	338	356	352	434	512	348	401	404	2514	7173	2615	456	447	334	211.018	230.571	207.487	208.101	207.635	205.575	229.667	240.336	246.343	211.018	215.572
ZNF207	ZNF207_060	ZNF207	7756	NM_003457.3	NC_000017.11	Tiled Kinetochore Gene - Essential	chr17	30694815	30694834	-	30694812	901	GGTTTGAAATCTGTACCAAC	observation	109	103	111	93	130	116	548	558	417	109	124	128	121	147	123	91	82	123	527	1457	556	117	143	153	62.1646	72.1848	69.1625	59.1848	74.7717	69.5239	57.7858	58.0803	47.5578	62.1646	79.0854
ZNF207	ZNF207_061	ZNF207	7756	NM_003457.3	NC_000017.11	Tiled Kinetochore Gene - Essential	chr17	30694836	30694855	-	30694833	922	GTTGCAGGGGTACTATTTAA	observation	187	117	186	112	163	137	1089	1008	934	187	164	151	164	168	142	164	122	153	1161	2532	1318	141	149	127	106.649	81.9963	115.894	71.2763	93.7522	82.1101	114.833	104.919	106.52	106.649	104.597
ZNF207	ZNF207_062	ZNF207	7756	NM_003457.3	NC_000017.11	Tiled Kinetochore Gene - Essential	chr17	30694849	30694868	-	30694846	935	GGGTTCTGTAGTTGTTGCAG	observation	272	204	219	210	247	245	1398	1355	1235	272	203	211	70	131	72	115	116	194	691	2252	915	101	170	98	155.126	142.968	136.456	133.643	142.066	146.839	147.417	141.037	140.849	155.126	129.47
ZNF207	ZNF207_063	ZNF207	7756	NM_003457.3	NC_000017.11	Tiled Kinetochore Gene - Essential	chr17	30694869	30694888	-	30694866	955	GCAGGGAATGTAGGCTTTGG	observation	343	243	263	241	384	284	2032	1979	1798	343	270	284	109	138	148	157	153	154	1321	2635	1480	144	171	121	195.619	170.3	163.872	153.371	220.864	170.214	214.271	205.987	205.058	195.619	172.202
ZNF207	ZNF207_064	ZNF207	7756	NM_003457.3	NC_000017.11	Tiled Kinetochore Gene - Essential	chr17	30694878	30694897	-	30694875	964	TGTGTATAAGCAGGGAATGT	observation	415	328	399	452	392	355	2340	2629	2352	415	357	355	185	209	173	254	238	253	1886	4363	2693	246	262	248	236.682	229.87	248.611	287.651	225.465	212.767	246.749	273.644	268.24	236.682	227.689
ZNF207	ZNF207_065	ZNF207	7756	NM_003457.3	NC_000017.11	Tiled Kinetochore Gene - Essential	chr17	30694886	30694905	-	30694883	972	CTGTAGACTGTGTATAAGCA	observation	274	233	253	256	252	254	1502	1635	1574	274	254	257	91	117	126	135	146	128	993	2632	1099	120	181	149	156.267	163.292	157.641	162.917	144.942	152.233	158.384	170.182	179.511	156.267	161.998
ZNF207	ZNF207_066	ZNF207	7756	NM_003457.3	NC_000017.11	Tiled Kinetochore Gene - Essential	chr17	30694928	30694947	+	30694944	1028	TAGTACTGCAGCTAAACCAG	observation	373	296	366	372	373	359	2066	2006	1748	373	312	283	182	205	211	176	200	168	1236	3572	1657	202	258	203	212.728	207.444	228.049	236.739	214.537	215.164	217.857	208.798	199.355	212.728	198.989
ZNF207	ZNF207_067	ZNF207	7756	NM_003457.3	NC_000017.11	Tiled Kinetochore Gene - Essential	chr17	30694971	30694990	-	30694968	1057	CTAGTTGTTGTAAGTGTAGC	observation	195	152	187	191	183	175	936	1112	1164	195	199	153	216	286	252	193	154	214	1195	3140	1404	232	294	183	111.212	106.525	116.517	121.552	105.256	104.885	98.6998	115.744	132.751	111.212	126.919
ZNF207	ZNF207_068	ZNF207	7756	NM_003457.3	NC_000017.11	Tiled Kinetochore Gene - Essential	chr17	30694999	30695018	-	30694996	1085	ATCTGGATGGATCAACTTAC	observation	288	183	274	273	279	237	1150	1343	1058	288	249	217	351	353	376	262	262	333	1479	3256	1661	277	319	254	164.251	128.251	170.725	173.736	160.472	142.045	121.266	139.788	120.662	164.251	158.809
ZNF207	ZNF207_069	ZNF207	7756	NM_003457.3	NC_000017.11	Tiled Kinetochore Gene - Essential	chr17	30695012	30695031	-	30695009	1098	GGGATATATCCTCATCTGGA	observation	205	200	161	191	183	180	1105	1180	1107	205	212	176	101	134	140	140	113	190	898	2025	1041	98	184	116	116.915	140.165	100.317	121.552	105.256	107.882	116.521	122.822	126.251	116.915	135.211
ZNF207	ZNF207_070	ZNF207	7756	NM_003457.3	NC_000017.11	Tiled Kinetochore Gene - Essential	chr17	30695012	30695031	+	30695028	1112	TCCAGATGAGGATATATCCC	observation	293	247	262	270	313	255	1599	1510	1589	293	281	245	80	78	66	126	117	88	557	1434	881	122	127	85	167.103	173.103	163.248	171.827	180.027	152.833	168.612	157.171	181.222	167.103	179.218
ZNF207	ZNF207_071	ZNF207	7756	NM_003457.3	NC_000017.11	Tiled Kinetochore Gene - Essential	chr17	30696312	30696331	-	30696309	1118	CTGTGCCCTTCTCTCTTCCT	observation	297	234	273	312	275	262	1698	1762	1783	297	272	222	186	258	287	276	241	257	1777	4266	2079	205	276	226	169.384	163.993	170.102	198.556	158.171	157.028	179.052	183.401	203.347	169.384	173.478
ZNF207	ZNF207_072	ZNF207	7756	NM_003457.3	NC_000017.11	Tiled Kinetochore Gene - Essential	chr17	30696304	30696323	+	30696320	1124	TTATTCCCAGGAAGAGAGAA	observation	214	168	186	176	228	223	943	1128	919	214	186	161	82	81	117	96	110	141	657	2145	990	131	144	135	122.048	117.738	115.894	112.006	131.138	133.654	99.4379	117.41	104.81	122.048	118.628
ZNF207	ZNF207_073	ZNF207	7756	NM_003457.3	NC_000017.11	Tiled Kinetochore Gene - Essential	chr17	30696338	30696357	-	30696335	1144	GGAAGATTACGTTGATACTT	observation	274	222	253	235	255	298	1524	1416	1226	274	197	208	256	290	397	260	239	205	1442	3879	1466	304	296	254	156.267	155.583	157.641	149.553	146.668	178.604	160.703	147.387	139.822	156.267	125.644
ZNF207	ZNF207_074	ZNF207	7756	NM_003457.3	NC_000017.11	Tiled Kinetochore Gene - Essential	chr17	30696339	30696358	+	30696355	1159	AGTATCAACGTAATCTTCCT	observation	239	215	246	246	271	209	1242	1315	1151	239	224	203	248	210	245	203	270	197	1306	3443	1397	221	260	233	136.306	150.677	153.279	156.553	155.87	125.263	130.967	136.874	131.269	136.306	142.864
ZNF207	ZNF207_075	ZNF207	7756	NM_003457.3	NC_000017.11	Tiled Kinetochore Gene - Essential	chr17	30696359	30696378	-	30696356	1165	ATGGGGGCCTGTCCTGGCCG	observation	181	141	190	136	158	169	994	1178	992	181	184	144	213	244	266	155	194	176	1236	2642	1463	232	257	187	103.227	98.816	118.386	86.5498	90.8764	101.289	104.816	122.614	113.135	103.227	117.353
ZNF207	ZNF207_076	ZNF207	7756	NM_003457.3	NC_000017.11	Tiled Kinetochore Gene - Essential	chr17	30696365	30696384	-	30696362	1171	TTACCGATGGGGGCCTGTCC	observation	332	250	264	309	331	273	1871	1665	1688	332	303	290	174	230	203	232	279	250	1644	4272	1681	215	265	238	189.345	175.206	164.495	196.646	190.38	163.621	197.294	173.304	192.512	189.345	193.249
ZNF207	ZNF207_077	ZNF207	7756	NM_003457.3	NC_000017.11	Tiled Kinetochore Gene - Essential	chr17	30696359	30696378	+	30696375	1179	CGGCCAGGACAGGCCCCCAT	observation	226	185	189	191	202	183	1383	1357	1178	226	209	182	288	277	322	255	244	253	1534	3214	1720	239	270	245	128.892	129.652	117.763	121.552	116.184	109.68	145.835	141.246	134.348	128.892	133.297
ZNF207	ZNF207_078	ZNF207	7756	NM_003457.3	NC_000017.11	Tiled Kinetochore Gene - Essential	chr17	30696374	30696393	+	30696390	1194	CCCATCGGTAATCCACCAGT	observation	221	211	200	201	237	210	1121	1096	1025	221	197	191	143	241	221	147	174	182	1264	2693	1441	207	213	208	126.04	147.874	124.617	127.916	136.315	125.862	118.208	114.079	116.899	126.04	125.644
ZNF207	ZNF207_079	ZNF207	7756	NM_003457.3	NC_000017.11	Tiled Kinetochore Gene - Essential	chr17	30696383	30696402	+	30696399	1203	AATCCACCAGTTGGACCAAT	observation	316	226	284	245	279	253	1147	1283	1155	316	246	245	353	327	360	243	246	293	1600	3787	1842	347	343	324	180.22	158.386	176.956	155.917	160.472	151.634	120.949	133.543	131.725	180.22	156.895
ZNF207	ZNF207_080	ZNF207	7756	NM_003457.3	NC_000017.11	Tiled Kinetochore Gene - Essential	chr17	30696419	30696438	-	30696416	1225	TGTGGGATGCCTGGCTGTGG	observation	262	210	219	260	292	240	1687	1611	1566	262	218	163	90	69	128	168	128	161	986	2299	1287	132	101	115	149.423	147.173	136.456	165.463	167.949	143.843	177.892	167.684	178.599	149.423	139.037
ZNF207	ZNF207_081	ZNF207	7756	NM_003457.3	NC_000017.11	Tiled Kinetochore Gene - Essential	chr17	30696428	30696447	-	30696425	1234	CCTTGTTGCTGTGGGATGCC	observation	181	184	198	188	206	202	1275	1111	1267	181	200	180	177	270	254	176	219	172	1331	2976	1558	235	297	172	103.227	128.951	123.371	119.642	118.484	121.067	134.447	115.64	144.498	103.227	127.557
ZNF207	ZNF207_082	ZNF207	7756	NM_003457.3	NC_000017.11	Tiled Kinetochore Gene - Essential	chr17	30696436	30696455	-	30696433	1242	GTCTCATTCCTTGTTGCTGT	observation	335	235	266	287	279	286	1528	1552	1569	335	308	276	299	375	383	330	287	349	1650	4801	2370	364	387	274	191.056	164.693	165.741	182.646	160.472	171.412	161.125	161.542	178.941	191.056	196.438
ZNF207	ZNF207_083	ZNF207	7756	NM_003457.3	NC_000017.11	Tiled Kinetochore Gene - Essential	chr17	30696458	30696477	-	30696455	1264	ATACCATGAGGTGGCATTGG	observation	371	311	329	388	382	359	2290	2252	2256	371	358	348	186	214	221	245	259	340	2033	5089	2193	248	280	217	211.588	217.956	204.995	246.922	219.714	215.164	241.477	234.403	257.291	211.588	228.327
ZNF207	ZNF207_084	ZNF207	7756	NM_003457.3	NC_000017.11	Tiled Kinetochore Gene - Essential	chr17	30696452	30696471	+	30696468	1272	AGACCCCCAATGCCACCTCA	observation	280	297	275	258	319	281	1770	1648	1374	280	259	238	124	162	177	168	172	162	1132	3212	1601	210	233	144	159.689	208.144	171.349	164.19	183.478	168.416	186.644	171.535	156.701	159.689	165.186
ZNF207	ZNF207_085	ZNF207	7756	NM_003457.3	NC_000017.11	Tiled Kinetochore Gene - Essential	chr17	30696620	30696639	+	30696636	1296	CAGTATGGTGGTCATCATCA	observation	360	275	296	340	315	314	1859	1949	1834	360	349	289	318	314	260	243	286	273	1800	5582	2478	311	336	287	205.314	192.726	184.433	216.375	181.178	188.194	196.029	202.865	209.163	205.314	222.587
ZNF207	ZNF207_086	ZNF207	7756	NM_003457.3	NC_000017.11	Tiled Kinetochore Gene - Essential	chr17	30696629	30696648	+	30696645	1305	GGTCATCATCAAGGCATGCC	observation	284	185	240	245	269	236	1525	1274	1609	284	227	233	250	287	337	266	279	253	1606	3386	1861	283	351	280	161.97	129.652	149.541	155.917	154.72	141.445	160.809	132.606	183.503	161.97	144.777
ZNF207	ZNF207_087	ZNF207	7756	NM_003457.3	NC_000017.11	Tiled Kinetochore Gene - Essential	chr17	30696650	30696669	-	30696647	1312	ATAGCACCAGGAAGGTATCC	observation	334	263	317	312	341	299	1942	1884	1705	334	281	319	230	246	306	250	314	309	1918	5176	2472	251	325	259	190.486	184.316	197.518	198.556	196.132	179.204	204.781	196.099	194.451	190.486	179.218
ZNF207	ZNF207_088	ZNF207	7756	NM_003457.3	NC_000017.11	Tiled Kinetochore Gene - Essential	chr17	30696658	30696677	-	30696655	1320	ACGGGGGCATAGCACCAGGA	observation	179	111	146	140	163	146	1124	997	993	179	127	125	74	96	88	120	128	122	841	2105	994	94	100	70	102.087	77.7913	90.9705	89.0954	93.7522	87.5042	118.524	103.774	113.249	102.087	80.9988
ZNF207	ZNF207_089	ZNF207	7756	NM_003457.3	NC_000017.11	Tiled Kinetochore Gene - Essential	chr17	30696659	30696678	+	30696675	1335	CCTGGTGCTATGCCCCCGTA	observation	232	178	189	186	183	203	1440	1220	1093	232	211	164	185	295	247	189	182	212	1400	3451	1605	228	290	203	132.314	124.746	117.763	118.37	105.256	121.667	151.846	126.986	124.654	132.314	134.573
ZNF207	ZNF207_090	ZNF207	7756	NM_003457.3	NC_000017.11	Tiled Kinetochore Gene - Essential	chr17	30696665	30696684	+	30696681	1341	GCTATGCCCCCGTATGGGCA	observation	224	187	203	174	174	155	1275	1123	1095	224	170	165	143	172	135	171	156	159	1261	2880	1252	164	172	137	127.751	131.054	126.486	110.733	100.079	92.8983	134.447	116.889	124.882	127.751	108.424
ZNF207	ZNF207_091	ZNF207	7756	NM_003457.3	NC_000017.11	Tiled Kinetochore Gene - Essential	chr17	30696676	30696695	+	30696692	1352	GTATGGGCAGGGACCGCCAA	observation	237	203	215	229	259	213	1369	1434	1336	237	211	210	101	178	181	171	186	184	1011	2642	1622	156	225	166	135.165	142.267	133.963	145.735	148.968	127.66	144.359	149.26	152.368	135.165	134.573
ZNF207	ZNF207_092	ZNF207	7756	NM_003457.3	NC_000017.11	Tiled Kinetochore Gene - Essential	chr17	30696704	30696723	-	30696701	1366	GGAGGCCCACCCTGGTAAGG	observation	229	193	211	191	227	186	1385	1418	1209	229	181	160	142	108	155	148	179	150	1227	2535	1405	135	166	125	130.603	135.259	131.471	121.552	130.563	111.478	146.046	147.595	137.884	130.603	115.439
ZNF207	ZNF207_093	ZNF207	7756	NM_003457.3	NC_000017.11	Tiled Kinetochore Gene - Essential	chr17	30696696	30696715	+	30696712	1372	TGGTGCCCCCTTACCAGGGT	observation	163	113	135	157	155	116	1086	1094	992	163	149	159	116	114	188	133	121	150	1139	3056	1199	114	145	132	92.9618	79.193	84.1166	99.9142	89.1509	69.5239	114.517	113.871	113.135	92.9618	95.0301
ZNF207	ZNF207_094	ZNF207	7756	NM_003457.3	NC_000017.11	Tiled Kinetochore Gene - Essential	chr17	30696722	30696741	-	30696719	1384	ATTCCCATCGGAGGTCGAGG	observation	225	174	190	257	247	201	1376	1263	1191	225	171	181	91	109	103	192	210	226	1327	3143	1409	117	143	144	128.321	121.943	118.386	163.554	142.066	120.468	145.097	131.461	135.831	128.321	109.061
ZNF207	ZNF207_095	ZNF207	7756	NM_003457.3	NC_000017.11	Tiled Kinetochore Gene - Essential	chr17	30696715	30696734	+	30696731	1391	TGGGCCTCCTCGACCTCCGA	observation	241	244	231	288	297	279	1803	1831	1519	241	272	260	255	257	281	230	220	232	1685	3956	1775	318	380	208	137.447	171.001	143.933	183.282	170.825	167.217	190.124	190.583	173.238	137.447	173.478
ZNF207	ZNF207_096	ZNF207	7756	NM_003457.3	NC_000017.11	Tiled Kinetochore Gene - Essential	chr17	30696749	30696768	-	30696746	1411	CCACCTTGCGACATTACAGG	observation	253	206	249	199	227	228	1311	1198	1315	253	223	225	252	271	313	234	180	271	1266	3099	1488	252	301	285	144.29	144.37	155.148	126.643	130.563	136.65	138.243	124.696	149.973	144.29	142.226
ZNF207	ZNF207_097	ZNF207	7756	NM_003457.3	NC_000017.11	Tiled Kinetochore Gene - Essential	chr17	30696743	30696762	+	30696759	1419	AGACCTCCTGTAATGTCGCA	observation	352	305	296	319	324	311	1862	2016	1775	352	312	271	289	330	379	238	289	343	2089	5070	2358	323	358	308	200.752	213.751	184.433	203.01	186.354	186.396	196.345	209.839	202.434	200.752	198.989
ZNF207	ZNF207_098	ZNF207	7756	NM_003457.3	NC_000017.11	Tiled Kinetochore Gene - Essential	chr17	30696772	30696791	-	30696769	1434	GGATGAAGTAAGATCAGTAA	observation	235	164	183	223	202	205	885	932	805	235	191	171	159	113	154	139	157	111	987	2399	1138	144	140	137	134.025	114.935	114.025	141.916	116.184	122.866	93.3219	97.0087	91.8083	134.025	121.817
MAPRE1	MAPRE1_001	MAPRE1	22919	NM_012325.2	NC_000020.11	Tiled Kinetochore Gene - NOT ESSENTIAL	chr20	31413768	31413787	-	31413765	38	ATGTCGACTTAGGTTATCAC	observation	251	179	236	245	279	221	1020	1139	976	251	201	231	150	258	217	265	242	241	861	3324	1447	272	219	211	143.15	125.447	147.048	155.917	160.472	132.455	107.557	118.555	111.31	143.15	128.195
MAPRE1	MAPRE1_002	MAPRE1	22919	NM_012325.2	NC_000020.11	Tiled Kinetochore Gene - NOT ESSENTIAL	chr20	31413778	31413797	-	31413775	48	CCAGCATGTCATGTCGACTT	observation	250	163	213	232	257	233	1234	1240	1197	250	203	212	133	169	192	184	213	196	1252	3291	1444	211	211	190	142.579	114.234	132.717	147.644	147.818	139.647	130.123	129.067	136.515	142.579	129.47
MAPRE1	MAPRE1_003	MAPRE1	22919	NM_012325.2	NC_000020.11	Tiled Kinetochore Gene - NOT ESSENTIAL	chr20	31413775	31413794	+	31413791	59	CCTAAGTCGACATGACATGC	observation	211	160	207	235	190	205	1094	1059	1084	211	177	194	169	207	173	193	248	182	1111	2969	1657	192	185	176	120.337	112.132	128.979	149.553	109.282	122.866	115.361	110.228	123.628	120.337	112.888
MAPRE1	MAPRE1_004	MAPRE1	22919	NM_012325.2	NC_000020.11	Tiled Kinetochore Gene - NOT ESSENTIAL	chr20	31413801	31413820	-	31413798	71	CTGCAGAGACTCATTGATCC	observation	313	230	260	194	295	279	1428	1593	1170	313	228	204	242	236	285	215	261	262	1296	3623	1830	256	284	269	178.509	161.189	162.002	123.461	169.674	167.217	150.58	165.81	133.436	178.509	145.415
MAPRE1	MAPRE1_005	MAPRE1	22919	NM_012325.2	NC_000020.11	Tiled Kinetochore Gene - NOT ESSENTIAL	chr20	31413833	31413852	+	31413849	117	AAGATCGAACAGTTGTGCTC	observation	243	204	261	279	295	255	1473	1629	1339	243	248	219	109	161	142	185	184	166	1127	3005	1334	160	216	167	138.587	142.968	162.625	177.554	169.674	152.833	155.326	169.557	152.71	138.587	158.171
MAPRE1	MAPRE1_006	MAPRE1	22919	NM_012325.2	NC_000020.11	Tiled Kinetochore Gene - NOT ESSENTIAL	chr20	31421524	31421543	+	31421540	140	GGCTGCGTATTGTCAGTTTA	observation	315	229	270	253	252	280	1772	1719	1596	315	277	257	451	454	412	348	374	336	2140	5038	2485	389	423	336	179.65	160.488	168.233	161.008	144.942	167.816	186.855	178.925	182.02	179.65	176.667
MAPRE1	MAPRE1_007	MAPRE1	22919	NM_012325.2	NC_000020.11	Tiled Kinetochore Gene - NOT ESSENTIAL	chr20	31421540	31421559	+	31421556	156	TTTATGGACATGCTGTTCCC	observation	265	233	284	282	308	273	1396	1598	1524	265	248	253	66	118	131	211	197	187	1226	2942	1349	158	170	169	151.134	163.292	176.956	179.464	177.151	163.621	147.206	166.33	173.809	151.134	158.171
MAPRE1	MAPRE1_008	MAPRE1	22919	NM_012325.2	NC_000020.11	Tiled Kinetochore Gene - NOT ESSENTIAL	chr20	31421560	31421579	-	31421557	162	TCTTCAAGGCAATGGAGCCA	observation	299	244	269	277	287	294	1707	1578	1794	299	236	255	99	110	137	228	236	205	1307	3750	1863	166	203	150	170.525	171.001	167.61	176.282	165.073	176.207	180.001	164.249	204.601	170.525	150.517
MAPRE1	MAPRE1_009	MAPRE1	22919	NM_012325.2	NC_000020.11	Tiled Kinetochore Gene - NOT ESSENTIAL	chr20	31421568	31421587	-	31421565	170	TTTCACTTTCTTCAAGGCAA	observation	168	152	134	144	131	138	793	679	672	168	148	127	173	227	200	166	153	179	915	2517	1149	189	219	181	95.8134	106.525	83.4935	91.641	75.3469	82.7095	83.6206	70.6748	76.64	95.8134	94.3923
MAPRE1	MAPRE1_010	MAPRE1	22919	NM_012325.2	NC_000020.11	Tiled Kinetochore Gene - NOT ESSENTIAL	chr20	31421574	31421593	-	31421571	176	TTGGAATTTCACTTTCTTCA	observation	143	133	145	93	127	134	580	742	638	143	136	91	147	224	228	113	151	197	581	1604	801	191	185	175	81.5554	93.2094	90.3474	59.1848	73.0462	80.3121	61.1601	77.2323	72.7624	81.5554	86.7388
MAPRE1	MAPRE1_011	MAPRE1	22919	NM_012325.2	NC_000020.11	Tiled Kinetochore Gene - NOT ESSENTIAL	chr20	31421593	31421612	-	31421590	195	ACTCGTGTTCTAGCTTAGCT	observation	271	202	200	223	263	249	1605	1526	1616	271	267	195	242	261	228	279	323	305	1627	4660	2417	320	306	258	154.556	141.566	124.617	141.916	151.269	149.237	169.245	158.836	184.301	154.556	170.289
MAPRE1	MAPRE1_012	MAPRE1	22919	NM_012325.2	NC_000020.11	Tiled Kinetochore Gene - NOT ESSENTIAL	chr20	31421621	31421640	+	31421637	237	AACTTCAAAATACTACAAGC	observation	79	57	64	52	68	80	395	566	359	79	63	58	64	73	51	49	84	56	339	1544	603	86	60	70	45.0551	39.9469	39.8775	33.0926	39.1113	47.9475	41.6521	58.913	40.9431	45.0551	40.1805
MAPRE1	MAPRE1_013	MAPRE1	22919	NM_012325.2	NC_000020.11	Tiled Kinetochore Gene - NOT ESSENTIAL	chr20	31424430	31424449	+	31424446	275	TTCTCTGCAGATAATTCCTG	observation	245	181	196	215	193	213	1106	1111	1065	245	179	163	102	88	86	177	168	201	963	2441	1098	134	173	135	139.728	126.849	122.125	136.825	111.007	127.66	116.626	115.64	121.461	139.728	114.164
MAPRE1	MAPRE1_014	MAPRE1	22919	NM_012325.2	NC_000020.11	Tiled Kinetochore Gene - NOT ESSENTIAL	chr20	31424446	31424465	+	31424462	291	CCTGTGGACAAATTAGTAAA	observation	120	98	132	100	97	108	643	708	438	120	122	105	191	144	162	138	125	139	820	1847	887	155	149	147	68.4381	68.6806	82.2473	63.6396	55.7912	64.7291	67.8034	73.6933	49.9528	68.4381	77.8098
MAPRE1	MAPRE1_015	MAPRE1	22919	NM_012325.2	NC_000020.11	Tiled Kinetochore Gene - NOT ESSENTIAL	chr20	31424457	31424476	+	31424473	302	ATTAGTAAAAGGAAAGTTTC	observation	197	148	174	158	194	186	1175	1265	1074	197	187	177	282	348	289	192	281	231	1514	3035	1541	263	274	215	112.353	103.722	108.417	100.551	111.582	111.478	123.902	131.67	122.487	112.353	119.266
MAPRE1	MAPRE1_016	MAPRE1	22919	NM_012325.2	NC_000020.11	Tiled Kinetochore Gene - NOT ESSENTIAL	chr20	31424532	31424551	+	31424548	377	TGGAAAAGACTATGACCCTG	observation	210	180	216	216	234	220	1485	1572	1233	210	204	199	140	138	150	205	214	159	1381	3286	1587	226	202	179	119.767	126.148	134.586	137.462	134.589	131.856	156.591	163.624	140.621	119.767	130.108
MAPRE1	MAPRE1_017	MAPRE1	22919	NM_012325.2	NC_000020.11	Tiled Kinetochore Gene - NOT ESSENTIAL	chr20	31424545	31424564	+	31424561	390	GACCCTGTGGCTGCCAGACA	observation	193	147	197	193	236	223	1315	1210	1063	193	216	180	50	67	52	146	151	173	796	2092	936	126	141	73	110.071	103.021	122.748	122.824	135.739	133.654	138.665	125.945	121.233	110.071	137.762
MAPRE1	MAPRE1_018	MAPRE1	22919	NM_012325.2	NC_000020.11	Tiled Kinetochore Gene - NOT ESSENTIAL	chr20	31424562	31424581	+	31424578	407	ACAAGGTCAAGAAACTGCAG	observation	194	148	168	182	235	217	1157	901	902	194	182	142	64	63	62	167	107	138	784	1538	965	108	81	82	110.642	103.722	104.678	115.824	135.164	130.058	122.004	93.782	102.871	110.642	116.077
MAPRE1	MAPRE1_019	MAPRE1	22919	NM_012325.2	NC_000020.11	Tiled Kinetochore Gene - NOT ESSENTIAL	chr20	31424590	31424609	-	31424587	421	AGAGCTGGAGCAACAAGGGA	observation	243	161	212	185	220	221	1527	1322	1285	243	161	189	127	154	141	195	179	172	1284	2770	1389	158	194	171	138.587	112.832	132.094	117.733	126.537	132.455	161.02	137.602	146.551	138.587	102.683
MAPRE1	MAPRE1_020	MAPRE1	22919	NM_012325.2	NC_000020.11	Tiled Kinetochore Gene - NOT ESSENTIAL	chr20	31424605	31424624	-	31424602	436	TTCTTCGGTTTATTCAGAGC	observation	160	124	152	119	128	153	786	862	769	160	156	138	152	156	149	127	203	145	782	1976	1145	183	137	134	91.2508	86.902	94.709	75.7311	73.6214	91.6996	82.8825	89.7227	87.7026	91.2508	99.4946
MAPRE1	MAPRE1_021	MAPRE1	22919	NM_012325.2	NC_000020.11	Tiled Kinetochore Gene - NOT ESSENTIAL	chr20	31424620	31424639	-	31424617	451	CTAGAAGTGAGAGGTTTCTT	observation	208	169	166	188	185	191	1431	1268	1380	208	225	203	207	301	259	229	222	261	1503	3132	2013	275	299	271	118.626	118.439	103.432	119.642	106.406	114.475	150.897	131.982	157.386	118.626	143.502
MAPRE1	MAPRE1_022	MAPRE1	22919	NM_012325.2	NC_000020.11	Tiled Kinetochore Gene - NOT ESSENTIAL	chr20	31424629	31424648	-	31424626	460	CCTGCACTGCTAGAAGTGAG	observation	246	229	231	262	283	264	1678	1685	1528	246	231	239	114	168	199	220	274	282	1603	3472	2319	244	229	199	140.298	160.488	143.933	166.736	162.772	158.227	176.943	175.386	174.265	140.298	147.328
MAPRE1	MAPRE1_023	MAPRE1	22919	NM_012325.2	NC_000020.11	Tiled Kinetochore Gene - NOT ESSENTIAL	chr20	31424626	31424645	+	31424642	471	CCTCTCACTTCTAGCAGTGC	observation	205	195	161	195	246	250	1286	1139	968	205	219	199	160	134	154	171	216	192	960	3016	1363	178	246	184	116.915	136.66	100.317	124.097	141.491	149.836	135.607	118.555	110.398	116.915	139.675
MAPRE1	MAPRE1_024	MAPRE1	22919	NM_012325.2	NC_000020.11	Tiled Kinetochore Gene - NOT ESSENTIAL	chr20	31427546	31427565	-	31427543	484	TGTGTTGAGATGGGCCTCTG	observation	260	237	227	307	309	238	1624	1653	1678	260	243	249	99	122	114	246	219	199	1475	3640	1552	182	246	187	148.283	166.095	141.44	195.374	177.727	142.644	171.248	172.055	191.372	148.283	154.982
MAPRE1	MAPRE1_025	MAPRE1	22919	NM_012325.2	NC_000020.11	Tiled Kinetochore Gene - NOT ESSENTIAL	chr20	31427555	31427574	-	31427552	493	GCGGTTCTCTGTGTTGAGAT	observation	210	155	178	192	179	213	1247	1288	1062	210	209	198	293	215	258	174	231	252	1408	3285	1812	257	299	207	119.767	108.628	110.909	122.188	102.955	127.66	131.494	134.064	121.119	119.767	133.297
MAPRE1	MAPRE1_026	MAPRE1	22919	NM_012325.2	NC_000020.11	Tiled Kinetochore Gene - NOT ESSENTIAL	chr20	31427557	31427576	+	31427573	509	CTCAACACAGAGAACCGCTG	observation	181	130	138	157	187	179	889	857	705	181	145	122	78	81	71	145	99	118	820	1498	854	119	141	145	103.227	91.107	85.9858	99.9142	107.556	107.283	93.7437	89.2022	80.4035	103.227	92.4789
MAPRE1	MAPRE1_027	MAPRE1	22919	NM_012325.2	NC_000020.11	Tiled Kinetochore Gene - NOT ESSENTIAL	chr20	31427566	31427585	+	31427582	518	GAGAACCGCTGCGGCTCCTA	observation	186	151	150	126	159	183	862	1065	892	186	156	147	138	169	171	152	155	167	910	2224	1033	167	188	133	106.079	105.824	93.4628	80.1859	91.4515	109.68	90.8966	110.852	101.73	106.079	99.4946
MAPRE1	MAPRE1_028	MAPRE1	22919	NM_012325.2	NC_000020.11	Tiled Kinetochore Gene - NOT ESSENTIAL	chr20	31427576	31427595	+	31427592	528	GCGGCTCCTAAGGCTGGCCC	observation	216	171	219	201	243	248	1276	1423	1380	216	200	187	216	310	352	187	259	248	1760	3707	1741	293	305	278	123.189	119.841	136.456	127.916	139.766	148.637	134.552	148.115	157.386	123.189	127.557
MAPRE1	MAPRE1_029	MAPRE1	22919	NM_012325.2	NC_000020.11	Tiled Kinetochore Gene - NOT ESSENTIAL	chr20	31427596	31427615	-	31427593	534	GGTTCTTTCGCACCACACCA	observation	125	112	136	123	122	153	695	537	621	125	135	86	70	61	64	108	125	96	602	1865	748	106	118	85	71.2897	78.4922	84.7396	78.2767	70.1704	91.6996	73.2867	55.8945	70.8235	71.2897	86.1011
MAPRE1	MAPRE1_030	MAPRE1	22919	NM_012325.2	NC_000020.11	Tiled Kinetochore Gene - NOT ESSENTIAL	chr20	31427597	31427616	+	31427613	549	GGTGTGGTGCGAAAGAACCC	observation	187	180	211	177	229	193	1179	1246	1059	187	161	160	113	126	165	150	159	142	1023	2329	1426	148	171	106	106.649	126.148	131.471	112.642	131.713	115.673	124.324	129.692	120.776	106.649	102.683
MAPRE1	MAPRE1_031	MAPRE1	22919	NM_012325.2	NC_000020.11	Tiled Kinetochore Gene - NOT ESSENTIAL	chr20	31427603	31427622	+	31427619	555	GTGCGAAAGAACCCTGGTGT	observation	219	199	210	175	233	210	1425	1412	1280	219	172	155	67	73	83	148	163	122	847	1946	1266	100	101	85	124.9	139.464	130.848	111.369	134.014	125.862	150.264	146.97	145.981	124.9	109.699
MAPRE1	MAPRE1_032	MAPRE1	22919	NM_012325.2	NC_000020.11	Tiled Kinetochore Gene - NOT ESSENTIAL	chr20	31427609	31427628	+	31427625	561	AAGAACCCTGGTGTGGGCAA	observation	208	168	228	175	228	199	1513	1398	1153	208	174	148	57	76	80	132	164	151	981	2218	1095	129	139	106	118.626	117.738	142.064	111.369	131.138	119.269	159.544	145.513	131.497	118.626	110.975
MAPRE1	MAPRE1_033	MAPRE1	22919	NM_012325.2	NC_000020.11	Tiled Kinetochore Gene - NOT ESSENTIAL	chr20	31427641	31427660	+	31427657	593	GGCAGCTGAGTTGATGCAGC	observation	250	218	265	239	245	243	1421	1375	1555	250	246	206	228	289	295	242	233	275	1549	3985	2270	302	358	282	142.579	152.779	165.118	152.099	140.916	145.641	149.842	143.119	177.344	142.579	156.895
MAPRE1	MAPRE1_034	MAPRE1	22919	NM_012325.2	NC_000020.11	Tiled Kinetochore Gene - NOT ESSENTIAL	chr20	31434435	31434454	+	31434451	626	GAAACTTACTGTTGAAGACT	observation	262	201	251	259	261	265	1436	1368	1230	262	233	232	351	296	370	253	246	262	1787	3553	1801	327	337	259	149.423	140.865	156.394	164.827	150.119	158.826	151.424	142.39	140.279	149.423	148.604
MAPRE1	MAPRE1_035	MAPRE1	22919	NM_012325.2	NC_000020.11	Tiled Kinetochore Gene - NOT ESSENTIAL	chr20	31434446	31434465	+	31434462	637	TTGAAGACTTGGAGAAAGAG	observation	261	212	247	236	266	284	1547	1672	1490	261	219	206	175	188	252	256	251	289	1569	4022	2026	277	308	222	148.853	148.574	153.902	150.189	152.994	170.214	163.129	174.033	169.931	148.853	139.675
MAPRE1	MAPRE1_036	MAPRE1	22919	NM_012325.2	NC_000020.11	Tiled Kinetochore Gene - NOT ESSENTIAL	chr20	31434460	31434479	+	31434476	651	AAAGAGAGGGATTTCTACTT	observation	196	164	202	154	204	168	1086	1081	1041	196	173	129	172	219	284	144	191	189	1215	2263	1537	196	225	198	111.782	114.935	125.863	98.005	117.334	100.69	114.517	112.518	118.724	111.782	110.337
MAPRE1	MAPRE1_037	MAPRE1	22919	NM_012325.2	NC_000020.11	Tiled Kinetochore Gene - NOT ESSENTIAL	chr20	31434470	31434489	+	31434486	661	ATTTCTACTTCGGAAAGCTA	observation	136	118	143	132	128	146	707	679	620	136	129	132	62	67	81	99	95	112	570	1319	899	94	97	101	77.5632	82.6971	89.1012	84.0043	73.6214	87.5042	74.5521	70.6748	70.7095	77.5632	82.2743
MAPRE1	MAPRE1_038	MAPRE1	22919	NM_012325.2	NC_000020.11	Tiled Kinetochore Gene - NOT ESSENTIAL	chr20	31434492	31434511	+	31434508	683	GAACATTGAATTGATTTGCC	observation	240	168	261	227	255	219	1410	1162	1189	240	200	221	204	328	275	227	243	252	1266	3541	1852	279	312	306	136.876	117.738	162.625	144.462	146.668	131.256	148.682	120.949	135.603	136.876	127.557
MAPRE1	MAPRE1_039	MAPRE1	22919	NM_012325.2	NC_000020.11	Tiled Kinetochore Gene - NOT ESSENTIAL	chr20	31434501	31434520	+	31434517	692	ATTGATTTGCCAGGAGAACG	observation	281	228	239	243	250	260	1600	1609	1357	281	248	219	219	218	261	258	293	300	1615	4970	1718	239	306	241	160.259	159.788	148.917	154.644	143.792	155.829	168.718	167.475	154.763	160.259	158.171
MAPRE1	MAPRE1_040	MAPRE1	22919	NM_012325.2	NC_000020.11	Tiled Kinetochore Gene - NOT ESSENTIAL	chr20	31434537	31434556	-	31434534	714	CTACAATCCTCTGCAATACA	observation	163	110	141	103	114	132	544	711	630	163	92	132	129	129	144	147	149	164	630	1729	815	138	167	153	92.9618	77.0905	87.8551	65.5488	65.569	79.1134	57.364	74.0056	71.85	92.9618	58.6763
MAPRE1	MAPRE1_041	MAPRE1	22919	NM_012325.2	NC_000020.11	Tiled Kinetochore Gene - NOT ESSENTIAL	chr20	31434572	31434591	-	31434569	749	ATGTCAAACACATACATCTG	observation	267	239	258	258	266	267	1483	1556	1284	267	225	213	137	178	180	216	188	240	1477	3584	2128	149	154	146	152.275	167.497	160.756	164.19	152.994	160.025	156.38	161.959	146.437	152.275	143.502
MAPRE1	MAPRE1_042	MAPRE1	22919	NM_012325.2	NC_000020.11	Tiled Kinetochore Gene - NOT ESSENTIAL	chr20	31436481	31436500	+	31436497	771	GGCTTTGTGATACCTGATGA	observation	307	268	276	219	269	244	1627	1730	1594	307	281	264	344	296	415	233	270	336	1943	4721	1786	345	318	253	175.088	187.821	171.972	139.371	154.72	146.24	171.565	180.07	181.792	175.088	179.218
MAPRE1	MAPRE1_043	MAPRE1	22919	NM_012325.2	NC_000020.11	Tiled Kinetochore Gene - NOT ESSENTIAL	chr20	31436492	31436511	+	31436508	782	ACCTGATGAAGGGGGCCCAC	observation	290	189	204	255	249	163	1392	1614	1343	290	214	223	215	246	229	219	298	266	1677	3838	2068	250	279	252	165.392	132.456	127.109	162.281	143.217	97.6931	146.784	167.996	153.166	165.392	136.486
MAPRE2	MAPRE2_001	MAPRE2	10982	NM_014268.3	NC_000018.10	Tiled Kinetochore Gene - NOT ESSENTIAL	chr18	32621489	32621508	+	32621505	3	CTCGGGAGTGCGCCAATGCC	observation	211	182	192	205	195	199	1108	1251	1209	211	211	201	261	269	299	241	222	239	1221	3497	1532	217	391	207	120.337	127.55	119.632	130.461	112.158	119.269	116.837	130.212	137.884	120.337	134.573
MAPRE2	MAPRE2_002	MAPRE2	10982	NM_014268.3	NC_000018.10	Tiled Kinetochore Gene - NOT ESSENTIAL	chr18	32621510	32621529	-	32621507	10	GACAGGGTTTGGGTCGGCCC	observation	207	148	169	177	195	188	1079	1205	1116	207	182	139	190	188	228	191	177	186	1202	2796	1573	181	219	156	118.056	103.722	105.301	112.642	112.158	112.677	113.779	125.424	127.277	118.056	116.077
MAPRE2	MAPRE2_003	MAPRE2	10982	NM_014268.3	NC_000018.10	Tiled Kinetochore Gene - NOT ESSENTIAL	chr18	32621516	32621535	-	32621513	16	TTTGGGGACAGGGTTTGGGT	observation	255	183	222	240	271	254	1575	1496	1699	255	172	203	41	57	45	151	175	199	979	2257	1177	70	69	78	145.431	128.251	138.325	152.735	155.87	152.233	166.081	155.714	193.767	145.431	109.699
MAPRE2	MAPRE2_004	MAPRE2	10982	NM_014268.3	NC_000018.10	Tiled Kinetochore Gene - NOT ESSENTIAL	chr18	32621526	32621545	-	32621523	26	GTTCTCGCCATTTGGGGACA	observation	215	177	218	187	219	230	1309	1295	1144	215	200	167	212	223	221	190	295	251	1470	3467	1604	226	274	226	122.618	124.046	135.833	119.006	125.962	137.849	138.032	134.792	130.47	122.618	127.557
MAPRE2	MAPRE2_005	MAPRE2	10982	NM_014268.3	NC_000018.10	Tiled Kinetochore Gene - NOT ESSENTIAL	chr18	32621532	32621551	-	32621529	32	GTTGTTGTTCTCGCCATTTG	observation	255	181	251	188	215	215	1409	1414	1329	255	201	214	271	298	307	223	233	248	1356	3685	1681	203	227	186	145.431	126.849	156.394	119.642	123.661	128.859	148.577	147.178	151.569	145.431	128.195
MAPRE2	MAPRE2_006	MAPRE2	10982	NM_014268.3	NC_000018.10	Tiled Kinetochore Gene - NOT ESSENTIAL	chr18	32621542	32621561	+	32621558	56	GAACAACAACGACATCATCC	observation	183	136	178	225	232	174	902	800	866	183	173	164	166	196	205	173	169	220	900	2457	1542	201	213	186	104.368	95.3119	110.909	143.189	133.439	104.286	95.1145	83.2693	98.7652	104.368	110.337
MAPRE2	MAPRE2_007	MAPRE2	10982	NM_014268.3	NC_000018.10	Tiled Kinetochore Gene - NOT ESSENTIAL	chr18	32621563	32621582	-	32621560	63	TGATGGTCCCGTTATTATCC	observation	329	250	316	304	286	314	1757	1688	1749	329	279	278	347	339	376	308	359	335	2472	4610	2131	337	321	301	187.634	175.206	196.895	193.464	164.498	188.194	185.273	175.698	199.469	187.634	177.942
MAPRE2	MAPRE2_008	MAPRE2	10982	NM_014268.3	NC_000018.10	Tiled Kinetochore Gene - NOT ESSENTIAL	chr18	32621580	32621599	-	32621577	80	GTGCTTCCGGAAAGGAATGA	observation	192	160	206	199	258	213	1257	1388	1066	192	201	178	181	180	188	196	199	234	1193	3346	1652	195	170	187	109.501	112.132	128.356	126.643	148.393	127.66	132.549	144.472	121.575	109.501	128.195
MAPRE2	MAPRE2_009	MAPRE2	10982	NM_014268.3	NC_000018.10	Tiled Kinetochore Gene - NOT ESSENTIAL	chr18	32621588	32621607	-	32621585	88	CGCACTGTGTGCTTCCGGAA	observation	142	145	140	171	154	197	957	960	964	142	149	150	144	185	190	152	169	188	967	2270	1286	149	171	117	80.9851	101.619	87.232	108.824	88.5757	118.071	100.914	99.9231	109.942	80.9851	95.0301
MAPRE2	MAPRE2_010	MAPRE2	10982	NM_014268.3	NC_000018.10	Tiled Kinetochore Gene - NOT ESSENTIAL	chr18	32621588	32621607	+	32621604	102	TTCCGGAAGCACACAGTGCG	observation	306	242	275	274	303	335	1893	1835	1743	306	285	243	373	429	467	273	379	348	1911	4477	2374	345	429	336	174.517	169.599	171.349	174.372	174.276	200.78	199.614	190.999	198.785	174.517	181.769
MAPRE2	MAPRE2_011	MAPRE2	10982	NM_014268.3	NC_000018.10	Tiled Kinetochore Gene - NOT ESSENTIAL	chr18	32621604	32621623	+	32621620	118	TGCGCGGGGAGCGTTCCTAC	observation	231	198	232	222	261	230	1432	1400	1244	231	218	189	198	213	218	212	238	180	1276	3332	1765	212	227	168	131.743	138.763	144.556	141.28	150.119	137.849	151.002	145.721	141.875	131.743	139.037
MAPRE2	MAPRE2_012	MAPRE2	10982	NM_014268.3	NC_000018.10	Tiled Kinetochore Gene - NOT ESSENTIAL	chr18	32650191	32650210	-	32650188	158	CATAGTCTCTTGGGTTATCG	observation	261	203	228	241	278	237	1460	1402	1182	261	214	218	238	281	305	247	351	259	1611	3631	1730	291	280	233	148.853	142.267	142.064	153.371	159.896	142.045	153.955	145.929	134.804	148.853	136.486
MAPRE2	MAPRE2_013	MAPRE2	10982	NM_014268.3	NC_000018.10	Tiled Kinetochore Gene - NOT ESSENTIAL	chr18	32650200	32650219	-	32650197	167	ATGTCTGCTCATAGTCTCTT	observation	265	207	191	234	196	234	1282	1335	1106	265	231	248	320	310	406	263	252	289	1758	4051	2132	355	366	270	151.134	145.07	119.009	148.917	112.733	140.246	135.185	138.956	126.137	151.134	147.328
MAPRE2	MAPRE2_014	MAPRE2	10982	NM_014268.3	NC_000018.10	Tiled Kinetochore Gene - NOT ESSENTIAL	chr18	32650212	32650231	+	32650228	193	GCAGACATGACATCATTGCA	observation	364	266	288	315	330	305	1731	1641	1555	364	254	270	390	384	438	260	408	416	2047	5250	2368	407	456	384	207.596	186.419	179.449	200.465	189.805	182.8	182.531	170.806	177.344	207.596	161.998
MAPRE2	MAPRE2_015	MAPRE2	10982	NM_014268.3	NC_000018.10	Tiled Kinetochore Gene - NOT ESSENTIAL	chr18	32650249	32650268	+	32650265	230	ATCTTTAAACTACACAAAAG	observation	79	81	91	59	72	80	429	440	338	79	82	61	118	109	105	73	77	85	616	1593	577	96	117	88	45.0551	56.7667	56.7008	37.5474	41.412	47.9475	45.2374	45.7981	38.5481	45.0551	52.2984
MAPRE2	MAPRE2_016	MAPRE2	10982	NM_014268.3	NC_000018.10	Tiled Kinetochore Gene - NOT ESSENTIAL	chr18	32650265	32650284	+	32650281	246	AAAGTGGAACAGCTTTGTTC	observation	301	237	276	256	299	278	1682	1659	1675	301	292	290	330	459	373	296	280	356	1896	4147	2520	306	387	371	171.666	166.095	171.972	162.917	171.975	166.618	177.364	172.68	191.03	171.666	186.233
MAPRE2	MAPRE2_017	MAPRE2	10982	NM_014268.3	NC_000018.10	Tiled Kinetochore Gene - NOT ESSENTIAL	chr18	32677409	32677428	-	32677406	253	AATTGGCAATAGGCCGCTCC	observation	318	215	257	256	269	310	1940	1718	1786	318	284	256	423	411	488	295	349	350	2122	4715	2341	346	387	316	181.361	150.677	160.133	162.917	154.72	185.797	204.57	178.821	203.689	181.361	181.131
MAPRE2	MAPRE2_018	MAPRE2	10982	NM_014268.3	NC_000018.10	Tiled Kinetochore Gene - NOT ESSENTIAL	chr18	32677419	32677438	-	32677416	263	CATGTCCATGAATTGGCAAT	observation	325	208	274	284	313	286	1744	1677	1602	325	252	295	471	322	385	277	309	344	1750	5294	2576	358	409	322	185.353	145.771	170.725	180.736	180.027	171.412	183.902	174.553	182.704	185.353	160.722
MAPRE2	MAPRE2_019	MAPRE2	10982	NM_014268.3	NC_000018.10	Tiled Kinetochore Gene - NOT ESSENTIAL	chr18	32677411	32677430	+	32677427	269	AGCGGCCTATTGCCAATTCA	observation	302	240	269	214	309	300	1866	1723	1387	302	293	241	328	390	439	266	284	300	1986	4343	2530	307	329	304	172.236	168.197	167.61	136.189	177.727	179.803	196.767	179.341	158.184	172.236	186.871
MAPRE2	MAPRE2_020	MAPRE2	10982	NM_014268.3	NC_000018.10	Tiled Kinetochore Gene - NOT ESSENTIAL	chr18	32677427	32677446	+	32677443	285	TTCATGGACATGCTCTTCCC	observation	283	250	298	301	344	299	1613	1448	1509	283	267	253	150	161	105	187	274	231	1106	2335	1478	165	168	173	161.4	175.206	185.679	191.555	197.857	179.204	170.088	150.717	172.098	161.4	170.289
MAPRE2	MAPRE2_021	MAPRE2	10982	NM_014268.3	NC_000018.10	Tiled Kinetochore Gene - NOT ESSENTIAL	chr18	32677447	32677466	-	32677444	291	TCTTCAAACTAATGCAGCCA	observation	228	169	230	194	220	226	1389	1397	1080	228	194	182	279	198	297	213	236	271	1487	3955	1703	245	302	196	130.032	118.439	143.31	123.461	126.537	135.452	146.468	145.409	123.171	130.032	123.73
MAPRE2	MAPRE2_022	MAPRE2	10982	NM_014268.3	NC_000018.10	Tiled Kinetochore Gene - NOT ESSENTIAL	chr18	32677468	32677487	+	32677484	326	AGTAAAATTTCAAGCAAAGC	observation	114	104	136	83	93	118	676	849	506	114	112	109	187	161	228	117	147	153	744	2480	875	111	139	119	65.0162	72.8856	84.7396	52.8209	53.4905	70.7226	71.2832	88.3695	57.7081	65.0162	71.432
MAPRE2	MAPRE2_023	MAPRE2	10982	NM_014268.3	NC_000018.10	Tiled Kinetochore Gene - NOT ESSENTIAL	chr18	32677534	32677553	+	32677550	392	TAAGCGAATGAACGTTGATA	observation	370	262	306	316	348	357	1972	2108	1799	370	303	265	296	311	348	329	341	355	2162	4912	2619	320	339	301	211.018	183.616	190.664	201.101	200.158	213.966	207.944	219.415	205.172	211.018	193.249
MAPRE2	MAPRE2_024	MAPRE2	10982	NM_014268.3	NC_000018.10	Tiled Kinetochore Gene - NOT ESSENTIAL	chr18	32681900	32681919	+	32681916	404	TTTATTGCAGGTAATTCCAG	observation	261	158	268	209	235	236	1100	1319	1096	261	197	214	199	165	189	158	191	230	1288	2553	1738	156	225	190	148.853	110.73	166.987	133.007	135.164	141.445	115.993	137.29	124.996	148.853	125.644
MAPRE2	MAPRE2_025	MAPRE2	10982	NM_014268.3	NC_000018.10	Tiled Kinetochore Gene - NOT ESSENTIAL	chr18	32681916	32681935	+	32681932	420	CCAGTGGAGAAGCTAGTGAA	observation	265	195	205	224	231	220	1443	1404	1199	265	230	191	215	295	294	228	220	282	1661	4262	1755	253	250	188	151.134	136.66	127.733	142.553	132.864	131.856	152.162	146.138	136.743	151.134	146.691
MAPRE2	MAPRE2_026	MAPRE2	10982	NM_014268.3	NC_000018.10	Tiled Kinetochore Gene - NOT ESSENTIAL	chr18	32681927	32681946	+	32681943	431	GCTAGTGAAAGGACGTTTCC	observation	259	206	232	255	271	248	1648	1622	1561	259	233	223	352	403	399	264	269	363	1378	4881	1909	336	358	272	147.712	144.37	144.556	162.281	155.87	148.637	173.779	168.828	178.028	147.712	148.604
MAPRE2	MAPRE2_027	MAPRE2	10982	NM_014268.3	NC_000018.10	Tiled Kinetochore Gene - NOT ESSENTIAL	chr18	32681948	32681967	-	32681945	438	GAATAAAATCCAGGTTGTCC	observation	137	121	149	128	135	162	922	844	668	137	166	106	165	190	225	144	115	166	906	2158	1127	171	178	160	78.1335	84.7996	92.8397	81.4587	77.6475	97.0937	97.2235	87.8491	76.1838	78.1335	105.872
MAPRE2	MAPRE2_028	MAPRE2	10982	NM_014268.3	NC_000018.10	Tiled Kinetochore Gene - NOT ESSENTIAL	chr18	32681957	32681976	-	32681954	447	TAAACCATTGAATAAAATCC	observation	134	114	90	105	135	110	567	669	519	134	121	98	122	129	163	118	147	144	535	1663	600	122	167	120	76.4226	79.8938	56.0777	66.8216	77.6475	65.9278	59.7893	69.6339	59.1907	76.4226	77.1721
MAPRE2	MAPRE2_029	MAPRE2	10982	NM_014268.3	NC_000018.10	Tiled Kinetochore Gene - NOT ESSENTIAL	chr18	32681982	32682001	+	32681998	486	TTCTATGATGCTAACTACGA	observation	143	108	125	139	125	95	679	806	682	143	86	121	177	143	168	154	145	187	831	1557	903	156	186	147	81.5554	75.6889	77.8857	88.459	71.8959	56.9377	71.5995	83.8938	77.7805	81.5554	54.8496
MAPRE2	MAPRE2_030	MAPRE2	10982	NM_014268.3	NC_000018.10	Tiled Kinetochore Gene - NOT ESSENTIAL	chr18	32682005	32682024	+	32682021	509	GAAGGAGTATGATCCTGTAG	observation	293	250	252	256	290	219	1697	1889	1493	293	239	236	204	181	185	223	284	268	1507	4742	2261	221	231	211	167.103	175.206	157.018	162.917	166.798	131.256	178.946	196.62	170.273	167.103	152.431
MAPRE2	MAPRE2_031	MAPRE2	10982	NM_014268.3	NC_000018.10	Tiled Kinetochore Gene - NOT ESSENTIAL	chr18	32682015	32682034	+	32682031	519	GATCCTGTAGAGGCACGACA	observation	178	150	150	151	182	182	695	645	719	178	152	138	173	175	233	160	226	188	837	1961	942	182	168	171	101.517	105.123	93.4628	96.0958	104.68	109.081	73.2867	67.1359	82.0002	101.517	96.9434
MAPRE2	MAPRE2_032	MAPRE2	10982	NM_014268.3	NC_000018.10	Tiled Kinetochore Gene - NOT ESSENTIAL	chr18	32682054	32682073	-	32682051	544	TGTTCACCAGGGTCAGGAGG	observation	331	233	350	284	348	247	2234	2133	2214	331	312	294	284	268	340	331	447	389	2257	5373	2765	296	377	231	188.775	163.292	218.08	180.736	200.158	148.038	235.572	222.017	252.501	188.775	198.989
MAPRE2	MAPRE2_033	MAPRE2	10982	NM_014268.3	NC_000018.10	Tiled Kinetochore Gene - NOT ESSENTIAL	chr18	32682060	32682079	-	32682057	550	AAGATCTGTTCACCAGGGTC	observation	305	199	222	220	251	234	1410	1603	1553	305	250	217	272	273	306	264	331	335	1806	4074	2008	260	299	278	173.947	139.464	138.325	140.007	144.367	140.246	148.682	166.851	177.116	173.947	159.446
MAPRE2	MAPRE2_034	MAPRE2	10982	NM_014268.3	NC_000018.10	Tiled Kinetochore Gene - NOT ESSENTIAL	chr18	32682066	32682085	-	32682063	556	AGGTTGAAGATCTGTTCACC	observation	344	250	271	248	267	304	1721	1885	1906	344	303	266	365	383	434	295	341	319	2105	4611	2206	341	357	322	196.189	175.206	168.856	157.826	153.57	182.201	181.477	196.203	217.375	196.189	193.249
MAPRE2	MAPRE2_035	MAPRE2	10982	NM_014268.3	NC_000018.10	Tiled Kinetochore Gene - NOT ESSENTIAL	chr18	32682104	32682123	-	32682101	594	CTGCTGTGGGGGAGTTTGCA	observation	238	175	191	192	210	212	1187	1303	1178	238	224	202	216	278	258	206	280	279	1240	2825	1570	235	251	221	135.736	122.644	119.009	122.188	120.785	127.061	125.167	135.625	134.348	135.736	142.864
MAPRE2	MAPRE2_036	MAPRE2	10982	NM_014268.3	NC_000018.10	Tiled Kinetochore Gene - NOT ESSENTIAL	chr18	32682115	32682134	-	32682112	605	TGTGACAATACCTGCTGTGG	observation	344	259	313	338	335	304	2072	2067	1916	344	286	252	266	217	283	305	397	283	1878	4593	2089	272	276	222	196.189	181.513	195.026	215.102	192.681	182.201	218.489	215.147	218.515	196.189	182.407
MAPRE2	MAPRE2_037	MAPRE2	10982	NM_014268.3	NC_000018.10	Tiled Kinetochore Gene - NOT ESSENTIAL	chr18	32706932	32706951	-	32706929	634	GTGGATCCTGGTTTAGCTGC	observation	291	223	302	300	309	290	1853	1733	1741	291	263	271	265	301	401	278	276	327	2062	4310	2282	281	388	288	165.962	156.284	188.172	190.919	177.727	173.81	195.396	180.382	198.557	165.962	167.738
MAPRE2	MAPRE2_038	MAPRE2	10982	NM_014268.3	NC_000018.10	Tiled Kinetochore Gene - NOT ESSENTIAL	chr18	32706944	32706963	-	32706941	646	GGTCGAGAAGGTGTGGATCC	observation	289	226	308	247	302	242	1734	1804	1750	289	278	243	244	317	331	239	283	298	1783	4509	2032	239	343	216	164.822	158.386	191.91	157.19	173.7	145.041	182.848	187.772	199.583	164.822	177.304
MAPRE2	MAPRE2_039	MAPRE2	10982	NM_014268.3	NC_000018.10	Tiled Kinetochore Gene - NOT ESSENTIAL	chr18	32706951	32706970	-	32706948	653	TGATGAGGGTCGAGAAGGTG	observation	329	242	246	287	303	293	1874	1982	1949	329	243	254	289	255	319	263	329	358	1736	4237	2353	265	323	252	187.634	169.599	153.279	182.646	174.276	175.608	197.61	206.3	222.279	187.634	154.982
MAPRE2	MAPRE2_040	MAPRE2	10982	NM_014268.3	NC_000018.10	Tiled Kinetochore Gene - NOT ESSENTIAL	chr18	32706957	32706976	+	32706973	673	CTCGACCCTCATCAGCCAAA	observation	102	90	84	90	125	123	477	468	435	102	86	81	114	135	150	98	92	123	460	1179	499	114	155	134	58.1724	63.0741	52.3392	57.2756	71.8959	73.7193	50.2989	48.7125	49.6107	58.1724	54.8496
MAPRE2	MAPRE2_041	MAPRE2	10982	NM_014268.3	NC_000018.10	Tiled Kinetochore Gene - NOT ESSENTIAL	chr18	32706971	32706990	+	32706987	687	GCCAAAAGGGCTTCTTCCAG	observation	181	134	148	139	152	173	991	1034	829	181	168	111	101	116	126	147	134	158	932	2401	1043	141	140	105	103.227	93.9103	92.2167	88.459	87.4254	103.687	104.499	107.626	94.5454	103.227	107.148
MAPRE2	MAPRE2_042	MAPRE2	10982	NM_014268.3	NC_000018.10	Tiled Kinetochore Gene - NOT ESSENTIAL	chr18	32707005	32707024	-	32707002	707	TTCTAAATCTTTATCGGATT	observation	237	189	212	169	202	224	1398	1299	1157	237	215	170	310	271	348	185	264	240	1535	4238	2010	313	314	256	135.165	132.456	132.094	107.551	116.184	134.253	147.417	135.209	131.953	135.165	137.124
MAPRE2	MAPRE2_043	MAPRE2	10982	NM_014268.3	NC_000018.10	Tiled Kinetochore Gene - NOT ESSENTIAL	chr18	32707011	32707030	-	32707008	713	CTGCGTTTCTAAATCTTTAT	observation	82	55	93	86	84	93	415	370	396	82	76	86	107	112	154	59	110	90	428	947	516	110	116	91	46.766	38.5453	57.947	54.73	48.314	55.739	43.7611	38.512	45.1628	46.766	48.4717
MAPRE2	MAPRE2_044	MAPRE2	10982	NM_014268.3	NC_000018.10	Tiled Kinetochore Gene - NOT ESSENTIAL	chr18	32707009	32707028	+	32707025	725	CGATAAAGATTTAGAAACGC	observation	139	119	149	127	125	158	588	610	624	139	135	127	195	202	237	133	157	152	922	1691	737	196	190	208	79.2741	83.3979	92.8397	80.8223	71.8959	94.6963	62.0037	63.4928	71.1657	79.2741	86.1011
MAPRE2	MAPRE2_045	MAPRE2	10982	NM_014268.3	NC_000018.10	Tiled Kinetochore Gene - NOT ESSENTIAL	chr18	32707030	32707049	+	32707046	746	GGTCATACAGCTTAATGAAC	observation	160	139	173	137	155	134	691	625	634	160	140	124	170	189	194	144	170	164	740	1734	708	153	183	176	91.2508	97.4144	107.794	87.1862	89.1509	80.3121	72.8649	65.0541	72.3062	91.2508	89.29
MAPRE2	MAPRE2_046	MAPRE2	10982	NM_014268.3	NC_000018.10	Tiled Kinetochore Gene - NOT ESSENTIAL	chr18	32712002	32712021	+	32712018	774	TCATTAAAACTTGCCCTTGA	observation	170	167	160	153	171	169	844	828	586	170	162	148	223	293	281	202	239	226	1031	2269	1172	229	262	232	96.954	117.037	99.6937	97.3686	98.3535	101.289	88.9985	86.1837	66.8319	96.954	103.321
MAPRE2	MAPRE2_047	MAPRE2	10982	NM_014268.3	NC_000018.10	Tiled Kinetochore Gene - NOT ESSENTIAL	chr18	32712013	32712032	+	32712029	785	TGCCCTTGAAGGCGTGGAAA	observation	248	159	216	196	186	192	1399	1175	1177	248	159	175	178	225	277	190	235	280	1380	3573	1669	154	230	156	141.439	111.431	134.586	124.734	106.981	115.074	147.522	122.302	134.234	141.439	101.408
MAPRE2	MAPRE2_048	MAPRE2	10982	NM_014268.3	NC_000018.10	Tiled Kinetochore Gene - NOT ESSENTIAL	chr18	32712019	32712038	+	32712035	791	TGAAGGCGTGGAAAAGGAAA	observation	263	196	224	273	277	255	1631	1530	1549	263	201	200	234	232	297	252	243	334	1586	3613	2005	234	262	219	149.994	137.361	139.571	173.736	159.321	152.833	171.986	159.253	176.66	149.994	128.195
MAPRE2	MAPRE2_049	MAPRE2	10982	NM_014268.3	NC_000018.10	Tiled Kinetochore Gene - NOT ESSENTIAL	chr18	32712032	32712051	+	32712048	804	AAGGAAAGGGATTTCTACTT	observation	221	200	212	189	233	228	1332	1478	1199	221	233	202	261	371	335	203	262	261	1504	3756	1704	233	307	247	126.04	140.165	132.094	120.279	134.014	136.65	140.457	153.84	136.743	126.04	148.604
MAPRE2	MAPRE2_050	MAPRE2	10982	NM_014268.3	NC_000018.10	Tiled Kinetochore Gene - NOT ESSENTIAL	chr18	32712071	32712090	+	32712087	843	GAGCTACTCTGCCAAGAACA	observation	234	201	249	220	261	235	1333	1360	1040	234	202	205	178	251	278	209	247	262	1220	3187	1605	260	225	206	133.454	140.865	155.148	140.007	150.119	140.846	140.563	141.558	118.609	133.454	128.833
MAPRE2	MAPRE2_051	MAPRE2	10982	NM_014268.3	NC_000018.10	Tiled Kinetochore Gene - NOT ESSENTIAL	chr18	32712112	32712131	-	32712109	870	TGTCCATTAGTCTCTGCACG	observation	308	291	341	373	345	366	2289	2337	2092	308	299	278	280	367	371	335	335	378	2436	5259	2821	296	272	267	175.658	203.939	212.472	237.376	198.433	219.36	241.372	243.25	238.588	175.658	190.698
MAPRE2	MAPRE2_052	MAPRE2	10982	NM_014268.3	NC_000018.10	Tiled Kinetochore Gene - NOT ESSENTIAL	chr18	32712106	32712125	+	32712122	878	TGACCTCGTGCAGAGACTAA	observation	244	185	207	251	262	257	1400	1330	1259	244	203	212	200	273	283	205	219	193	1524	3975	1764	182	208	171	139.157	129.652	128.979	159.735	150.694	154.031	147.628	138.435	143.586	139.157	129.47
MAPRE2	MAPRE2_053	MAPRE2	10982	NM_014268.3	NC_000018.10	Tiled Kinetochore Gene - NOT ESSENTIAL	chr18	32712136	32712155	-	32712133	894	CGTGTTCTTCTGAAGCATAC	observation	101	100	96	105	120	94	489	617	571	101	95	117	141	146	131	100	72	107	598	1462	675	100	154	132	57.6021	70.0823	59.8162	66.8216	69.02	56.3383	51.5643	64.2214	65.1212	57.6021	60.5896
MAPRE2	MAPRE2_054	MAPRE2	10982	NM_014268.3	NC_000018.10	Tiled Kinetochore Gene - NOT ESSENTIAL	chr18	32720256	32720275	-	32720253	910	TCTTCTGTGTGGCCCTCCTG	observation	277	204	230	256	256	239	1671	1471	1384	277	223	216	240	250	263	263	322	308	1647	3870	2079	196	228	148	157.978	142.968	143.31	162.917	147.243	143.243	176.204	153.111	157.842	157.978	142.226
MAPRE2	MAPRE2_055	MAPRE2	10982	NM_014268.3	NC_000018.10	Tiled Kinetochore Gene - NOT ESSENTIAL	chr18	32720267	32720286	-	32720264	921	CTGCTTCCGGCTCTTCTGTG	observation	209	178	182	156	176	205	1212	1106	1148	209	178	196	244	276	341	197	207	176	1136	3326	1806	224	286	237	119.196	124.746	113.402	99.2778	101.229	122.866	127.804	115.12	130.927	119.196	113.526
MAPRE2	MAPRE2_056	MAPRE2	10982	NM_014268.3	NC_000018.10	Tiled Kinetochore Gene - NOT ESSENTIAL	chr18	32720280	32720299	-	32720277	934	TGGGCTTGCTCCTCTGCTTC	observation	247	201	213	241	260	241	1560	1491	1112	247	242	199	272	333	361	241	247	233	1685	4135	1975	275	265	218	140.868	140.865	132.717	153.371	149.543	144.442	164.5	155.193	126.821	140.868	154.344
MAPRE2	MAPRE2_057	MAPRE2	10982	NM_014268.3	NC_000018.10	Tiled Kinetochore Gene - NOT ESSENTIAL	chr18	32720299	32720318	-	32720296	953	CTGCGGGGGCTGCTGTTCGT	observation	181	112	151	135	147	138	976	988	644	181	124	124	173	200	252	172	155	133	862	2472	1192	185	192	153	103.227	78.4922	94.0859	85.9134	84.5495	82.7095	102.918	102.838	73.4466	103.227	79.0854
MAPRE2	MAPRE2_058	MAPRE2	10982	NM_014268.3	NC_000018.10	Tiled Kinetochore Gene - NOT ESSENTIAL	chr18	32720313	32720332	-	32720310	967	CAGTACTCTTCCTGCTGCGG	observation	181	138	162	179	171	155	1066	1046	949	181	146	170	107	122	120	173	151	200	955	2416	1246	108	144	148	103.227	96.7136	100.94	113.915	98.3535	92.8983	112.408	108.875	108.231	103.227	93.1167
CLASP2	CLASP2_277	CLASP2	23122	NM_015097.2	NC_000003.12	Tiled Kinetochore Gene - NOT ESSENTIAL	chr3	33540136	33540155	-	33540133	4531	GATCCCACTACTGATGTTTC	observation	196	170	156	183	209	146	1456	1178	1040	196	176	186	266	274	346	203	292	235	1354	3436	1411	232	307	244	111.782	119.14	97.2013	116.46	120.21	87.5042	153.533	122.614	118.609	111.782	112.25
CLASP2	CLASP2_276	CLASP2	23122	NM_015097.2	NC_000003.12	Tiled Kinetochore Gene - NOT ESSENTIAL	chr3	33540130	33540149	+	33540146	4523	TGTCCAGAAACATCAGTAGT	observation	403	330	383	397	429	377	2208	2210	2194	403	326	385	405	403	451	324	421	408	2441	7044	3243	368	435	352	229.838	231.272	238.642	252.649	246.747	225.953	232.83	230.031	250.22	229.838	207.918
CLASP2	CLASP2_275	CLASP2	23122	NM_015097.2	NC_000003.12	Tiled Kinetochore Gene - NOT ESSENTIAL	chr3	33540166	33540185	-	33540163	4501	AAACGTGCACAAACAGGTTC	observation	442	330	374	398	424	467	2400	2159	1979	442	376	354	495	521	636	429	468	490	2510	6340	3115	476	502	396	252.08	231.272	233.034	253.286	243.871	279.894	253.076	224.723	225.7	252.08	239.807
CLASP2	CLASP2_274	CLASP2	23122	NM_015097.2	NC_000003.12	Tiled Kinetochore Gene - NOT ESSENTIAL	chr3	33540172	33540191	-	33540169	4495	TACATCAAACGTGCACAAAC	observation	123	109	122	154	98	106	567	548	482	123	77	89	144	130	185	136	165	160	645	1371	902	128	114	104	70.1491	76.3897	76.0164	98.005	56.3663	63.5305	59.7893	57.0395	54.9709	70.1491	49.1095
CLASP2	CLASP2_273	CLASP2	23122	NM_015097.2	NC_000003.12	Tiled Kinetochore Gene - NOT ESSENTIAL	chr3	33543154	33543173	-	33543151	4447	CCACATCTCAGTCAACTTAC	observation	143	118	101	119	119	133	713	597	525	143	121	108	136	169	173	118	154	126	533	1674	783	131	145	143	81.5554	82.6971	62.9316	75.7311	68.4449	79.7127	75.1848	62.1397	59.875	81.5554	77.1721
CLASP2	CLASP2_272	CLASP2	23122	NM_015097.2	NC_000003.12	Tiled Kinetochore Gene - NOT ESSENTIAL	chr3	33543151	33543170	+	33543167	4436	CCAGTAAGTTGACTGAGATG	observation	281	224	291	319	342	329	1935	1854	1713	281	272	242	194	188	167	254	294	235	1551	3797	1523	150	179	138	160.259	156.984	181.318	203.01	196.707	197.184	204.043	192.977	195.364	160.259	173.478
CLASP2	CLASP2_271	CLASP2	23122	NM_015097.2	NC_000003.12	Tiled Kinetochore Gene - NOT ESSENTIAL	chr3	33543190	33543209	-	33543187	4411	GTGGCTGTTCATGCGGTAAT	observation	265	238	312	279	327	266	2097	1830	1759	265	306	279	375	368	489	283	324	274	2033	5207	2607	381	442	321	151.134	166.796	194.403	177.554	188.08	159.425	221.125	190.478	200.61	151.134	195.162
CLASP2	CLASP2_270	CLASP2	23122	NM_015097.2	NC_000003.12	Tiled Kinetochore Gene - NOT ESSENTIAL	chr3	33543197	33543216	-	33543194	4404	CTGCCTGGTGGCTGTTCATG	observation	362	272	312	293	379	376	2281	2238	1914	362	356	267	298	322	356	345	370	355	1911	5604	2738	322	357	310	206.455	190.624	194.403	186.464	217.988	225.353	240.528	232.946	218.287	206.455	227.052
CLASP2	CLASP2_269	CLASP2	23122	NM_015097.2	NC_000003.12	Tiled Kinetochore Gene - NOT ESSENTIAL	chr3	33543191	33543210	+	33543207	4396	TTACCGCATGAACAGCCACC	observation	290	267	292	331	293	315	1344	1261	1307	290	268	231	170	220	226	234	230	243	1053	2835	1437	167	203	159	165.392	187.12	181.941	210.647	168.524	188.793	141.723	131.253	149.06	165.392	170.927
CLASP2	CLASP2_268	CLASP2	23122	NM_015097.2	NC_000003.12	Tiled Kinetochore Gene - NOT ESSENTIAL	chr3	33543212	33543231	-	33543209	4389	GAAAGCTTGTGTCTTCTGCC	observation	188	124	155	167	158	184	1053	997	871	188	161	141	182	178	170	178	181	153	1199	2843	1356	163	134	151	107.22	86.902	96.5783	106.278	90.8764	110.279	111.037	103.774	99.3354	107.22	102.683
CLASP2	CLASP2_267	CLASP2	23122	NM_015097.2	NC_000003.12	Tiled Kinetochore Gene - NOT ESSENTIAL	chr3	33543234	33543253	-	33543231	4367	ATAATTCAGAGAGCAGTGTT	observation	294	227	278	270	288	256	1698	1947	1592	294	249	251	300	264	288	278	236	273	1822	4279	2194	257	232	291	167.673	159.087	173.218	171.827	165.648	153.432	179.052	202.657	181.564	167.673	158.809
CLASP2	CLASP2_266	CLASP2	23122	NM_015097.2	NC_000003.12	Tiled Kinetochore Gene - NOT ESSENTIAL	chr3	33552042	33552061	+	33552058	4334	TTGCTTACCTGTATTAGACC	observation	195	159	192	218	225	182	931	1091	772	195	183	174	165	157	162	165	154	187	753	3434	1140	142	158	121	111.212	111.431	119.632	138.734	129.413	109.081	98.1725	113.558	88.0447	111.212	116.715
CLASP2	CLASP2_265	CLASP2	23122	NM_015097.2	NC_000003.12	Tiled Kinetochore Gene - NOT ESSENTIAL	chr3	33552054	33552073	+	33552070	4322	ATTAGACCTGGCATAATCTC	observation	295	233	275	352	330	282	1454	1680	1474	295	240	284	271	306	294	286	262	364	1636	3881	1848	251	268	257	168.244	163.292	171.349	224.011	189.805	169.015	153.322	174.865	168.106	168.244	153.069
CLASP2	CLASP2_264	CLASP2	23122	NM_015097.2	NC_000003.12	Tiled Kinetochore Gene - NOT ESSENTIAL	chr3	33552064	33552083	+	33552080	4312	GCATAATCTCTGGCAAAAGC	observation	153	141	136	100	138	120	665	733	678	153	138	119	118	136	145	92	120	112	736	2176	968	126	131	121	87.2586	98.816	84.7396	63.6396	79.373	71.9213	70.1232	76.2955	77.3243	87.2586	88.0144
CLASP2	CLASP2_263	CLASP2	23122	NM_015097.2	NC_000003.12	Tiled Kinetochore Gene - NOT ESSENTIAL	chr3	33552071	33552090	+	33552087	4305	CTCTGGCAAAAGCAGGTTTA	observation	218	197	208	183	263	232	1476	1515	1363	218	239	209	363	341	369	243	271	272	1578	4012	2193	289	311	280	124.329	138.062	129.602	116.46	151.269	139.048	155.642	157.691	155.447	124.329	152.431
CLASP2	CLASP2_262	CLASP2	23122	NM_015097.2	NC_000003.12	Tiled Kinetochore Gene - NOT ESSENTIAL	chr3	33552080	33552099	+	33552096	4296	AAGCAGGTTTAGGGTTTCCT	observation	289	244	231	233	269	280	1562	1560	1647	289	267	231	302	319	354	234	315	314	2071	4413	1959	342	384	288	164.822	171.001	143.933	148.28	154.72	167.816	164.711	162.375	187.836	164.822	170.289
CLASP2	CLASP2_261	CLASP2	23122	NM_015097.2	NC_000003.12	Tiled Kinetochore Gene - NOT ESSENTIAL	chr3	33552100	33552119	-	33552097	4290	AGTGATAGAGAGAGTGTCCA	observation	282	241	291	290	339	290	1762	1862	1829	282	305	248	177	189	214	237	244	291	1853	3631	2363	164	188	163	160.83	168.898	181.318	184.555	194.982	173.81	185.8	193.809	208.593	160.83	194.525
CLASP2	CLASP2_260	CLASP2	23122	NM_015097.2	NC_000003.12	Tiled Kinetochore Gene - NOT ESSENTIAL	chr3	33552133	33552152	+	33552149	4243	TGATTGCAGCCAGATTAATT	observation	217	179	225	221	221	216	1076	1070	1048	217	223	148	298	337	334	190	241	352	1279	3639	1715	229	308	219	123.759	125.447	140.194	140.643	127.112	129.458	113.463	111.373	119.522	123.759	142.226
CLASP2	CLASP2_259	CLASP2	23122	NM_015097.2	NC_000003.12	Tiled Kinetochore Gene - NOT ESSENTIAL	chr3	33552156	33552175	+	33552172	4220	TAGTCTGCAGTTTGAATGAT	observation	403	328	353	347	399	361	2209	2694	2079	403	355	314	368	395	420	357	456	405	2393	6282	2922	344	447	378	229.838	229.87	219.949	220.829	229.492	216.363	232.936	280.409	237.105	229.838	226.414
CLASP2	CLASP2_258	CLASP2	23122	NM_015097.2	NC_000003.12	Tiled Kinetochore Gene - NOT ESSENTIAL	chr3	33552183	33552202	+	33552199	4193	AGCACTTTGATGCACTGCTC	observation	285	214	251	257	285	279	1647	1694	1387	285	292	267	245	263	264	254	236	334	1579	4236	2134	286	308	224	162.541	149.976	156.394	163.554	163.923	167.217	173.674	176.323	158.184	162.541	186.233
CLASP2	CLASP2_257	CLASP2	23122	NM_015097.2	NC_000003.12	Tiled Kinetochore Gene - NOT ESSENTIAL	chr3	33552197	33552216	+	33552213	4179	CTGCTCTGGACTAATTGAAG	observation	259	223	224	246	269	235	1390	1371	1069	259	213	194	147	166	130	176	164	215	1254	2690	1114	153	151	138	147.712	156.284	139.571	156.553	154.72	140.846	146.573	142.703	121.917	147.712	135.848
CLASP2	CLASP2_256	CLASP2	23122	NM_015097.2	NC_000003.12	Tiled Kinetochore Gene - NOT ESSENTIAL	chr3	33552223	33552242	-	33552220	4167	TGAGGAAGCGGCATCAGTGT	observation	324	248	261	357	343	298	1815	1929	1738	324	286	242	160	182	173	225	247	279	1540	3471	1609	175	170	155	184.783	173.804	162.625	227.193	197.282	178.604	191.389	200.783	198.215	184.783	182.407
CLASP2	CLASP2_255	CLASP2	23122	NM_015097.2	NC_000003.12	Tiled Kinetochore Gene - NOT ESSENTIAL	chr3	33552235	33552254	-	33552232	4155	GGTGAGATCTGCTGAGGAAG	observation	291	213	262	257	332	297	1829	1849	1725	291	274	216	166	148	210	227	184	256	1452	4216	1800	145	167	114	165.962	149.275	163.248	163.554	190.955	178.005	192.865	192.456	196.732	165.962	174.753
CLASP2	CLASP2_254	CLASP2	23122	NM_015097.2	NC_000003.12	Tiled Kinetochore Gene - NOT ESSENTIAL	chr3	33552241	33552260	-	33552238	4149	TTAGGTGGTGAGATCTGCTG	observation	290	253	321	347	363	306	1913	2222	1982	290	303	251	181	243	243	235	272	254	1644	3890	2191	159	183	167	165.392	177.308	200.01	220.829	208.786	183.399	201.723	231.28	226.042	165.392	193.249
CLASP2	CLASP2_253	CLASP2	23122	NM_015097.2	NC_000003.12	Tiled Kinetochore Gene - NOT ESSENTIAL	chr3	33557520	33557539	-	33557517	4128	AGCACATAAAGATCCTCATA	observation	246	164	202	200	206	196	1045	933	965	246	202	198	166	165	193	159	187	245	1301	2404	1262	160	179	179	140.298	114.935	125.863	127.279	118.484	117.471	110.194	97.1128	110.056	140.298	128.833
CLASP2	CLASP2_252	CLASP2	23122	NM_015097.2	NC_000003.12	Tiled Kinetochore Gene - NOT ESSENTIAL	chr3	33557544	33557563	-	33557541	4104	ATTGACTGTCATGAAAACAT	observation	198	148	160	182	174	178	771	728	699	198	166	124	117	123	108	136	110	121	784	1896	825	102	106	81	112.923	103.722	99.6937	115.824	100.079	106.683	81.3008	75.775	79.7193	112.923	105.872
CLASP2	CLASP2_249	CLASP2	23122	NM_015097.2	NC_000003.12	Tiled Kinetochore Gene - NOT ESSENTIAL	chr3	33557619	33557638	-	33557616	4029	AATCAGGGCTTTGGCATTAA	observation	281	271	307	283	323	294	1958	1864	1474	281	277	242	368	395	480	302	305	342	1968	4892	2529	356	433	427	160.259	189.923	191.287	180.1	185.779	176.207	206.468	194.017	168.106	160.259	176.667
CLASP2	CLASP2_248	CLASP2	23122	NM_015097.2	NC_000003.12	Tiled Kinetochore Gene - NOT ESSENTIAL	chr3	33557628	33557647	-	33557625	4020	TTAGCCTACAATCAGGGCTT	observation	393	333	369	383	409	336	2527	2279	2102	393	333	355	264	354	394	369	380	389	2417	6726	3039	293	361	334	224.135	233.374	229.919	243.74	235.243	201.38	266.468	237.213	239.728	224.135	212.383
CLASP2	CLASP2_247	CLASP2	23122	NM_015097.2	NC_000003.12	Tiled Kinetochore Gene - NOT ESSENTIAL	chr3	33557635	33557654	-	33557632	4013	TTTCTTCTTAGCCTACAATC	observation	167	132	161	152	134	144	770	794	702	167	149	140	206	227	238	122	184	131	636	2631	1154	194	201	198	95.243	92.5086	100.317	96.7322	77.0724	86.3055	81.1953	82.6448	80.0614	95.243	95.0301
CLASP2	CLASP2_246	CLASP2	23122	NM_015097.2	NC_000003.12	Tiled Kinetochore Gene - NOT ESSENTIAL	chr3	33558475	33558494	-	33558472	4002	TGAAACGCTTGGAGATAAAG	observation	133	124	147	152	150	143	717	649	752	133	142	128	150	119	143	129	111	121	625	2156	956	97	143	112	75.8522	86.902	91.5936	96.7322	86.275	85.7062	75.6066	67.5522	85.7638	75.8522	90.5656
CLASP2	CLASP2_243	CLASP2	23122	NM_015097.2	NC_000003.12	Tiled Kinetochore Gene - NOT ESSENTIAL	chr3	33558553	33558572	-	33558550	3924	TGAACTTATGAAACTGACAC	observation	240	194	204	206	224	264	957	969	1007	240	229	193	222	285	279	207	253	245	935	2989	1480	234	241	150	136.876	135.96	127.109	131.098	128.837	158.227	100.914	100.86	114.846	136.876	146.053
CLASP2	CLASP2_242	CLASP2	23122	NM_015097.2	NC_000003.12	Tiled Kinetochore Gene - NOT ESSENTIAL	chr3	33558557	33558576	+	33558573	3906	CAGTTTCATAAGTTCATAGA	observation	109	107	111	91	123	135	636	532	522	109	121	110	86	83	100	101	111	107	656	1378	627	104	110	99	62.1646	74.9881	69.1625	57.912	70.7455	80.9114	67.0652	55.3741	59.5328	62.1646	77.1721
CLASP2	CLASP2_241	CLASP2	23122	NM_015097.2	NC_000003.12	Tiled Kinetochore Gene - NOT ESSENTIAL	chr3	33558589	33558608	+	33558605	3874	TTTCTTCTACACGCTCATTA	observation	92	84	88	104	112	104	549	513	494	92	100	101	150	135	123	89	77	132	714	1216	682	131	130	103	52.4692	58.8691	54.8315	66.1852	64.4187	62.3318	57.8912	53.3964	56.3395	52.4692	63.7786
CLASP2	CLASP2_240	CLASP2	23122	NM_015097.2	NC_000003.12	Tiled Kinetochore Gene - NOT ESSENTIAL	chr3	33558625	33558644	-	33558622	3852	CCTAGTTGCAGAGTTGTTGA	observation	310	216	315	290	294	265	1626	1714	1339	310	254	277	402	332	402	255	333	290	1644	4899	1807	348	364	320	176.798	151.378	196.272	184.555	169.099	158.826	171.459	178.404	152.71	176.798	161.998
CLASP2	CLASP2_239	CLASP2	23122	NM_015097.2	NC_000003.12	Tiled Kinetochore Gene - NOT ESSENTIAL	chr3	33558622	33558641	+	33558638	3841	CCTTCAACAACTCTGCAACT	observation	177	122	157	148	150	149	748	620	599	177	164	110	159	136	158	118	165	134	1026	1952	957	137	162	133	100.946	85.5004	97.8244	94.1866	86.275	89.3022	78.8755	64.5337	68.3145	100.946	104.597
CLASP2	CLASP2_238	CLASP2	23122	NM_015097.2	NC_000003.12	Tiled Kinetochore Gene - NOT ESSENTIAL	chr3	33558638	33558657	+	33558654	3825	AACTAGGTCAGAATGATCTA	observation	211	199	211	230	239	225	1226	1437	1199	211	190	196	242	187	239	205	170	195	1340	3836	1584	157	199	166	120.337	139.464	131.471	146.371	137.465	134.852	129.28	149.572	136.743	120.337	121.179
CLASP2	CLASP2_237	CLASP2	23122	NM_015097.2	NC_000003.12	Tiled Kinetochore Gene - NOT ESSENTIAL	chr3	33576709	33576728	+	33576725	3812	GTGACCCAGAACATACCGTC	observation	239	183	204	219	233	211	1182	1282	1164	239	175	192	164	178	158	185	182	209	1152	3968	1373	136	163	158	136.306	128.251	127.109	139.371	134.014	126.462	124.64	133.439	132.751	136.306	111.612
CLASP2	CLASP2_236	CLASP2	23122	NM_015097.2	NC_000003.12	Tiled Kinetochore Gene - NOT ESSENTIAL	chr3	33576716	33576735	+	33576732	3805	AGAACATACCGTCAGGAAAC	observation	228	195	224	265	253	248	1156	1365	1101	228	217	215	280	382	255	221	230	255	1185	4246	1650	246	272	223	130.032	136.66	139.571	168.645	145.517	148.637	121.898	142.078	125.566	130.032	138.399
[truncated: 5,537 more rows]
[truncated: 13 more columns]
