# Supplementary material for: Functional dissection of human mitotic genes using CRISPR–Cas9 tiling screens
Source: Genes Dev. 2022 Apr 1;36(7-8):495–510. doi: 10.1101/gad.349319.121 (PMC9067404; doi:10.1101/gad.349319.121)
Supplement: Supplemental Material [file supp_gad.349319.121_Supplementary_Table2.xlsx]

## Sheet: Summary
Gene	Transcript	CDS	Region START (AA)	Region END (AA)	Region SEQ (AA)	No.of sgRNA Targeting	ARPE19 Mean Z Score	RAS Mean Z score	HCT116 Mean Z Score	HeLa Mean Z Score	PFAM Overlap	D2P2 Overlap	Literature Overlap	Method
AURKB	NM_001284526.1	CCDS67162.1	29	32	LRKE	1	-1.08237	-1.13482	-0.93841	-0.882917	FALSE	TRUE	FALSE	SURF
AURKB	NM_001284526.1	CCDS67162.1	30	85	RKEPVTPSALVLMSRSNVQPTAAPGQKVMENSSGTPDILTRRHFTIDDFEIGRPLG	14	-0.693853	-0.818589	-0.595866	-0.467654	TRUE	TRUE	TRUE	TiVex
AURKB	NM_001284526.1	CCDS67162.1	36	48	PSALVLMSRSNVQ	3	-1.37937	-1.34254	-1.16034	-0.818007	FALSE	TRUE	FALSE	SURF
AURKB	NM_001284526.1	CCDS67162.1	51	54	AAPG	1	-0.836294	-1.24838	-0.769505	-0.778148	FALSE	TRUE	FALSE	SURF
AURKB	NM_001284526.1	CCDS67162.1	56	61	KVMENS	2	-1.35731	-1.3536	-1.10982	-0.882308	TRUE	FALSE	TRUE	SURF
AURKB	NM_001284526.1	CCDS67162.1	80	99	IGRPLGKGKFGNVYLAREKK	5	-0.494621	-0.471848	-0.494443	-0.695562	TRUE	FALSE	TRUE	SURF
AURKB	NM_001284526.1	CCDS67162.1	95	101	AREKKSH	1	-1.43759	-1.47052	-2.07353	-2.72026	TRUE	FALSE	TRUE	ProTiler
AURKB	NM_001284526.1	CCDS67162.1	114	118	IEKEG	3	-0.65822	-0.510348	0.331771	-0.104709	TRUE	FALSE	TRUE	SURF
AURKB	NM_001284526.1	CCDS67162.1	115	288	EKEGVEHQLRREIEIQAHLHHPNILRLYNYFYDRRRIYLILEYAPRGELYKELQKSCTFDEQRTATIMEELADALMYCHGKKVIHRDIKPENLLLGLKGELKIADFGWSVHAPSLRRKTMCGTLDYLPPEMIEGRMHNEKVDLWCIGVLCYELLVGNPPFESASHNETYRRIVK	33	-1.25029	-1.46457	-0.836955	-1.21867	TRUE	FALSE	TRUE	TiVex
AURKB	NM_001284526.1	CCDS67162.1	143	160	NYFYDRRRIYLILEYAPR	2	-1.4472	-1.44907	-0.719573	-0.923106	TRUE	FALSE	TRUE	ProTiler
AURKB	NM_001284526.1	CCDS67162.1	149	153	RRIYL	1	-1.62674	-1.90599	-1.67641	-1.68504	TRUE	FALSE	TRUE	SURF
AURKB	NM_001284526.1	CCDS67162.1	159	171	PRGELYKELQKSC	3	-1.03149	-1.05262	-0.247745	-0.817132	TRUE	FALSE	TRUE	SURF
AURKB	NM_001284526.1	CCDS67162.1	166	173	ELQKSCTF	1	-2.33899	-2.56311	-2.08506	-2.75553	TRUE	FALSE	TRUE	ProTiler
AURKB	NM_001284526.1	CCDS67162.1	181	201	IMEELADALMYCHGKKVIHRD	4	-1.70517	-2.40023	-1.85383	-2.13314	TRUE	FALSE	TRUE	SURF
AURKB	NM_001284526.1	CCDS67162.1	183	204	EELADALMYCHGKKVIHRDIKP	3	-2.55508	-3.37362	-2.46416	-3.03553	TRUE	FALSE	TRUE	ProTiler
AURKB	NM_001284526.1	CCDS67162.1	222	228	WSVHAPS	1	-3.39053	-4.72624	-4.28073	-5.223	TRUE	FALSE	TRUE	SURF
AURKB	NM_001284526.1	CCDS67162.1	228	245	SLRRKTMCGTLDYLPPEM	7	-1.64089	-1.99424	-1.46804	-1.77086	TRUE	FALSE	TRUE	ProTiler
AURKB	NM_001284526.1	CCDS67162.1	231	239	RKTMCGTLD	3	-2.37357	-2.61359	-2.10309	-2.58557	TRUE	FALSE	TRUE	SURF
AURKB	NM_001284526.1	CCDS67162.1	250	261	MHNEKVDLWCIG	3	-2.27684	-2.23932	-1.06169	-2.03261	TRUE	FALSE	TRUE	SURF
AURKB	NM_001284526.1	CCDS67162.1	252	264	NEKVDLWCIGVLC	3	-2.27684	-2.23932	-1.06169	-2.03261	TRUE	FALSE	TRUE	ProTiler
AURKB	NM_001284526.1	CCDS67162.1	270	278	GNPPFESAS	1	-3.49294	-3.43192	-2.28197	-3.66139	TRUE	FALSE	TRUE	SURF
AURKB	NM_001284526.1	CCDS67162.1	274	288	FESASHNETYRRIVK	4	-1.71766	-1.97652	-1.10168	-1.64735	TRUE	FALSE	TRUE	ProTiler
AURKB	NM_001284526.1	CCDS67162.1	284	288	RRIVK	2	-1.73426	-2.25745	-0.873067	-1.34566	TRUE	FALSE	TRUE	SURF
AURKB	NM_001284526.1	CCDS67162.1	299	338	MGAQDLISKLLRHNPSERLPLAQVSAHPWVRANSRRVLPP	14	-0.502746	-0.563976	-0.0309542	-0.282266	TRUE	FALSE	TRUE	TiVex
AURKB	NM_001284526.1	CCDS67162.1	332	337	SRRVLP	1	-2.17924	-2.02145	-1.74027	-2.4528	FALSE	FALSE	FALSE	SURF
BIRC5	NM_001168.3	CCDS11755.1	5	18	TLPPAWQPFLKDHR	5	-1.06471	-1.16857	-0.396557	-0.792805	FALSE	FALSE	FALSE	TiVex
BIRC5	NM_001168.3	CCDS11755.1	5	8	TLPP	1	-2.35363	-3.07197	-2.66114	-3.15398	FALSE	FALSE	FALSE	SURF
BIRC5	NM_001168.3	CCDS11755.1	13	17	FLKDH	1	-1.98916	-1.87099	-0.443939	-0.618858	FALSE	FALSE	FALSE	SURF
BIRC5	NM_001168.3	CCDS11755.1	31	36	CACTPE	2	-1.33666	-1.70768	-0.10092	-1.92718	TRUE	FALSE	TRUE	SURF
BIRC5	NM_001168.3	CCDS11755.1	34	57	TPERMAEAGFIHCPTENEPDLAQC	8	-1.69092	-2.01371	-0.78486	-1.72317	TRUE	FALSE	TRUE	TiVex
BIRC5	NM_001168.3	CCDS11755.1	44	59	IHCPTENEPDLAQCFF	4	-1.98436	-2.28418	-1.4999	-1.87092	TRUE	FALSE	TRUE	SURF
BIRC5	NM_001168.3	CCDS11755.1	76	90	EHKKHSSGCAFLSVK	3	-0.748987	-0.590925	-0.481957	-0.936065	TRUE	FALSE	TRUE	ProTiler
BIRC5	NM_001168.3	CCDS11755.1	81	86	SSGCAF	2	-1.44969	-1.2951	-1.16028	-1.7845	TRUE	FALSE	TRUE	SURF
BIRC5	NM_001168.3	CCDS11755.1	87	122	LSVKKQFEELTLGEFLKLDRERAKNKIAKETNNKKK	7	-0.0840454	-0.119305	-0.124245	-0.0346695	FALSE	TRUE	TRUE	TiVex
BIRC5	NM_001168.3	CCDS11755.1	93	99	FEELTLG	2	-2.2816	-2.35947	-1.21635	-1.65036	FALSE	FALSE	TRUE	SURF
BUB1	NM_004336.4	CCDS33273.1	1	11	MDTPENVLQML	2	-1.87983	-2.06423	-1.6843	-1.60652	TRUE	FALSE	FALSE	ProTiler
BUB1	NM_004336.4	CCDS33273.1	2	14	DTPENVLQMLEAH	2	-1.87983	-2.06423	-1.6843	-1.60652	TRUE	FALSE	FALSE	TiVex
BUB1	NM_004336.4	CCDS33273.1	4	9	PENVLQ	1	-2.74605	-2.65942	-2.0682	-2.12296	TRUE	FALSE	FALSE	SURF
BUB1	NM_004336.4	CCDS33273.1	91	162	NHGIGTLSSPLYIAWAGHLEAQGELQHASAVLQRGIQNQAEPREFLQQQYRLFQTRLTETHLPAQARTSEP	20	-0.459693	-0.378272	-0.650727	-0.457322	TRUE	FALSE	TRUE	TiVex
BUB1	NM_004336.4	CCDS33273.1	92	102	HGIGTLSSPLY	3	-1.68175	-1.76229	-2.31252	-1.75498	TRUE	FALSE	TRUE	SURF
BUB1	NM_004336.4	CCDS33273.1	96	106	TLSSPLYIAWA	4	-0.636868	-0.59089	-1.17339	-0.882036	TRUE	FALSE	TRUE	ProTiler
BUB1	NM_004336.4	CCDS33273.1	109	113	LEAQG	1	-2.32264	-1.86665	-2.09629	-1.87934	TRUE	FALSE	TRUE	SURF
BUB1	NM_004336.4	CCDS33273.1	111	115	AQGEL	2	-1.19561	-0.952119	-1.1965	-1.06041	TRUE	FALSE	TRUE	ProTiler
BUB1	NM_004336.4	CCDS33273.1	121	128	VLQRGIQN	2	-1.0648	-1.19368	-1.5245	-1.91353	TRUE	FALSE	TRUE	SURF
BUB1	NM_004336.4	CCDS33273.1	122	173	LQRGIQNQAEPREFLQQQYRLFQTRLTETHLPAQARTSEPLHNVQVLNQMIT	12	-0.418186	-0.305876	-0.456576	-0.214538	FALSE	FALSE	TRUE	ProTiler
BUB1	NM_004336.4	CCDS33273.1	160	164	EPLHN	2	-1.20797	-0.832195	-0.938207	-0.384802	FALSE	FALSE	TRUE	SURF
BUB1	NM_004336.4	CCDS33273.1	235	242	VMYCKEKL	1	-2.23653	-2.15847	-2.00903	-2.69946	FALSE	FALSE	TRUE	SURF
BUB1	NM_004336.4	CCDS33273.1	237	467	YCKEKLIRGESEFSFEELRAQKYNQRRKHEQWVNEDRHYMKRKEANAFEEQLLKQKMDELHKKLHQVVETSHEDLPASQERSEVNPARMGPSVGSQQELRAPCLPVTYQQTPVNMEKNPREAPPVVPPLANAISAALVSPATSQSIAPPVPLKAQTVTDSMFAVASKDAGCVNKSTHEFKPQSGAEIKEGCETHKVANTSSFHTTPNTSLGMVQATPSKVQPSPTVHTKEA	44	-0.543282	-0.435413	-0.573173	-0.505339	TRUE	TRUE	TRUE	TiVex
BUB1	NM_004336.4	CCDS33273.1	253	266	ELRAQKYNQRRKHE	3	-0.950214	-0.675235	-0.710512	-1.24611	FALSE	FALSE	TRUE	SURF
BUB1	NM_004336.4	CCDS33273.1	259	277	YNQRRKHEQWVNEDRHYMK	3	-1.38552	-1.06007	-1.18152	-1.58461	FALSE	FALSE	TRUE	ProTiler
BUB1	NM_004336.4	CCDS33273.1	303	310	VVETSHED	2	-1.04422	-0.97116	-1.2925	-1.18572	FALSE	TRUE	TRUE	SURF
BUB1	NM_004336.4	CCDS33273.1	303	331	VVETSHEDLPASQERSEVNPARMGPSVGS	7	-0.813809	-0.818677	-1.00419	-0.873059	FALSE	TRUE	TRUE	ProTiler
BUB1	NM_004336.4	CCDS33273.1	324	330	RMGPSVG	2	-0.731346	-0.955326	-0.865493	-0.86063	FALSE	TRUE	FALSE	SURF
BUB1	NM_004336.4	CCDS33273.1	335	340	AAGACATGGCGCTCTC	1	-1.43534	-1.23016	-1.30045	-1.48202	FALSE	TRUE	FALSE	SURF
BUB1	NM_004336.4	CCDS33273.1	339	346	CLPVTYQQ	3	-0.386253	-0.290606	-0.223064	-0.172422	FALSE	TRUE	FALSE	ProTiler
BUB1	NM_004336.4	CCDS33273.1	353	360	KNPREAPP	2	-1.14273	-1.05773	-1.25796	-1.29529	FALSE	TRUE	FALSE	SURF
BUB1	NM_004336.4	CCDS33273.1	354	361	NPREAPPV	2	-1.14273	-1.05773	-1.25796	-1.29529	FALSE	TRUE	FALSE	ProTiler
BUB1	NM_004336.4	CCDS33273.1	366	394	ANAISAALVSPATSQSIAPPVPLKAQTVT	7	-0.724063	-0.502141	-0.664391	-0.642017	FALSE	TRUE	FALSE	ProTiler
BUB1	NM_004336.4	CCDS33273.1	378	383	TSQSIA	2	-1.26532	-1.16381	-1.26703	-1.36642	FALSE	TRUE	FALSE	SURF
BUB1	NM_004336.4	CCDS33273.1	411	424	STHEFKPQSGAEIK	2	-2.22094	-1.83681	-1.59945	-1.91783	FALSE	FALSE	FALSE	SURF
BUB1	NM_004336.4	CCDS33273.1	416	428	KPQSGAEIKEGCE	2	-2.22094	-1.83681	-1.59945	-1.91783	FALSE	FALSE	FALSE	ProTiler
BUB1	NM_004336.4	CCDS33273.1	431	441	KVANTSSFHTT	1	-1.61575	-1.42421	-2.36826	-1.678	FALSE	FALSE	TRUE	SURF
BUB1	NM_004336.4	CCDS33273.1	436	444	SSFHTTPNT	1	-1.61575	-1.42421	-2.36826	-1.678	FALSE	TRUE	TRUE	ProTiler
BUB1	NM_004336.4	CCDS33273.1	453	466	PSKVQPSPTVHTKE	2	-1.46533	-1.05982	-1.96373	-1.62229	FALSE	TRUE	TRUE	SURF
BUB1	NM_004336.4	CCDS33273.1	455	472	KVQPSPTVHTKEALGFIM	3	-1.60641	-1.04676	-1.72441	-1.21147	FALSE	TRUE	TRUE	ProTiler
BUB1	NM_004336.4	CCDS33273.1	477	481	APTLP	1	-1.00115	-0.763764	-1.73694	-0.710116	FALSE	FALSE	TRUE	SURF
BUB1	NM_004336.4	CCDS33273.1	481	486	PDISDD	2	-0.122266	-0.05393	-0.485594	-0.0896239	FALSE	FALSE	FALSE	ProTiler
BUB1	NM_004336.4	CCDS33273.1	586	622	CNKTLAPSPKSPGDFTSAAQLASTPFHKLPVESVHIL	7	-1.21941	-1.19417	-1.31217	-0.71576	FALSE	FALSE	FALSE	ProTiler
BUB1	NM_004336.4	CCDS33273.1	587	591	NKTLA	2	-1.3404	-1.43497	-1.64024	-1.03525	FALSE	FALSE	FALSE	SURF
BUB1	NM_004336.4	CCDS33273.1	588	914	KTLAPSPKSPGDFTSAAQLASTPFHKLPVESVHILEDKENVVAKQCTQATLDSCEENMVVPSRDGKFSPIQEKSPKQALSSHMYSASLLRLSQPAAGGVLTCEAELGVEACRLTDTDAAIAEDPPDAIAGLQAEWMQMSSLGTVDAPNFIVGNPWDDKLIFKLLSGLSKPVSSYPNTFEWQCKLPAIKPKTEFQLGSKLVYVHHLLGEGAFAQVYEATQGDLNDAKNKQKFVLKVQKPANPWEFYIGTQLMERLKPSMQHMFMKFYSAHLFQNGSVLVGELYSYGTLLNAINLYKNTPEKVMPQGLVISFAMRMLYMIEQVHDCEII	57	-0.386615	-0.418119	-0.518447	-0.00754104	FALSE	FALSE	FALSE	TiVex
BUB1	NM_004336.4	CCDS33273.1	597	605	PGDFTSAAQ	1	-1.09942	-1.45355	-1.22948	-0.289508	FALSE	FALSE	FALSE	SURF
BUB1	NM_004336.4	CCDS33273.1	609	615	TPFHKLP	2	-1.33158	-1.32293	-1.49892	-0.932631	FALSE	FALSE	FALSE	SURF
BUB1	NM_004336.4	CCDS33273.1	638	647	LDSCEENMVV	2	-0.557778	-0.604973	-1.00499	-0.0619243	FALSE	FALSE	FALSE	ProTiler
BUB1	NM_004336.4	CCDS33273.1	642	646	EENMV	1	-0.80419	-0.870505	-1.43074	-0.277573	FALSE	FALSE	FALSE	SURF
BUB1	NM_004336.4	CCDS33273.1	669	678	HMYSASLLRL	1	-1.0783	-1.04773	-1.33554	-0.183168	FALSE	FALSE	FALSE	SURF
BUB1	NM_004336.4	CCDS33273.1	673	682	ASLLRLSQPA	2	-0.553823	-0.551277	-0.701148	0.0296022	FALSE	FALSE	FALSE	ProTiler
BUB1	NM_004336.4	CCDS33273.1	702	712	DTDAAIAEDPP	2	-0.867382	-0.987845	-0.954488	-0.675102	FALSE	FALSE	FALSE	SURF
BUB1	NM_004336.4	CCDS33273.1	705	714	AAIAEDPPDA	2	-0.867382	-0.987845	-0.954488	-0.675102	FALSE	FALSE	FALSE	ProTiler
BUB1	NM_004336.4	CCDS33273.1	740	743	NPWD	1	-1.37401	-1.62456	-1.20104	-0.321486	FALSE	FALSE	FALSE	SURF
BUB1	NM_004336.4	CCDS33273.1	740	756	NPWDDKLIFKLLSGLSK	2	-1.37401	-1.62456	-1.20104	-0.321486	FALSE	FALSE	FALSE	ProTiler
BUB1	NM_004336.4	CCDS33273.1	796	801	GAFAQV	2	-1.41039	-1.38583	-2.13838	-0.504515	TRUE	FALSE	TRUE	SURF
BUB1	NM_004336.4	CCDS33273.1	802	821	YEATQGDLNDAKNKQKFVLK	2	-0.843114	-1.01632	-1.2392	-0.473537	TRUE	FALSE	TRUE	ProTiler
BUB1	NM_004336.4	CCDS33273.1	824	831	KPANPWEF	3	-0.439424	-0.606692	-0.781923	-0.401546	TRUE	FALSE	TRUE	SURF
BUB1	NM_004336.4	CCDS33273.1	850	861	MKFYSAHLFQNG	2	-1.47124	-1.49589	-1.46161	0.0252288	TRUE	FALSE	TRUE	SURF
BUB1	NM_004336.4	CCDS33273.1	855	863	AHLFQNGSV	2	-1.47124	-1.49589	-1.46161	0.0252288	TRUE	FALSE	TRUE	ProTiler
BUB1	NM_004336.4	CCDS33273.1	867	870	ELYS	1	-1.72515	-2.17025	-2.28292	-0.866924	TRUE	FALSE	TRUE	SURF
BUB1	NM_004336.4	CCDS33273.1	868	881	LYSYGTLLNAINLY	3	-0.213482	-0.000264436	-0.104776	0.0741358	TRUE	FALSE	TRUE	ProTiler
BUB1	NM_004336.4	CCDS33273.1	894	906	VISFAMRMLYMIE	1	-2.83952	-2.79851	-3.78254	-0.905575	TRUE	FALSE	TRUE	ProTiler
BUB1	NM_004336.4	CCDS33273.1	974	983	VEMLSNKPWN	1	-0.889123	-1.14084	-2.67417	-0.00132845	TRUE	FALSE	TRUE	SURF
BUB1	NM_004336.4	CCDS33273.1	975	983	EMLSNKPWN	1	-0.889123	-1.14084	-2.67417	-0.00132845	TRUE	FALSE	TRUE	ProTiler
BUB1	NM_004336.4	CCDS33273.1	1016	1038	EGLFRRLPHLDMWNEFFHVMLNI	1	-0.285278	-0.891064	-1.14995	-0.062038	TRUE	FALSE	TRUE	ProTiler
BUB1B	NM_001211.5	CCDS10053.1	1	526	MAAVKKEGGALSEAMSLEGDEWELSKENVQPLRQGRIMSTLQGALAQESACNNTLQQQKRAFEYEIRFYTGNDPLDVWDRYISWTEQNYPQGGKESNMSTLLERAVEALQGEKRYYSDPRFLNLWLKLGRLCNEPLDMYSYLHNQGIGVSLAQFYISWAEEYEARENFRKADAIFQEGIQQKAEPLERLQSQHRQFQARVSRQTLLALEKEEEEEVFESSVPQRSTLAELKSKGKKTARAPIIRVGGALKAPSQNRGLQNPFPQQMQNNSRITVFDENADEASTAELSKPTVQPWIAPPMPRAKENELQAGPWNTGRSLEHRPRGNTASLIAVPAVLPSFTPYVEETARQPVMTPCKIEPSINHILSTRKPGKEEGDPLQRVQSHQQASEEKKEKMMYC…	90	-0.816638	-0.691908	-0.771779	-0.550925	TRUE	TRUE	TRUE	TiVex
BUB1B	NM_001211.5	CCDS10053.1	1	10	MAAVKKEGGA	4	-1.93496	-1.44286	-2.16558	-1.16845	FALSE	TRUE	TRUE	ProTiler
BUB1B	NM_001211.5	CCDS10053.1	7	11	EGGAL	2	-2.53644	-1.93521	-3.3419	-1.7219	FALSE	TRUE	FALSE	SURF
BUB1B	NM_001211.5	CCDS10053.1	22	48	WELSKENVQPLRQGRIMSTLQGALAQE	4	-1.46223	-1.57887	-1.70284	-1.33123	FALSE	FALSE	TRUE	SURF
BUB1B	NM_001211.5	CCDS10053.1	27	45	ENVQPLRQGRIMSTLQGAL	4	-1.46223	-1.57887	-1.70284	-1.33123	FALSE	FALSE	TRUE	ProTiler
BUB1B	NM_001211.5	CCDS10053.1	72	86	NDPLDVWDRYISWTE	4	-0.931394	-0.655997	-0.659521	-0.590621	TRUE	FALSE	TRUE	ProTiler
BUB1B	NM_001211.5	CCDS10053.1	84	92	WTEQNYPQG	1	-2.25142	-2.39985	-2.43886	-1.46038	TRUE	FALSE	TRUE	SURF
BUB1B	NM_001211.5	CCDS10053.1	102	120	LERAVEALQGEKRYYSDPR	2	-1.05626	-1.1567	-0.759232	0.0393627	TRUE	FALSE	TRUE	SURF
BUB1B	NM_001211.5	CCDS10053.1	134	156	EPLDMYSYLHNQGIGVSLAQFYI	4	-1.0356	-0.730749	-1.52017	-1.27199	TRUE	FALSE	TRUE	ProTiler
BUB1B	NM_001211.5	CCDS10053.1	140	166	SYLHNQGIGVSLAQFYISWAEEYEARE	3	-1.75423	-1.28498	-2.21567	-1.89331	TRUE	FALSE	TRUE	SURF
BUB1B	NM_001211.5	CCDS10053.1	172	225	DAIFQEGIQQKAEPLERLQSQHRQFQARVSRQTLLALEKEEEEEVFESSVPQRS	9	-1.33074	-1.34139	-1.88886	-1.64895	FALSE	FALSE	TRUE	ProTiler
BUB1B	NM_001211.5	CCDS10053.1	178	193	GIQQKAEPLERLQSQH	3	-2.13521	-2.43829	-2.96939	-3.19244	TRUE	FALSE	TRUE	SURF
BUB1B	NM_001211.5	CCDS10053.1	202	229	RQTLLALEKEEEEEVFESSVPQRSTLAE	3	-1.39762	-1.53547	-2.38034	-1.55691	FALSE	TRUE	TRUE	SURF
BUB1B	NM_001211.5	CCDS10053.1	274	300	VFDENADEASTAELSKPTVQPWIAPPM	3	-1.32398	-1.01168	-1.13324	-0.790674	FALSE	TRUE	TRUE	ProTiler
BUB1B	NM_001211.5	CCDS10053.1	297	301	APPMP	1	-2.059	-1.57853	-2.00938	-2.10083	FALSE	TRUE	TRUE	SURF
BUB1B	NM_001211.5	CCDS10053.1	308	345	LQAGPWNTGRSLEHRPRGNTASLIAVPAVLPSFTPYVE	10	-1.12969	-1.00245	-1.09039	-0.993474	FALSE	TRUE	TRUE	ProTiler
BUB1B	NM_001211.5	CCDS10053.1	313	317	WNTGR	2	-1.63031	-1.79414	-1.72274	-2.04653	FALSE	TRUE	TRUE	SURF
BUB1B	NM_001211.5	CCDS10053.1	329	348	SLIAVPAVLPSFTPYVEETA	3	-1.66717	-1.22259	-1.89803	-1.56587	FALSE	FALSE	FALSE	SURF
BUB1B	NM_001211.5	CCDS10053.1	368	378	TRKPGKEEGDP	3	-0.64841	-0.653821	-0.312433	-0.61367	FALSE	TRUE	TRUE	ProTiler
BUB1B	NM_001211.5	CCDS10053.1	373	384	KEEGDPLQRVQS	2	-2.25157	-1.9537	-1.06989	-1.25896	FALSE	TRUE	TRUE	SURF
BUB1B	NM_001211.5	CCDS10053.1	388	396	ASEEKKEKM	1	-2.63972	-2.66659	-1.69159	-1.67993	FALSE	TRUE	TRUE	ProTiler
BUB1B	NM_001211.5	CCDS10053.1	394	401	EKMMYCKE	1	-2.63972	-2.66659	-1.69159	-1.67993	FALSE	FALSE	TRUE	SURF
BUB1B	NM_001211.5	CCDS10053.1	426	449	EQREAELLTSAEKRAEMQKQIEEM	4	-1.10213	-1.11965	-0.90622	-0.972121	FALSE	TRUE	TRUE	ProTiler
BUB1B	NM_001211.5	CCDS10053.1	432	452	LLTSAEKRAEMQKQIEEMEKK	3	-1.34965	-1.48372	-1.15336	-1.37224	FALSE	TRUE	TRUE	SURF
BUB1B	NM_001211.5	CCDS10053.1	557	567	PLAVLKTSESI	1	-1.16226	-1.19069	-1.58536	-0.628307	FALSE	TRUE	TRUE	SURF
BUB1B	NM_001211.5	CCDS10053.1	557	566	PLAVLKTSES	1	-1.16226	-1.19069	-1.58536	-0.628307	FALSE	TRUE	TRUE	ProTiler
BUB1B	NM_001211.5	CCDS10053.1	582	589	TGIEPLSE	1	-2.18286	-1.77258	-1.26426	-1.13571	FALSE	FALSE	FALSE	ProTiler
BUB1B	NM_001211.5	CCDS10053.1	584	590	IEPLSED	1	-2.18286	-1.77258	-1.26426	-1.13571	FALSE	FALSE	FALSE	SURF
BUB1B	NM_001211.5	CCDS10053.1	614	756	AARFVSTPFHEIMSLKDLPSDPERLLPEEDLDVKTSEDQQTACGTIYSQTLSIKKLSPIIEDSREATHSSGFSGSSASVASTSSIKCLQIPEKLELTNETSENPTQSPWCSQYRRQLLKSLPELSASAELCIEDRPMPKLEIE	26	-0.76268	-0.706771	-0.715104	-0.360043	FALSE	TRUE	TRUE	TiVex
BUB1B	NM_001211.5	CCDS10053.1	627	632	SLKDLP	1	-0.1422	-0.168317	-0.216965	0.601842	FALSE	TRUE	FALSE	ProTiler
BUB1B	NM_001211.5	CCDS10053.1	642	651	EDLDVKTSED	2	-0.715186	-0.545798	-1.18207	-0.390346	FALSE	TRUE	TRUE	ProTiler
BUB1B	NM_001211.5	CCDS10053.1	645	651	DVKTSED	1	-1.81498	-1.61632	-2.56082	-1.72622	FALSE	TRUE	TRUE	SURF
BUB1B	NM_001211.5	CCDS10053.1	655	663	ACGTIYSQT	1	-1.55583	-2.01681	-1.95684	-2.52687	FALSE	FALSE	TRUE	SURF
BUB1B	NM_001211.5	CCDS10053.1	676	683	SREATHSS	2	-2.03091	-1.58714	-1.49121	-1.25322	FALSE	TRUE	TRUE	ProTiler
BUB1B	NM_001211.5	CCDS10053.1	677	685	REATHSSGF	2	-2.03091	-1.58714	-1.49121	-1.25322	FALSE	TRUE	TRUE	SURF
BUB1B	NM_001211.5	CCDS10053.1	688	693	SSASVA	2	-0.62912	-0.425172	-0.582381	0.0756251	FALSE	FALSE	TRUE	ProTiler
BUB1B	NM_001211.5	CCDS10053.1	691	696	SVASTS	2	-1.07807	-0.804781	-0.981419	-0.662491	FALSE	FALSE	TRUE	SURF
BUB1B	NM_001211.5	CCDS10053.1	707	753	LELTNETSENPTQSPWCSQYRRQLLKSLPELSASAELCIEDRPMPKL	8	-1.29426	-1.37841	-1.09315	-0.720791	FALSE	FALSE	FALSE	ProTiler
BUB1B	NM_001211.5	CCDS10053.1	720	752	SPWCSQYRRQLLKSLPELSASAELCIEDRPMPK	6	-1.78306	-1.86415	-1.40279	-1.03891	FALSE	FALSE	FALSE	SURF
BUB1B	NM_001211.5	CCDS10053.1	801	807	VPWDFYI	2	-1.0738	-0.697721	-0.347436	-0.127082	FALSE	FALSE	TRUE	SURF
BUB1B	NM_001211.5	CCDS10053.1	802	806	PWDFY	2	-1.0738	-0.697721	-0.347436	-0.127082	FALSE	FALSE	TRUE	ProTiler
BUB1B	NM_001211.5	CCDS10053.1	804	941	DFYINLKLKERLNEDFDHFCSCYQYQDGCIVWHQYINCFTLQDLLQHSEYITHEITVLIIYNLLTIVEMLHKAEIVHGDLSPRCLILRNRIHDPYDCNKNNQALKIVDFSYSVDLRVQLDVFTLSGFRTVQILEGQKI	25	-0.464411	-0.422495	-0.343271	-0.193491	FALSE	FALSE	TRUE	TiVex
BUB1B	NM_001211.5	CCDS10053.1	870	883	VEMLHKAEIVHGDL	2	-2.39752	-2.47541	-2.48512	-1.91251	FALSE	FALSE	TRUE	ProTiler
BUB1B	NM_001211.5	CCDS10053.1	874	885	HKAEIVHGDLSP	3	-2.16788	-2.05604	-2.01503	-1.56283	FALSE	FALSE	TRUE	SURF
BUB1B	NM_001211.5	CCDS10053.1	921	928	QLDVFTLS	2	-1.04689	-1.42878	-1.40669	-2.04416	FALSE	FALSE	TRUE	ProTiler
BUB1B	NM_001211.5	CCDS10053.1	924	942	VFTLSGFRTVQILEGQKIL	3	-1.33294	-1.58349	-1.54917	-2.22302	FALSE	FALSE	TRUE	SURF
BUB1B	NM_001211.5	CCDS10053.1	992	1009	LWNKFFVRILNANDEATV	4	-1.13185	-0.83954	-0.424162	-0.685557	FALSE	FALSE	TRUE	TiVex
BUB1B	NM_001211.5	CCDS10053.1	1007	1010	ATVS	1	-1.88557	-1.36916	-0.746304	-1.21673	FALSE	FALSE	TRUE	SURF
BUB1B	NM_001211.5	CCDS10053.1	1007	1011	ATVSV	1	-1.88557	-1.36916	-0.746304	-1.21673	FALSE	FALSE	TRUE	ProTiler
BUB3	NM_004725.3	CCDS7635.1	15	28	DGISSVKFSPNTSQ	3	-2.95015	-3.99415	-4.52193	-5.70831	TRUE	FALSE	TRUE	ProTiler
BUB3	NM_004725.3	CCDS7635.1	17	22	ISSVKF	1	-3.27636	-4.8233	-5.6904	-6.51244	TRUE	FALSE	TRUE	SURF
BUB3	NM_004725.3	CCDS7635.1	20	308	VKFSPNTSQFLLVSSWDTSVRLYDVPANSMRLKYQHTGAVLDCAFYDPTHAWSGGLDHQLKMHDLNTDQENLVGTHDAPIRCVEYCPEVNVMVTGSWDQTVKLWDPRTPCNAGTFSQPEKVYTLSVSGDRLIVGTAGRRVLVWDLRNMGYVQQRRESSLKYQTRCIRAFPNKQGYVLSSIEGRVAVEYLDPSPEVQKKKYAFKCHRLKENNIEQIYPVNAISFHNIHNTFATGGSDGFVNIWDPFNKKRLCQFHRYPTSIASLAFSNDGTTLAIASSYMYEMDDTEHPE	53	-1.08616	-1.29952	-1.22353	-1.57157	TRUE	FALSE	TRUE	TiVex
BUB3	NM_004725.3	CCDS7635.1	33	65	SSWDTSVRLYDVPANSMRLKYQHTGAVLDCAFY	7	-2.32027	-3.02136	-3.63243	-4.6066	TRUE	FALSE	TRUE	SURF
BUB3	NM_004725.3	CCDS7635.1	37	75	TSVRLYDVPANSMRLKYQHTG	3	-2.37093	-2.69344	-3.65445	-4.59996	TRUE	FALSE	TRUE	ProTiler
BUB3	NM_004725.3	CCDS7635.1	68	89	THAWSGGLDHQL	2	-2.35766	-2.5317	-1.33831	-4.28817	FALSE	FALSE	TRUE	SURF
BUB3	NM_004725.3	CCDS7635.1	97	124	APIRCVEYCPEVNVMVTGSWDQTVKLWD	6	-2.06003	-2.19347	-1.49142	-2.10425	TRUE	FALSE	TRUE	SURF
BUB3	NM_004725.3	CCDS7635.1	97	105	APIRCVEYC	1	-3.27449	-3.38599	-2.49522	-3.22912	TRUE	FALSE	TRUE	ProTiler
BUB3	NM_004725.3	CCDS7635.1	113	121	TGSWDQTVK	2	-2.7864	-3.26236	-2.45868	-3.18229	TRUE	FALSE	TRUE	ProTiler
BUB3	NM_004725.3	CCDS7635.1	138	146	EKVYTLSVS	2	-1.66011	-1.49186	-0.918191	-1.21461	FALSE	FALSE	TRUE	ProTiler
BUB3	NM_004725.3	CCDS7635.1	155	161	AGRRVLV	2	-1.91341	-1.82029	-2.38054	-2.38481	FALSE	FALSE	TRUE	SURF
BUB3	NM_004725.3	CCDS7635.1	192	198	QGYVLSS	1	-1.8384	-1.804	-1.3225	-1.24476	FALSE	FALSE	TRUE	ProTiler
BUB3	NM_004725.3	CCDS7635.1	199	204	IEGRVA	2	-2.00634	-2.01216	-1.6993	-1.83642	FALSE	FALSE	TRUE	SURF
BUB3	NM_004725.3	CCDS7635.1	244	249	NIHNTF	1	-0.723942	-0.817115	-1.44784	-0.101347	TRUE	FALSE	TRUE	SURF
BUB3	NM_004725.3	CCDS7635.1	275	284	YPTSIASLAF	2	-1.2165	-1.2209	-1.22274	-1.56545	FALSE	FALSE	TRUE	SURF
BUB3	NM_004725.3	CCDS7635.1	304	312	TEHPEDGIF	1	-0.840085	-1.33451	-0.177394	-1.28105	FALSE	FALSE	TRUE	SURF
CENPC	NM_001812.2	CCDS47063.1	1	7	MAASGLD	2	-1.16908	-1.19329	-0.845787	-1.53266	FALSE	TRUE	TRUE	ProTiler
CENPC	NM_001812.2	CCDS47063.1	3	110	ASGLDHLKNGYRRRFCRPSRARDINTEQGQNVLEILQDCFEEKSLANDFSTNSTKSVPNSTRKIKDTCIQSPSKECQKSHPKSVPVSSKKKEASLQFVVEPSEATNRS	16	-0.436306	-0.309652	-0.412385	-0.574095	TRUE	TRUE	TRUE	TiVex
CENPC	NM_001812.2	CCDS47063.1	15	21	RRFCRPS	1	-3.58495	-3.77911	-4.22783	-4.12835	TRUE	FALSE	FALSE	SURF
CENPC	NM_001812.2	CCDS47063.1	82	86	HPKSV	1	-0.703897	-1.07153	-0.0298107	-0.939076	TRUE	TRUE	FALSE	SURF
CENPC	NM_001812.2	CCDS47063.1	85	89	SVPVS	2	-0.0156102	-0.024187	0.0259543	-0.180172	TRUE	FALSE	FALSE	ProTiler
CENPC	NM_001812.2	CCDS47063.1	93	103	KEASLQFVVEP	1	-2.00912	-1.8018	-2.16417	-2.36839	TRUE	TRUE	FALSE	SURF
CENPC	NM_001812.2	CCDS47063.1	98	106	QFVVEPSEA	2	-0.703014	-0.58299	-0.711141	-1.02907	TRUE	TRUE	FALSE	ProTiler
CENPC	NM_001812.2	CCDS47063.1	142	164	NDHHSEADEEFYLSVGSPSVLLD	2	-0.36692	-0.627735	-0.96854	-0.0893076	TRUE	TRUE	FALSE	ProTiler
CENPC	NM_001812.2	CCDS47063.1	187	200	ENSVNMLPSSTEVS	1	-1.16682	-1.07536	-1.53683	-0.956683	TRUE	FALSE	TRUE	SURF
CENPC	NM_001812.2	CCDS47063.1	194	201	PSSTEVSV	1	-1.16682	-1.07536	-1.53683	-0.956683	TRUE	FALSE	TRUE	ProTiler
CENPC	NM_001812.2	CCDS47063.1	275	334	ESSPIVRHAATAPPHSCPPDDTKLIEDEFIIDESDQSFASRSWITIPRKAGSLKQRTISP	10	-0.596754	-0.548254	-0.6839	-0.65033	TRUE	TRUE	TRUE	TiVex
CENPC	NM_001812.2	CCDS47063.1	284	291	ATAPPHSC	1	-1.84163	-1.96977	-2.32217	-3.14529	TRUE	TRUE	TRUE	SURF
CENPC	NM_001812.2	CCDS47063.1	290	308	SCPPDDTKLIEDEFIIDES	4	-0.935957	-1.00231	-1.04805	-1.26535	TRUE	TRUE	TRUE	ProTiler
CENPC	NM_001812.2	CCDS47063.1	327	335	LKQRTISPA	2	-0.901017	-1.05161	-1.03021	-1.35262	TRUE	TRUE	TRUE	SURF
CENPC	NM_001812.2	CCDS47063.1	329	341	QRTISPAESTALL	3	-0.280741	-0.452317	-0.571062	-0.720221	TRUE	TRUE	TRUE	ProTiler
CENPC	NM_001812.2	CCDS47063.1	368	379	HPVETSQPSDKT	3	-0.969589	-0.651888	-0.24469	-0.576925	TRUE	TRUE	FALSE	TiVex
CENPC	NM_001812.2	CCDS47063.1	373	388	SQPSDKTVLDTSYALI	2	-0.782132	-0.282925	0.0656254	-0.05703	TRUE	TRUE	FALSE	ProTiler
CENPC	NM_001812.2	CCDS47063.1	375	381	PSDKTVL	1	-1.20489	-0.845587	-0.606791	-0.808241	TRUE	TRUE	FALSE	SURF
CENPC	NM_001812.2	CCDS47063.1	534	539	KSEESP	1	-1.48509	-1.71697	-1.1351	-1.345	TRUE	TRUE	TRUE	ProTiler
CENPC	NM_001812.2	CCDS47063.1	582	588	KTATKGN	1	-1.54882	-1.19389	-1.06913	-1.26106	FALSE	TRUE	FALSE	SURF
CENPC	NM_001812.2	CCDS47063.1	583	591	TATKGNQRV	2	-0.337409	-0.147159	-0.341332	-0.103735	FALSE	TRUE	FALSE	ProTiler
CENPC	NM_001812.2	CCDS47063.1	585	659	TKGNQRVQKFLNAEGSGGIVGHDEISRCSLSEPLESDEADLAKKKNLDCSRSTRSSKNEDNIMTAQNVPLKPQTS	12	-0.537971	-0.43932	-0.613672	-0.517327	FALSE	TRUE	FALSE	TiVex
CENPC	NM_001812.2	CCDS47063.1	600	607	SGGIVGHD	2	-0.845114	-0.775244	-0.981549	-0.789028	FALSE	TRUE	FALSE	SURF
CENPC	NM_001812.2	CCDS47063.1	603	610	IVGHDEIS	1	-1.35233	-1.36262	-1.1661	-1.35081	FALSE	TRUE	FALSE	ProTiler
CENPC	NM_001812.2	CCDS47063.1	618	625	LESDEADL	2	-1.55764	-1.51327	-1.6041	-1.59101	FALSE	TRUE	FALSE	SURF
CENPC	NM_001812.2	CCDS47063.1	620	629	SDEADLAKKK	2	-1.55764	-1.51327	-1.6041	-1.59101	FALSE	TRUE	FALSE	ProTiler
CENPC	NM_001812.2	CCDS47063.1	656	661	PQTSGY	2	-1.44216	-1.42047	-1.17358	-1.23785	FALSE	TRUE	FALSE	SURF
CENPC	NM_001812.2	CCDS47063.1	660	666	GYTCNIP	1	-1.23374	-1.3373	-1.8159	-1.26856	FALSE	TRUE	FALSE	ProTiler
CENPC	NM_001812.2	CCDS47063.1	697	702	GKNDVD	1	-1.13943	-0.894375	-1.7423	-0.906539	FALSE	TRUE	FALSE	SURF
CENPC	NM_001812.2	CCDS47063.1	699	702	NDVD	1	-1.13943	-0.894375	-1.7423	-0.906539	FALSE	TRUE	FALSE	ProTiler
CENPC	NM_001812.2	CCDS47063.1	733	740	NTPNVRRT	2	-0.186931	-0.274016	-0.685122	-0.543236	FALSE	TRUE	TRUE	ProTiler
CENPC	NM_001812.2	CCDS47063.1	766	774	FVISGVLSP	1	-1.3671	-0.842796	-0.433555	-0.583507	FALSE	FALSE	FALSE	ProTiler
CENPC	NM_001812.2	CCDS47063.1	858	868	VYKTLDTPFFS	2	-0.838982	-1.05346	-1.39518	-1.07474	TRUE	FALSE	FALSE	SURF
CENPC	NM_001812.2	CCDS47063.1	860	888	KTLDTPFFSTGKLILGPQEEKGKQHVGQD	6	-0.68541	-0.711976	-1.04054	-0.585045	TRUE	FALSE	FALSE	TiVex
CENPC	NM_001812.2	CCDS47063.1	860	867	KTLDTPFF	2	-0.838982	-1.05346	-1.39518	-1.07474	TRUE	FALSE	TRUE	ProTiler
CENPC	NM_001812.2	CCDS47063.1	881	887	GKQHVGQ	1	-2.39766	-2.3718	-1.7144	-2.00149	TRUE	FALSE	FALSE	SURF
CENPC	NM_001812.2	CCDS47063.1	883	895	QHVGQDILVFYVN	2	-1.56425	-1.50002	-1.61203	-1.18643	TRUE	FALSE	TRUE	ProTiler
CENPE	NM_001813.2	CCDS34042.1	1	407	MAEEGAVAVCVRVRPLNSREESLGETAQVYWKTDNNVIYQVDGSKSFNFDRVFHGNETTKNVYEEIAAPIIDSAIQGYNGTIFAYGQTASGKTYTMMGSEDHLGVIPRAIHDIFQKIKKFPDREFLLRVSYMEIYNETITDLLCGTQKMKPLIIREDVNRNVYVADLTEEVVYTSEMALKWITKGEKSRHYGETKMNQRSSRSHTIFRMILESREKGEPSNCEGSVKVSHLNLVDLAGSERAAQTGAAGVRLKEGCNINRSLFILGQVIKKLSDGQVGGFINYRDSKLTRILQNSLGGNAKTRIICTITPVSFDETLTALQFASTAKYMKNTPYVNEVSTDEALLKRYRKEIMDLKKQLEEVSLETRAQAMEKDQLAQLLEEKDLLQKVQNEKIENLTR…	67	-0.496245	-0.48876	-0.120654	-0.270297	TRUE	FALSE	TRUE	TiVex
CENPE	NM_001813.2	CCDS34042.1	1	13	MAEEGAVAVCVRV	5	-1.8897	-2.19641	-1.63204	-2.08812	TRUE	FALSE	TRUE	ProTiler
CENPE	NM_001813.2	CCDS34042.1	2	11	AEEGAVAVCV	4	-2.20554	-2.56748	-1.88288	-2.31764	FALSE	FALSE	TRUE	SURF
CENPE	NM_001813.2	CCDS34042.1	15	19	PLNSR	2	-2.3823	-2.71525	-1.43263	-3.33512	TRUE	FALSE	TRUE	SURF
CENPE	NM_001813.2	CCDS34042.1	62	73	VYEEIAAPIIDS	1	-3.15665	-3.09078	-1.05939	-2.48052	TRUE	FALSE	TRUE	SURF
CENPE	NM_001813.2	CCDS34042.1	65	82	EIAAPIIDSAIQGYNGTI	1	-2.35951	-2.05002	-0.685522	-1.27097	TRUE	FALSE	TRUE	ProTiler
CENPE	NM_001813.2	CCDS34042.1	93	99	TYTMMGS	1	-1.62609	-1.8849	-0.856033	-1.79745	TRUE	FALSE	TRUE	SURF
CENPE	NM_001813.2	CCDS34042.1	94	100	YTMMGSE	1	-1.62609	-1.8849	-0.856033	-1.79745	TRUE	FALSE	TRUE	ProTiler
CENPE	NM_001813.2	CCDS34042.1	104	108	GVIPR	2	-1.30213	-1.42332	-0.902494	-1.11529	TRUE	FALSE	TRUE	SURF
CENPE	NM_001813.2	CCDS34042.1	105	144	VIPRAIHDIFQKIKKFPDREFLLRVSYMEIYNETITDLLC	7	-0.755284	-0.639308	-0.311766	-0.483109	TRUE	FALSE	TRUE	ProTiler
CENPE	NM_001813.2	CCDS34042.1	141	148	DLLCGTQK	1	-3.2139	-2.76908	-1.24886	-2.56052	TRUE	FALSE	TRUE	SURF
CENPE	NM_001813.2	CCDS34042.1	182	187	ITKGEK	1	-1.02573	-1.24801	-0.51357	-1.42887	TRUE	FALSE	TRUE	ProTiler
CENPE	NM_001813.2	CCDS34042.1	268	275	VIKKLSDG	1	-1.90003	-1.41131	-0.806362	-0.923434	TRUE	FALSE	TRUE	SURF
CENPE	NM_001813.2	CCDS34042.1	270	275	KKLSDG	1	-1.90003	-1.41131	-0.806362	-0.923434	TRUE	FALSE	TRUE	ProTiler
CENPE	NM_001813.2	CCDS34042.1	287	298	KLTRILQNSLGG	2	-0.336594	-0.132872	0.420729	-0.0916467	TRUE	FALSE	TRUE	ProTiler
CENPE	NM_001813.2	CCDS34042.1	295	304	SLGGNAKTRI	1	-1.73972	-1.2474	0.247988	-0.625152	TRUE	FALSE	TRUE	SURF
CENPE	NM_001813.2	CCDS34042.1	369	376	QAMEKDQL	2	-0.838651	-0.483782	-0.231277	-0.230607	FALSE	FALSE	FALSE	ProTiler
CENPE	NM_001813.2	CCDS34042.1	389	398	VQNEKIENLT	1	-0.632834	-0.460229	-0.452934	-0.35466	FALSE	FALSE	FALSE	ProTiler
CENPE	NM_001813.2	CCDS34042.1	404	408	SSSLT	2	-1.39729	-1.3974	-1.04921	-0.769277	FALSE	FALSE	FALSE	SURF
CENPE	NM_001813.2	CCDS34042.1	406	413	SLTLQQEL	2	-0.193376	-0.298128	-0.25143	-0.072275	FALSE	FALSE	FALSE	ProTiler
CENPE	NM_001813.2	CCDS34042.1	628	642	FDAETVALDAKRESA	2	-0.495797	-0.43953	-0.0859702	-0.151909	FALSE	FALSE	FALSE	ProTiler
CENPE	NM_001813.2	CCDS34042.1	758	956	RLRKEIQDKSEELHIITSEKDKLFSEVVHKESRVQGLLEEIGKTKDDLATTQSNYKSTDQEFQNFKTLHMDFEQKYKMVLEENERMNQEIVNLSKEAQKFDSSLGALKTELSYKTQELQEKTREVQERLNEMEQLKEQLENRDSTLQTVEREKTLITEKLQQTLEEVKTLTQEKDDLKQLQESLQIERDQLKSDIHDTV	24	-0.134796	-0.210725	0.129801	0.0883801	FALSE	FALSE	FALSE	TiVex
CENPE	NM_001813.2	CCDS34042.1	758	777	RLRKEIQDKSEELHIITSEK	3	-0.593499	-0.579052	0.0428395	-0.52793	FALSE	FALSE	TRUE	ProTiler
CENPE	NM_001813.2	CCDS34042.1	805	841	LATTQSNYKSTDQEFQNFKTLHMDFEQKYKMVLEENE	5	-0.291803	-0.352849	0.0632849	0.155469	FALSE	FALSE	FALSE	ProTiler
CENPE	NM_001813.2	CCDS34042.1	864	885	LKTELSYKTQELQEKTREVQER	3	-0.8572	-1.09738	-0.228568	-0.68442	FALSE	FALSE	TRUE	ProTiler
CENPE	NM_001813.2	CCDS34042.1	890	897	EQLKEQLE	1	-0.961914	-1.08044	-0.0736796	-0.255795	FALSE	TRUE	FALSE	SURF
CENPE	NM_001813.2	CCDS34042.1	891	944	QLKEQLENRDSTLQTVEREKTLITEKLQQTLEEVKTLTQEKDDLKQLQESLQIE	4	-0.116944	-0.0762311	0.0388625	0.245358	FALSE	TRUE	TRUE	ProTiler
CENPE	NM_001813.2	CCDS34042.1	952	973	IHDTVNMNIDTQEQLRNALESL	1	-1.5127	-1.69812	-0.928547	-0.609925	FALSE	FALSE	TRUE	ProTiler
CENPE	NM_001813.2	CCDS34042.1	1102	1113	AQEKNHAIKKEG	2	-0.777317	-0.137968	-0.0576555	-0.580733	FALSE	FALSE	FALSE	ProTiler
CENPE	NM_001813.2	CCDS34042.1	1111	1219	KEGELSRTCDRLAEVEEKLKEKSQQLQEKQQQLLNVQEEMSEMQKKINEIENLKNELKNKELTLEHMETERLELAQKLNENYEEVKSITKERKVLKELQKSFETERDHL	15	-0.328637	-0.132892	0.131336	-0.0348565	FALSE	FALSE	FALSE	TiVex
CENPE	NM_001813.2	CCDS34042.1	1118	1127	TCDRLAEVEE	1	-1.54532	-1.4934	-0.615398	-0.716258	FALSE	FALSE	FALSE	SURF
CENPE	NM_001813.2	CCDS34042.1	1121	1130	RLAEVEEKLK	2	-1.3328	-0.827628	-0.352366	-0.325236	FALSE	FALSE	FALSE	ProTiler
CENPE	NM_001813.2	CCDS34042.1	1179	1184	TERLEL	2	-1.77017	-1.77939	-0.645483	-1.29384	FALSE	FALSE	FALSE	SURF
CENPE	NM_001813.2	CCDS34042.1	1179	1193	TERLELAQKLNENYE	3	-1.10888	-0.927745	-0.455071	-0.85165	FALSE	FALSE	FALSE	ProTiler
CENPE	NM_001813.2	CCDS34042.1	1216	1225	RDHLRGYIRE	1	-2.02578	-1.57995	-1.17703	-0.342992	FALSE	FALSE	FALSE	ProTiler
CENPE	NM_001813.2	CCDS34042.1	1298	1306	VSETQETMN	1	-1.07697	-0.986338	-0.364659	-0.465225	FALSE	FALSE	FALSE	SURF
CENPE	NM_001813.2	CCDS34042.1	1300	1361	ETQETMNELELLTEQSTTKDSTTLARIEMERLRLNEKFQESQEEIKSLTKERDNLKTIKEAL	12	-0.333829	-0.280347	-0.00490873	-0.00585893	FALSE	FALSE	TRUE	TiVex
CENPE	NM_001813.2	CCDS34042.1	1301	1323	TQETMNELELLTEQSTTKDSTTL	5	-0.713988	-0.580922	-0.327081	-0.325236	FALSE	TRUE	FALSE	ProTiler
CENPE	NM_001813.2	CCDS34042.1	1311	1317	EQSTT	1	-1.28233	-1.47153	-0.796068	-0.859515	FALSE	TRUE	FALSE	SURF
CENPE	NM_001813.2	CCDS34042.1	1343	1349	EIKSLTK	1	-1.35168	-1.5404	-0.976832	-0.932241	FALSE	FALSE	FALSE	SURF
CENPE	NM_001813.2	CCDS34042.1	1345	1352	KSLTKERD	2	-0.697377	-0.954234	-0.33122	-0.0511295	FALSE	FALSE	TRUE	ProTiler
CENPE	NM_001813.2	CCDS34042.1	1419	1426	IEIEMLGL	1	-2.52218	-2.82043	-1.23217	-1.13741	FALSE	FALSE	FALSE	SURF
CENPE	NM_001813.2	CCDS34042.1	1421	1429	IEMLGLSKR	2	-0.796929	-0.923244	-0.382702	-0.19443	FALSE	FALSE	FALSE	ProTiler
CENPE	NM_001813.2	CCDS34042.1	1423	1471	MLGLSKRLQESHDEMKSVAKEKDDLQRLQEVLQSESDQLKENIKEIVAK	6	-0.446739	-0.648282	-0.301766	-0.18275	FALSE	TRUE	FALSE	TiVex
CENPE	NM_001813.2	CCDS34042.1	1445	1464	DDLQRLQEVLQSESDQLKEN	2	-0.481623	-0.596902	-0.665649	-0.38458	FALSE	FALSE	FALSE	ProTiler
CENPE	NM_001813.2	CCDS34042.1	1590	1597	KEKEEMKR	1	-1.23806	-1.38437	-0.377424	-0.230547	FALSE	FALSE	TRUE	SURF
CENPE	NM_001813.2	CCDS34042.1	1592	1603	KEEMKRVQEALQ	3	-0.787878	-1.01588	-0.202509	-0.205335	FALSE	FALSE	FALSE	ProTiler
CENPE	NM_001813.2	CCDS34042.1	1688	1718	RDDLRSVEETLKVERDQLKENLRETITRDLE	5	-0.245474	-0.119984	0.181434	-0.0639102	FALSE	FALSE	FALSE	ProTiler
CENPE	NM_001813.2	CCDS34042.1	1699	1707	KVERDQLKE	1	-1.21308	-0.990022	0.131916	-0.644262	FALSE	FALSE	TRUE	SURF
CENPE	NM_001813.2	CCDS34042.1	1889	1899	KERDNLRRVEE	1	-2.07199	-2.02093	-1.08267	-1.13657	FALSE	FALSE	FALSE	SURF
CENPE	NM_001813.2	CCDS34042.1	1893	1900	NLRRVEET	1	-2.07199	-2.02093	-1.08267	-1.13657	FALSE	FALSE	FALSE	ProTiler
CENPE	NM_001813.2	CCDS34042.1	1905	1910	RDQLKE	1	-1.76405	-1.96315	-1.03672	-0.863546	FALSE	FALSE	FALSE	SURF
CENPE	NM_001813.2	CCDS34042.1	1906	1941	DQLKESLQETKARDLEIQQELKTARMLSKEHKETVD	4	-0.395222	-0.390985	0.0461554	-0.0586104	FALSE	FALSE	FALSE	ProTiler
CENPE	NM_001813.2	CCDS34042.1	2083	2410	SDGQQHLTESLREKCSRIKELLKRYSEMDDHYECLNRLSLDLEKEIEFQKELSMRVKANLSLPYLQTKHIEKLFTANQRCSMEFHRIMKKLKYVLSYVTKIKEEQHESINKFEMDFIDEVEKQKELLIKIQHLQQDCDVPSRELRDLKLNQNMDLHIEEILKDFSESEFPSIKTEFQQVLSNRKEMTQFLEEWLNTRFDIEKLKNGIQKENDRICQVNNFFNNRIIAIMNESTEFEERSATISKEWEQDLKSLKEKNEKLFKNYQTLKTSLASGAQVNPTTQDNKNPHVTSRATQLTTEKIRELENSLHEAKESAMHKESKIIKMQKE	47	-0.305796	-0.282501	0.0944336	-0.0703982	FALSE	FALSE	TRUE	TiVex
CENPE	NM_001813.2	CCDS34042.1	2100	2150	IKELLKRYSEMDDHYECLNRLSLDLEKEIEFQKELSMRVKANLSLPYLQTK	6	-0.845467	-0.798783	-0.341265	-0.482451	FALSE	FALSE	FALSE	ProTiler
CENPE	NM_001813.2	CCDS34042.1	2109	2115	EMDDHYE	1	-2.32655	-2.55604	-1.36852	-2.12135	FALSE	FALSE	FALSE	SURF
CENPE	NM_001813.2	CCDS34042.1	2124	2144	LEKEIEFQKELSMRVKANLSL	3	-0.818597	-0.652769	-0.269571	-0.112472	FALSE	FALSE	FALSE	SURF
CENPE	NM_001813.2	CCDS34042.1	2169	2174	IMKKLK	2	-0.628095	-0.54559	-0.261777	-0.1484	FALSE	FALSE	FALSE	ProTiler
CENPE	NM_001813.2	CCDS34042.1	2218	2233	DCDVPSRELRDLKLNQ	2	-0.822765	-0.711995	0.0929225	-0.548216	FALSE	FALSE	FALSE	SURF
CENPE	NM_001813.2	CCDS34042.1	2228	2232	DLKLN	0	N/A	N/A	N/A	N/A	FALSE	FALSE	FALSE	ProTiler
CENPE	NM_001813.2	CCDS34042.1	2238	2259	HIEEILKDFSESEFPSIKTEFQ	2	-1.02729	-0.79668	-0.0925943	0.257917	FALSE	FALSE	TRUE	ProTiler
CENPE	NM_001813.2	CCDS34042.1	2323	2341	TISKEWEQDLKSLKEKNEK	4	-1.10804	-1.00809	-0.714654	-1.04048	FALSE	FALSE	TRUE	ProTiler
CENPE	NM_001813.2	CCDS34042.1	2325	2329	SKEWE	3	-1.67992	-1.69399	-0.982798	-1.56938	FALSE	FALSE	TRUE	SURF
CENPE	NM_001813.2	CCDS34042.1	2353	2360	LASGAQVN	3	-1.44306	-1.63855	-0.348368	-1.03491	FALSE	TRUE	TRUE	SURF
CENPE	NM_001813.2	CCDS34042.1	2356	2366	GAQVNPTTQDN	3	-0.526579	-0.751687	0.161099	-0.319526	FALSE	TRUE	TRUE	ProTiler
CENPE	NM_001813.2	CCDS34042.1	2369	2380	PHVTSRATQLTT	2	-2.12439	-2.17631	-0.927377	-1.90493	FALSE	TRUE	TRUE	SURF
CENPE	NM_001813.2	CCDS34042.1	2372	2383	TSRATQLTTEKI	1	-2.41865	-2.41356	-0.915244	-2.042	FALSE	TRUE	TRUE	ProTiler
CENPE	NM_001813.2	CCDS34042.1	2402	2418	SKIIKMQKELEVTNDII	1	-1.88596	-1.85601	-0.722407	-1.34732	FALSE	FALSE	TRUE	SURF
CENPE	NM_001813.2	CCDS34042.1	2406	2421	KMQKELEVTNDIIAKL	1	-1.88596	-1.85601	-0.722407	-1.34732	FALSE	FALSE	TRUE	ProTiler
CENPE	NM_001813.2	CCDS34042.1	2487	2494	ATVEYQKE	2	-0.982178	-1.13969	0.049645	0.119578	FALSE	FALSE	FALSE	ProTiler
CENPE	NM_001813.2	CCDS34042.1	2522	2690	QPSNKPLTCGGGSGIVQNTKALILKSEHIRLEKEISKLKQQNEQLIKQKNELLSNNQHLSNEVKTWKERTLKREAHKQVTCENSPKSPKVTGTASKKKQITPSQCKERNLQDPVPKESPKSCFFDSRSKSLPSPHPVRYFDNSSLGLCPEVQNAGAESVDSQPGPWHAS	29	-0.142969	-0.093293	0.0920719	0.061839	FALSE	TRUE	TRUE	TiVex
CENPE	NM_001813.2	CCDS34042.1	2530	2533	CGGG	2	-1.46036	-1.34073	-0.742248	-1.34173	FALSE	FALSE	FALSE	SURF
CENPE	NM_001813.2	CCDS34042.1	2531	2554	GGGSGIVQNTKALILKSEHIRLEK	3	-0.675027	-0.617078	-0.39539	-0.723145	FALSE	FALSE	FALSE	ProTiler
CENPE	NM_001813.2	CCDS34042.1	2579	2584	HLSNEV	1	-1.77754	-1.92557	-0.715008	-0.874983	FALSE	TRUE	TRUE	ProTiler
CENPE	NM_001813.2	CCDS34042.1	2617	2626	KKKQITPSQC	1	-0.891067	-1.14945	-0.619078	-0.855463	FALSE	TRUE	TRUE	SURF
CENPE	NM_001813.2	CCDS34042.1	2629	2635	RNLQDPV	1	0.631617	0.555237	0.477652	0.563658	FALSE	TRUE	TRUE	ProTiler
CENPE	NM_001813.2	CCDS34042.1	2658	2661	VRYF	1	0.0626592	0.582677	-0.0893833	0.521276	FALSE	TRUE	TRUE	ProTiler
CENPE	NM_001813.2	CCDS34042.1	2670	2682	PEVQNAGAESVDS	3	-1.07365	-0.970648	-0.563864	-0.716511	FALSE	TRUE	TRUE	ProTiler
CENPE	NM_001813.2	CCDS34042.1	2675	2680	AGAESV	1	-1.51643	-1.34131	-0.469712	-1.43621	FALSE	TRUE	TRUE	SURF
CENPF	NM_016343.2	CCDS31023.1	34	47	KQQRQFQLDSLEAA	2	-0.460514	-0.357503	0.0359716	0.037893	TRUE	FALSE	TRUE	ProTiler
CENPF	NM_016343.2	CCDS31023.1	157	359	QYYSGSKYEDLKEKYNKEVEERKRLEAEVKALQAKKASQTLPQATMNHRDIARHQASSSVFSWQQEKTPSHLSSNSQRTPIRRDFSASYFSGEQEVTPSRSTLQIGKRDANSSFFDNSSSPHLLDQLKAQNQELRNKINELELRLQGHEKEMKGQVNKFQELQLQLEKAKVELIEKEKVLNKCRDELVRTTAQYDQASTKYTA	30	-0.296056	-0.19838	0.226324	0.362348	TRUE	TRUE	TRUE	TiVex
CENPF	NM_016343.2	CCDS31023.1	171	176	YNKEVE	1	-0.385412	0.151198	-0.489602	0.986049	TRUE	FALSE	TRUE	ProTiler
CENPF	NM_016343.2	CCDS31023.1	199	228	QATMNHRDIARHQASSSVFSWQQEKTPSHL	6	-0.764701	-0.719705	0.257905	0.205778	TRUE	TRUE	TRUE	ProTiler
CENPF	NM_016343.2	CCDS31023.1	293	307	KINELELRLQGHEKE	2	-1.07859	-0.623104	0.158553	0.478519	TRUE	TRUE	TRUE	ProTiler
CENPF	NM_016343.2	CCDS31023.1	302	310	QGHEKEMKG	2	-2.26715	-1.79393	-0.626521	-0.164933	TRUE	TRUE	TRUE	SURF
CENPF	NM_016343.2	CCDS31023.1	315	352	FQELQLQLEKAKVELIEKEKVLNKCRDELVRTTAQYDQ	3	-0.140963	-0.223327	0.268351	-0.091997	FALSE	FALSE	TRUE	ProTiler
CENPF	NM_016343.2	CCDS31023.1	387	411	QKIKEKEKEFQEELSRQQRSFQTLD	6	0.062185	0.132196	0.164899	0.432235	FALSE	FALSE	TRUE	ProTiler
CENPF	NM_016343.2	CCDS31023.1	464	490	EQAFQASQIKENELRRSMEEMKKENNL	5	-0.578699	-0.5058	0.197453	0.257587	FALSE	TRUE	TRUE	ProTiler
CENPF	NM_016343.2	CCDS31023.1	472	669	IKENELRRSMEEMKKENNLLKSHSEQKAREVCHLEAELKNIKQCLNQSQNFAEEMKAKNTSQETMLRDLQEKINQQENSLTLEKLKLAVADLEKQRDCSQDLLKKREHHIEQLNDKLSKTEKESKALLSALELKKKEYEELKEEKTLFSCWKSENEKLLTQMESEKENLQSKINHLETCLKTQQIKSHEYNERVRTLE	22	-0.23933	-0.258285	0.228658	0.36189	FALSE	FALSE	FALSE	TiVex
CENPF	NM_016343.2	CCDS31023.1	545	554	NQQENSLTLE	1	0.869477	0.995814	0.69644	0.305596	FALSE	FALSE	FALSE	ProTiler
CENPF	NM_016343.2	CCDS31023.1	576	614	KREHHIEQLNDKLSKTEKESKALLSALELKKKEYEELKE	2	-0.668735	-0.922228	0.242531	0.588357	FALSE	FALSE	FALSE	ProTiler
CENPF	NM_016343.2	CCDS31023.1	651	669	LKTQQIKSHEYNERVRTLE	2	-0.833835	-0.982994	-0.0410265	0.113238	FALSE	FALSE	FALSE	ProTiler
CENPF	NM_016343.2	CCDS31023.1	683	689	HNVLDSK	2	-0.409125	-0.558138	0.284359	0.311486	FALSE	FALSE	FALSE	ProTiler
CENPF	NM_016343.2	CCDS31023.1	687	693	DSKSVEV	1	-1.42022	-1.56711	0.176475	-0.0436511	FALSE	FALSE	FALSE	SURF
CENPF	NM_016343.2	CCDS31023.1	744	755	NEIMDKDRCYQD	4	-0.454385	-0.607801	0.0827905	0.39916	FALSE	FALSE	FALSE	ProTiler
CENPF	NM_016343.2	CCDS31023.1	801	896	IGEQGSMPSERSECRLEADQSPKNSAILQNRVDSLEFSLESQKQMNSDLQKQCEELVQIKGEIEENLMKAEQMHQSFVAETSQRISKLQEDTSAHQ	9	-0.0108001	0.0982903	0.43864	0.427374	FALSE	TRUE	FALSE	ProTiler
CENPF	NM_016343.2	CCDS31023.1	910	947	EKELQLLNDKVETEQAEIQELKKSNHLLEDSLKELQ	4	-0.664429	-0.588481	0.591486	0.374568	FALSE	FALSE	FALSE	ProTiler
CENPF	NM_016343.2	CCDS31023.1	1028	1031	RCEE	1	0.655804	0.496181	-0.055048	1.15685	FALSE	FALSE	FALSE	ProTiler
CENPF	NM_016343.2	CCDS31023.1	1062	1106	SLCENRKNELEQLKEAFAKEHQEFLTKLAFAEERNQNLMLELETV	6	-0.216515	-0.0714661	0.638345	0.325888	FALSE	FALSE	FALSE	ProTiler
CENPF	NM_016343.2	CCDS31023.1	1119	1124	NNSKSE	3	-0.235483	-0.188962	0.341004	0.450422	FALSE	TRUE	FALSE	ProTiler
CENPF	NM_016343.2	CCDS31023.1	1144	1203	KEVNDLLQENEQLMKVMKTKHECQNLESEPIRNSVKERESERNQCNFKPQMDLEVKEISL	3	-0.365115	-0.401918	0.345394	0.245397	FALSE	TRUE	FALSE	ProTiler
CENPF	NM_016343.2	CCDS31023.1	1186	1199	NQCNFKPQMDLEVK	1	-1.31841	-1.49941	0.0783435	-0.109096	FALSE	TRUE	FALSE	SURF
CENPF	NM_016343.2	CCDS31023.1	1267	1367	DAEEKYISGPHELSTSQNDNAHLQCSLQTTMNKLNELEKICEILQAEKYELVTELNDSRSECITATRKMAEEVGKLLNEVKILNDDSGLLHGELVEDIPGG	14	-0.65014	-0.552259	0.00382581	0.125526	FALSE	FALSE	FALSE	TiVex
CENPF	NM_016343.2	CCDS31023.1	1273	1304	ISGPHELSTSQNDNAHLQCSLQTTMNKLNELE	3	-0.380082	-0.501311	-0.000785468	0.283799	FALSE	TRUE	FALSE	ProTiler
CENPF	NM_016343.2	CCDS31023.1	1276	1288	PHELSTSQNDNAH	1	-1.32744	-1.21031	-0.435927	-0.0504318	FALSE	TRUE	FALSE	SURF
CENPF	NM_016343.2	CCDS31023.1	1330	1362	TATRKMAEEVGKLLNEVKILNDDSGLLHGELVE	6	-0.775295	-0.639681	0.0372296	0.0184391	FALSE	FALSE	FALSE	ProTiler
CENPF	NM_016343.2	CCDS31023.1	1354	1358	GLLHG	2	-1.34584	-1.35735	-0.412178	-0.563058	FALSE	FALSE	FALSE	SURF
CENPF	NM_016343.2	CCDS31023.1	1462	1481	KEMQLGLEEGLVPSLSSSCV	5	-0.992842	-0.598469	-0.130859	-0.134492	FALSE	FALSE	TRUE	ProTiler
CENPF	NM_016343.2	CCDS31023.1	1468	1473	LEEGLV	1	-3.26761	-2.21917	-1.60849	-1.55753	FALSE	FALSE	TRUE	SURF
CENPF	NM_016343.2	CCDS31023.1	1469	1756	EEGLVPSLSSSCVPDSSSLSSLGDSSFYRALLEQTGDMSLLSNLEGAVSANQCSVDEVFCSSLQEENLTRKETPSAPAKGVEELESLCEVYRQSLEKLEEKMESQGIMKNKEIQELEQLLSSERQELDCLRKQYLSENEQWQQKLTSVTLEMESKLAAEKKQTEQLSLELEVARLQLQGLDLSSRSLLGIDTEDAIQGRNESCDISKEHTSETTERTPKHDVHQICDKDAQQDLNLDIEKITETGAVKPTGECSGEQSPDTNYEPPGEDKTQGSSECISELSFSGPNA	44	-0.368566	-0.261384	0.178462	0.209448	FALSE	TRUE	TRUE	TiVex
CENPF	NM_016343.2	CCDS31023.1	1478	1482	SSCVP	1	-1.87936	-1.38658	-0.541204	-0.290441	FALSE	FALSE	TRUE	SURF
CENPF	NM_016343.2	CCDS31023.1	1489	1536	SLGDSSFYRALLEQTGDMSLLSNLEGAVSANQCSVDEVFCSSLQEENL	5	-0.458772	-0.55004	0.255533	0.206113	FALSE	FALSE	TRUE	ProTiler
CENPF	NM_016343.2	CCDS31023.1	1542	1569	PSAPAKGVEELESLCEVYRQSLEKLEEK	7	-0.516708	-0.35272	-0.0254854	-0.0508446	FALSE	TRUE	TRUE	ProTiler
CENPF	NM_016343.2	CCDS31023.1	1545	1551	PAKGVEE	1	-1.44248	-1.03163	-1.06334	-0.941917	FALSE	TRUE	TRUE	SURF
CENPF	NM_016343.2	CCDS31023.1	1597	1643	CLRKQYLSENEQWQQKLTSVTLEMESKLAAEKKQTEQLSLELEVARL	7	-0.510721	-0.351173	-0.101027	0.0407741	FALSE	FALSE	TRUE	ProTiler
CENPF	NM_016343.2	CCDS31023.1	1709	1746	ITETGAVKPTGECSGEQSPDTNYEPPGEDKTQGSSECI	8	-0.427144	-0.402705	0.285479	0.288512	FALSE	TRUE	FALSE	ProTiler
CENPF	NM_016343.2	CCDS31023.1	1766	1769	QEDI	0	N/A	N/A	N/A	N/A	FALSE	FALSE	FALSE	ProTiler
CENPF	NM_016343.2	CCDS31023.1	1885	2171	NVAKVNDSWKERFLDVENELSRIRSEKASIEHEALYLEADLEVVQTEKLCLEKDNENKQKVIVCLEEELSVVTSERNQLRGELDTMSKKTTALDQLSEKMKEKTQELESHQSECLHCIQVAEAEVKEKTELLQTLSSDVSELLKDKTHLQEKLQSLEKDSQALSLTKCELENQIAQLNKEKELLVKESESLQARLSESDYEKLNVSKALEAALVEKGEFALRLSSTQEEVHQLRRGIEKLRVRIEADEKKQLHIAEKLKERERENDSLKDKVENLERELQMSEENQE	48	-0.487642	-0.416669	0.175634	0.258381	TRUE	FALSE	FALSE	TiVex
CENPF	NM_016343.2	CCDS31023.1	1896	1916	RFLDVENELSRIRSEKASIEH	3	-0.591704	-0.36532	0.449562	0.419801	TRUE	FALSE	FALSE	ProTiler
CENPF	NM_016343.2	CCDS31023.1	1943	2024	QKVIVCLEEELSVVTSERNQLRGELDTMSKKTTALDQLSEKMKEKTQELESHQSECLHCIQVAEAEVKEKTELLQTLSSDVS	14	-0.905065	-0.708618	-0.0711524	0.0931354	TRUE	FALSE	FALSE	ProTiler
CENPF	NM_016343.2	CCDS31023.1	1952	1959	GAACTCTCAGTGGTCACAAGTGAG	1	-1.22427	-1.19727	0.0309303	-0.246828	TRUE	FALSE	FALSE	SURF
CENPF	NM_016343.2	CCDS31023.1	2007	2012	AEVKEK	3	-2.27407	-1.87438	-0.841587	-0.668359	TRUE	FALSE	FALSE	SURF
CENPF	NM_016343.2	CCDS31023.1	2037	2042	LQSLEK	2	0.696386	0.677803	0.398313	0.538757	FALSE	FALSE	FALSE	ProTiler
CENPF	NM_016343.2	CCDS31023.1	2060	2085	QLNKEKELLVKESESLQARLSESDYE	3	-0.378954	-0.198573	0.16836	0.580659	FALSE	FALSE	FALSE	ProTiler
CENPF	NM_016343.2	CCDS31023.1	2094	2143	EAALVEKGEFALRLSSTQEEVHQLRRGIEKLRVRIEADEKKQLHIAEKLK	7	-0.915944	-1.01974	0.0410501	-0.0277031	TRUE	FALSE	TRUE	ProTiler
CENPF	NM_016343.2	CCDS31023.1	2107	2146	LSSTQEEVHQLRRGIEKLRVRIEADEKKQLHIAEKLKERE	3	-1.08687	-1.06349	-0.0856118	0.00924203	TRUE	FALSE	TRUE	SURF
CENPF	NM_016343.2	CCDS31023.1	2154	2174	DKVENLERELQMSEENQELVI	3	-0.53527	-0.561771	0.453531	0.487294	TRUE	TRUE	TRUE	ProTiler
CENPF	NM_016343.2	CCDS31023.1	2187	2191	LKTQI	0	N/A	N/A	N/A	N/A	TRUE	FALSE	TRUE	ProTiler
CENPF	NM_016343.2	CCDS31023.1	2261	2270	LQNQLKELNE	2	-0.437879	-0.29027	-0.0197733	0.282235	TRUE	FALSE	TRUE	ProTiler
CENPF	NM_016343.2	CCDS31023.1	2282	2304	MKATEQSLDPPIEEEHQLRNSIE	2	-1.18983	-1.26403	-0.161608	-0.0651321	FALSE	TRUE	TRUE	ProTiler
CENPF	NM_016343.2	CCDS31023.1	2284	2289	ATEQSL	1	-1.35605	-1.48579	-0.0243606	0.36708	FALSE	TRUE	TRUE	SURF
CENPF	NM_016343.2	CCDS31023.1	2409	2459	SELEIINSSFENILQEKEQEKVQMKEKSSTAMEMLQTQLKELNERVAALHN	4	-0.808583	-0.941721	0.0777909	-0.0160004	TRUE	FALSE	TRUE	ProTiler
CENPF	NM_016343.2	CCDS31023.1	2439	2971	AMEMLQTQLKELNERVAALHNDQEACKAKEQNLSSQVECLELEKAQLLQGLDEAKNNYIVLQSSVNGLIQEVEDGKQKLEKKDEEISRLKNQIQDQEQLVSKLSQVEGEHQLWKEQNLELRNLTVELEQKIQVLQSKNASLQDTLEVLQSSYKNLENELELTKMDKMSFVEKVNKMTAKETELQREMHEMAQKTAELQEELSGEKNRLAGELQLLLEEIKSSKDQLKELTLENSELKKSLDCMHKDQVEKEGKVREEIAEYQLRLHEAEKKHQALLLDTNKQYEVEIQTYREKLTSKEECLSSQKLEIDLLKSSKEELNNSLKATTQILEELKKTKMDNLKYVNQLKKENERAQGKMKLLIKSCKQLEEEKEILQKELSQLQAAQEKQKTGTVMDTKVD…	81	-0.218707	-0.203432	0.332006	0.276196	FALSE	FALSE	TRUE	TiVex
CENPF	NM_016343.2	CCDS31023.1	2483	2495	AQLLQGLDEAKNN	2	-0.744786	-1.03097	-0.24782	-0.217148	FALSE	FALSE	TRUE	ProTiler
CENPF	NM_016343.2	CCDS31023.1	2488	2499	GLDEAKNNYIVL	1	-1.44592	-1.85579	-0.711286	-1.17018	FALSE	FALSE	TRUE	SURF
CENPF	NM_016343.2	CCDS31023.1	2512	2586	DGKQKLEKKDEEISRLKNQIQDQEQLVSKLSQVEGEHQLWKEQNLELRNLTVELEQKIQVLQSKNASLQDTLEVL	6	-0.427986	-0.447178	0.27448	0.311344	FALSE	FALSE	TRUE	ProTiler
CENPF	NM_016343.2	CCDS31023.1	2619	2636	TELQREMHEMAQKTAELQ	2	-0.754418	-0.445057	0.190067	0.130384	FALSE	FALSE	TRUE	ProTiler
CENPF	NM_016343.2	CCDS31023.1	2627	2639	EMAQKTAELQEEL	2	-1.55913	-1.32518	-0.267166	-0.000215441	FALSE	FALSE	TRUE	SURF
CENPF	NM_016343.2	CCDS31023.1	2641	2718	GEKNRLAGELQLLLEEIKSSKDQLKELTLENSELKKSLDCMHKDQVEKEGKVREEIAEYQLRLHEAEKKHQALLLDTN	11	-0.164935	-0.159064	0.18693	0.201027	FALSE	FALSE	TRUE	ProTiler
CENPF	NM_016343.2	CCDS31023.1	2693	2697	REEIA	1	-1.576	-1.26054	-0.1546	-0.100712	FALSE	FALSE	TRUE	SURF
CENPF	NM_016343.2	CCDS31023.1	2760	2851	LKATTQILEELKKTKMDNLKYVNQLKKENERAQGKMKLLIKSCKQLEEEKEILQKELSQLQAAQEKQKTGTVMDTKVDELTTEIKELKETLE	12	-0.22809	-0.109175	0.274508	0.277652	FALSE	FALSE	TRUE	ProTiler
CENPF	NM_016343.2	CCDS31023.1	2846	2855	LKETLEEKTK	1	-1.2662	-1.53571	0.141992	-0.22478	FALSE	FALSE	TRUE	SURF
CENPF	NM_016343.2	CCDS31023.1	2867	2902	LLISHEKLEKAKEMLETQVAHLCSQQSKQDSRGSPL	5	-0.589235	-0.876958	0.336342	-0.124698	FALSE	FALSE	TRUE	ProTiler
CENPF	NM_016343.2	CCDS31023.1	2928	2931	ASGK	2	0.0490757	0.0726552	0.633643	0.671535	FALSE	FALSE	TRUE	ProTiler
CENPF	NM_016343.2	CCDS31023.1	2953	2969	FSKKSKKAVMSGIHPAE	2	-1.21918	-1.14563	0.154817	-0.129957	FALSE	FALSE	TRUE	ProTiler
CENPF	NM_016343.2	CCDS31023.1	3019	3034	KLALSPLSLGKENLAE	1	-0.63285	-0.434315	-0.337075	-0.587443	FALSE	TRUE	TRUE	ProTiler
CENPH	NM_022909.3	CCDS3998.1	1	59	MEEQPQMQDADEPADSGGEGRAGGPPQVAGAQAACSEDRMTLLLRLRAQTKQQLLEYKS	15	-0.641793	-0.638644	-1.33377	-0.904657	FALSE	TRUE	FALSE	TiVex
CENPH	NM_022909.3	CCDS3998.1	1	12	MEEQPQMQDADE	3	-0.457329	-0.511094	-0.833659	-0.289643	FALSE	TRUE	FALSE	ProTiler
CENPH	NM_022909.3	CCDS3998.1	3	10	EQPQMQDA	1	-0.842707	-1.10894	-2.57835	-1.04168	FALSE	TRUE	FALSE	SURF
CENPH	NM_022909.3	CCDS3998.1	15	20	DSGGEG	2	-0.820715	-0.802316	-1.33866	-0.699287	FALSE	TRUE	FALSE	SURF
CENPH	NM_022909.3	CCDS3998.1	35	43	CSEDRMTLL	3	-1.63056	-1.67918	-3.51542	-2.65128	FALSE	FALSE	FALSE	SURF
CENPH	NM_022909.3	CCDS3998.1	39	47	RMTLLLRLR	2	-1.37509	-1.49133	-3.27405	-2.35179	FALSE	FALSE	FALSE	ProTiler
CENPH	NM_022909.3	CCDS3998.1	185	210	DLDSMENSERIKIIRQNLQMEIKITT	4	-0.515976	-0.199323	-0.947949	-0.190166	TRUE	FALSE	TRUE	ProTiler
CENPH	NM_022909.3	CCDS3998.1	190	209	ENSERIKIIRQNLQMEIKIT	2	-1.56937	-0.959496	-1.97959	-1.0712	TRUE	FALSE	TRUE	SURF
CENPH	NM_022909.3	CCDS3998.1	193	203	ERIKIIRQNLQ	2	-1.56937	-0.959496	-1.97959	-1.0712	TRUE	FALSE	FALSE	TiVex
CENPH	NM_022909.3	CCDS3998.1	221	227	LGSKVNW	1	0.360154	0.33282	1.00408	0.718462	TRUE	FALSE	TRUE	ProTiler
CENPH	NM_022909.3	CCDS3998.1	222	232	GSKVNWAEDPA	3	-1.09316	-0.811505	-0.444812	-1.28047	TRUE	FALSE	TRUE	SURF
CENPH	NM_022909.3	CCDS3998.1	228	233	AEDPAL	2	-1.81982	-1.38367	-1.16926	-2.27994	TRUE	FALSE	FALSE	TiVex
CENPI	NM_006733.3	CCDS14479.1	10	27	VQAQNRTSQGSSSFQTTL	4	-0.696601	-0.703851	-0.916115	-0.829185	TRUE	TRUE	FALSE	TiVex
CENPI	NM_006733.3	CCDS14479.1	16	28	TSQGSSSFQTTLS	2	-1.5604	-1.42744	-1.46831	-1.57198	TRUE	TRUE	TRUE	SURF
CENPI	NM_006733.3	CCDS14479.1	83	90	NKDKTLEK	1	-1.254	-1.27324	-1.29132	-0.972343	TRUE	FALSE	TRUE	SURF
CENPI	NM_006733.3	CCDS14479.1	125	132	VNTRILKC	1	-1.24279	-1.16294	-1.57394	-0.851662	TRUE	FALSE	TRUE	SURF
CENPI	NM_006733.3	CCDS14479.1	127	478	TRILKCMIPATVISEDSVVKAVSWLCVGKCSGSTKVLFYRWLVAMFDFIDRKEQINLLYGFFFASLQDDALCPYVCHLLYLLTKKENVKPFRVRKLLDLQAKMGMQPHLQALLSLYKFFAPALISVSLPVRKKIYFKNSENLWKTALLAVKQRNRGPSPEPLKLMLGPANVRPLKRKWNSLSVIPVLNSSSYTKECGKKEMSLSDCLNRSGSFPLEQLQSFPQLLQNIHCLELPSQMGSVLNNSLLLHYINCVRDEPVLLRFYYWLSQTLQEECIWYKVNNYEHGKEFTNFLDTIIRAECFLQEGFYSCEAFLYKSLPLWDGLCCRSQFLQLVSWIPFSSFSEVKPLLFDHL	61	-0.535007	-0.489453	-0.485503	-0.373982	TRUE	FALSE	FALSE	TiVex
CENPI	NM_006733.3	CCDS14479.1	139	165	ISEDSVVKAVSWLCVGKCSGSTKVLFY	6	-0.915322	-0.786071	-1.07874	-1.05373	TRUE	FALSE	TRUE	SURF
CENPI	NM_006733.3	CCDS14479.1	190	196	ASLQDDA	1	-1.56996	-2.20184	-3.79477	-3.04553	TRUE	FALSE	TRUE	SURF
CENPI	NM_006733.3	CCDS14479.1	244	252	FFAPALISV	1	-0.518432	-1.132	-0.684182	-1.18045	TRUE	FALSE	TRUE	SURF
CENPI	NM_006733.3	CCDS14479.1	269	273	WKTAL	1	-0.801226	-0.6786	-1.02351	-0.700451	TRUE	FALSE	TRUE	SURF
CENPI	NM_006733.3	CCDS14479.1	281	284	RGPS	2	-1.51504	-1.40665	-1.52539	-1.07863	TRUE	FALSE	TRUE	SURF
CENPI	NM_006733.3	CCDS14479.1	308	314	SVIPVLN	1	-1.13286	-1.48472	-1.94415	-1.25266	TRUE	FALSE	TRUE	SURF
CENPI	NM_006733.3	CCDS14479.1	319	329	TKECGKKEMSL	1	-1.2458	-1.26941	-1.02744	-0.771976	TRUE	FALSE	TRUE	SURF
CENPI	NM_006733.3	CCDS14479.1	391	397	WLSQTLQ	1	-3.09463	-3.41704	-3.5427	-3.32354	TRUE	FALSE	TRUE	SURF
CENPI	NM_006733.3	CCDS14479.1	410	423	HGKEFTNFLDTIIR	4	-0.615892	-0.509	-0.370858	0.0641108	TRUE	FALSE	TRUE	SURF
CENPI	NM_006733.3	CCDS14479.1	430	433	EGFY	1	-2.44059	-2.14085	-1.84996	-2.3324	TRUE	FALSE	TRUE	SURF
CENPI	NM_006733.3	CCDS14479.1	443	459	LPLWDGLCCRSQFLQLV	4	-1.58936	-1.4346	-1.3411	-1.59699	TRUE	FALSE	TRUE	SURF
CENPI	NM_006733.3	CCDS14479.1	535	555	KLIHYVGWLSTTAMRLESNNT	3	-1.80911	-1.65649	-2.00905	-1.80877	FALSE	FALSE	FALSE	SURF
CENPI	NM_006733.3	CCDS14479.1	539	688	YVGWLSTTAMRLESNNTFLLHFILDFYEKVCDIYINYNLPLVVLFPPGIFYSALLSLDTSILNQLCFIMHRYRKNLTAAKKNELVQKTKSEFNFSSKTYQEFNHYLTSMVGCLWTSKPFGKGIYIDPEILEKTGVAEYKNSLNVVHHPSF	22	-0.760695	-0.710725	-0.725219	-0.395674	FALSE	FALSE	FALSE	TiVex
CENPI	NM_006733.3	CCDS14479.1	568	581	VCDIYINYNLPLVV	2	-2.77246	-2.94144	-2.06096	-2.07521	FALSE	FALSE	FALSE	SURF
CENPI	NM_006733.3	CCDS14479.1	586	591	GIFYSA	1	-1.53672	-1.6945	-2.40201	-2.86243	FALSE	FALSE	FALSE	SURF
CENPI	NM_006733.3	CCDS14479.1	648	655	VGCLWTSK	1	-1.75162	-1.60863	-2.15882	-1.87761	FALSE	FALSE	FALSE	SURF
CENPI	NM_006733.3	CCDS14479.1	678	687	NSLNVVHHPS	2	-0.991175	-0.946639	-1.45424	-0.593255	FALSE	FALSE	FALSE	SURF
CENPK	NM_001267038.1	CCDS3984.1	12	30	TDVGDVTNTEEELIRECEE	2	-1.35653	-1.14081	-1.19262	-1.04814	TRUE	TRUE	FALSE	TiVex
CENPK	NM_001267038.1	CCDS3984.1	12	31	TDVGDVTNTEEELIRECEEM	2	-1.35653	-1.14081	-1.19262	-1.04814	TRUE	TRUE	FALSE	SURF
CENPK	NM_001267038.1	CCDS3984.1	52	72	DSNAQLSLLIMQVKCLTAELS	4	-1.67749	-1.53511	-1.97898	-1.28839	TRUE	FALSE	FALSE	TiVex
CENPK	NM_001267038.1	CCDS3984.1	65	82	KCLTAELSQWQKKTPETI	3	-1.36965	-1.46508	-1.59348	-1.33021	TRUE	FALSE	FALSE	ProTiler
CENPK	NM_001267038.1	CCDS3984.1	70	76	ELSQWQK	2	-2.55769	-2.6185	-2.78558	-2.56754	TRUE	FALSE	FALSE	SURF
CENPK	NM_001267038.1	CCDS3984.1	104	180	LEMVLSTKESKNEKLKEDLEREQRWLDEQQQIMESLNVLHSELKNKVETFSESRIFNELKTKMLNIKEYKEKLLSTL	12	-0.777168	-0.677476	-1.04606	-0.770281	TRUE	FALSE	FALSE	TiVex
CENPK	NM_001267038.1	CCDS3984.1	106	114	MVLSTKESK	1	-2.50044	-2.49638	-3.12745	-2.21756	TRUE	FALSE	TRUE	SURF
CENPK	NM_001267038.1	CCDS3984.1	109	115	STKESKN	1	-2.50044	-2.49638	-3.12745	-2.21756	TRUE	FALSE	FALSE	ProTiler
CENPK	NM_001267038.1	CCDS3984.1	177	190	STLGEFLEDHFPL	3	-1.00748	-1.1886	-1.66079	-1.16321	TRUE	FALSE	FALSE	ProTiler
CENPK	NM_001267038.1	CCDS3984.1	179	185	TLGEFLE	2	-1.77408	-2.03338	-2.77715	-1.95988	TRUE	FALSE	FALSE	SURF
CENPK	NM_001267038.1	CCDS3984.1	215	260	MLEILINRLFDVPHDPYVKISDSFWPPYVELLLRNGIALRHPEDPT	8	-0.699094	-0.326985	-0.654564	-0.56088	TRUE	FALSE	FALSE	TiVex
CENPK	NM_001267038.1	CCDS3984.1	239	245	WPPYVEL	1	-2.90325	-2.22195	-2.96545	-4.03616	TRUE	FALSE	FALSE	SURF
CENPK	NM_001267038.1	CCDS3984.1	243	248	VELLLR	1	-0.300426	-0.0966933	-0.76168	0.117286	TRUE	FALSE	FALSE	ProTiler
CENPK	NM_001267038.1	CCDS3984.1	259	265	PTRIRLE	1	-1.76297	-1.10242	-1.00446	-0.969593	TRUE	FALSE	FALSE	SURF
CENPM	NM_024053.4	CCDS14025.1	1	7	MSVLRPL	1	-1.12767	-1.1048	-1.58323	-1.99779	TRUE	FALSE	TRUE	ProTiler
CENPM	NM_024053.4	CCDS14025.1	5	62	RPLDKLPGLNTATILLVGTEDALLQQLADSMLKEDCASELKVHLAKSLPLPSSVNRPR	14	-1.57432	-1.77452	-1.95029	-2.44854	TRUE	FALSE	TRUE	TiVex
CENPM	NM_024053.4	CCDS14025.1	6	18	PLDKLPGLNTATI	5	-1.47386	-1.83545	-2.1321	-2.41021	TRUE	FALSE	TRUE	SURF
CENPM	NM_024053.4	CCDS14025.1	12	15	GLNT	1	-0.156684	-0.616024	-0.492635	-0.474963	TRUE	FALSE	TRUE	ProTiler
CENPM	NM_024053.4	CCDS14025.1	34	43	SMLKEDCASE	2	-1.99791	-2.44221	-3.37696	-3.89584	TRUE	FALSE	TRUE	SURF
CENPM	NM_024053.4	CCDS14025.1	35	70	MLKEDCASELKVHLAKSLPLPSSVNRPRIDLIVFVV	8	-1.81906	-1.95852	-2.02268	-2.60963	TRUE	FALSE	TRUE	ProTiler
CENPM	NM_024053.4	CCDS14025.1	48	65	LAKSLPLPSSVNRPRIDL	5	-2.0676	-2.16538	-1.86548	-2.6114	TRUE	FALSE	TRUE	SURF
CENPM	NM_024053.4	CCDS14025.1	84	90	SLRHVDA	2	-2.44981	-2.48491	-3.26241	-4.43224	TRUE	FALSE	TRUE	SURF
CENPM	NM_024053.4	CCDS14025.1	85	134	LRHVDASFFLGKVCFLATGAGRESHCSIHRHTVVKLAHTYQSPLLYCDLE	14	-1.41161	-1.26669	-1.64553	-2.08539	TRUE	FALSE	TRUE	TiVex
CENPM	NM_024053.4	CCDS14025.1	89	95	DASFFLG	2	-0.698554	-0.440447	-0.687722	-0.658427	TRUE	FALSE	TRUE	ProTiler
CENPM	NM_024053.4	CCDS14025.1	105	113	GRESHCSIH	2	-1.57162	-1.48008	-2.38359	-2.50414	TRUE	FALSE	TRUE	SURF
CENPM	NM_024053.4	CCDS14025.1	113	116	HRHT	2	-1.27005	-1.15605	-1.61492	-2.2279	TRUE	FALSE	TRUE	ProTiler
CENPM	NM_024053.4	CCDS14025.1	117	122	VVKLAH	1	-2.81756	-3.14073	-5.11373	-5.21496	TRUE	FALSE	TRUE	SURF
CENPM	NM_024053.4	CCDS14025.1	122	125	HTYQ	2	-0.978038	-0.68439	-0.210721	-0.260129	TRUE	FALSE	TRUE	ProTiler
CENPM	NM_024053.4	CCDS14025.1	126	130	SPLLY	1	-2.53926	-2.32318	-2.12952	-3.4445	TRUE	FALSE	TRUE	SURF
CENPM	NM_024053.4	CCDS14025.1	142	150	MAQRLVRVL	3	0.209686	0.0132411	-0.176847	-0.597197	TRUE	FALSE	TRUE	SURF
CENPM	NM_024053.4	CCDS14025.1	147	159	VRVLQICAGHVPG	4	-0.745655	-1.00288	-1.01039	-1.82996	TRUE	FALSE	TRUE	TiVex
CENPM	NM_024053.4	CCDS14025.1	156	162	HVPGVSA	2	-1.13811	-1.4682	-1.42543	-2.30269	TRUE	FALSE	TRUE	SURF
CENPM	NM_024053.4	CCDS14025.1	163	168	LNLLSL	2	0.161304	0.31854	-0.158276	-0.100704	TRUE	FALSE	TRUE	ProTiler
CENPT	NM_025082.9	CCDS42182.1	23	27	ADPRT	1	0.440373	0.327263	0.806437	0.0527089	TRUE	TRUE	FALSE	ProTiler
CENPT	NM_025082.9	CCDS42182.1	28	34	PRRPRSA	2	-1.11563	-1.12609	-1.2126	-1.41748	TRUE	TRUE	FALSE	SURF
CENPT	NM_025082.9	CCDS42182.1	55	60	TRTIAR	1	-0.696567	-1.08167	-0.0395543	-0.9512	TRUE	TRUE	FALSE	SURF
CENPT	NM_025082.9	CCDS42182.1	85	154	TPRTLLKNILLTAPESSILMPESVVKPVPAPQAVQPSRQESSCGSLELQLPELEPPTTLAPGLLAPGRR	20	-0.3291	-0.440181	-0.283857	-0.570716	TRUE	TRUE	TRUE	TiVex
CENPT	NM_025082.9	CCDS42182.1	99	106	ESSILMPE	3	-1.10399	-1.2548	-1.10166	-1.48395	TRUE	TRUE	FALSE	SURF
CENPT	NM_025082.9	CCDS42182.1	104	113	MPESVVKPVP	2	-0.0824565	-0.344152	-0.241724	-0.565227	TRUE	TRUE	FALSE	ProTiler
CENPT	NM_025082.9	CCDS42182.1	138	142	EPPTT	1	-2.11526	-1.90179	-1.03764	-1.37128	TRUE	TRUE	FALSE	SURF
CENPT	NM_025082.9	CCDS42182.1	144	147	APGL	2	0.298246	0.472294	0.669223	0.329507	TRUE	TRUE	FALSE	ProTiler
CENPT	NM_025082.9	CCDS42182.1	148	159	LAPGRRKQRLRL	3	-0.82636	-1.1221	-0.725601	-1.62213	TRUE	TRUE	FALSE	SURF
CENPT	NM_025082.9	CCDS42182.1	168	173	QGLSLS	2	-1.65397	-1.3732	-1.00689	-1.78399	TRUE	TRUE	FALSE	SURF
CENPT	NM_025082.9	CCDS42182.1	169	202	GLSLSQEPQGNADASSLTRSLNLTFATPLQPQSV	11	-0.651477	-0.570959	-0.345774	-1.0556	TRUE	TRUE	TRUE	TiVex
CENPT	NM_025082.9	CCDS42182.1	171	176	SLSQEP	2	-0.894332	-0.830374	-0.724924	-1.46333	TRUE	TRUE	FALSE	ProTiler
CENPT	NM_025082.9	CCDS42182.1	179	186	NADASSLT	2	-1.35162	-1.16124	-0.804323	-1.91179	TRUE	TRUE	FALSE	SURF
CENPT	NM_025082.9	CCDS42182.1	215	221	RAVDVGA	1	-0.820776	-1.27451	-1.31346	-2.18128	TRUE	FALSE	FALSE	SURF
CENPT	NM_025082.9	CCDS42182.1	231	279	LAPPNIVLEDTQPFSQPMVGSPNVYHSLPCTPHTGAEDAEQAAGRKTQS	15	-0.47561	-0.602314	-0.420418	-0.725137	TRUE	TRUE	FALSE	TiVex
CENPT	NM_025082.9	CCDS42182.1	330	379	VEEAEKKMEEEGVSVSEMEATGAQGPSRVEEAEGHTEVTEAEGSQGTAEA	15	-0.418531	-0.427703	-0.194589	-0.377074	TRUE	TRUE	FALSE	TiVex
CENPT	NM_025082.9	CCDS42182.1	330	338	VEEAEKKME	2	-1.31685	-1.5372	-1.04338	-1.19222	TRUE	TRUE	FALSE	SURF
CENPT	NM_025082.9	CCDS42182.1	335	338	KKME	1	-1.66621	-2.12099	-0.928147	-1.42609	TRUE	TRUE	FALSE	ProTiler
CENPT	NM_025082.9	CCDS42182.1	364	368	HTEVT	1	-1.53817	-1.54332	-1.17232	-1.02058	TRUE	TRUE	FALSE	ProTiler
CENPT	NM_025082.9	CCDS42182.1	391	484	ASGRAASPESASSTPESLQARRHHQFLEPAPAPGAAVLSSEPAEPLLVRHPPRPRTTGPRPRQDPHKAGLSHYVKLFSFYAKMPMERKALEMVE	24	-0.613937	-0.73751	-0.432437	-0.977716	TRUE	TRUE	TRUE	TiVex
CENPT	NM_025082.9	CCDS42182.1	400	408	SASSTPESL	3	-1.12252	-1.38549	-1.6327	-1.61445	TRUE	TRUE	FALSE	SURF
CENPT	NM_025082.9	CCDS42182.1	404	413	TPESLQARRH	3	-0.295548	-0.520512	-0.897155	-0.816829	TRUE	TRUE	FALSE	ProTiler
CENPT	NM_025082.9	CCDS42182.1	452	463	RQDPHKAGLSHY	3	-1.08301	-1.07275	-0.70415	-1.26954	TRUE	TRUE	TRUE	SURF
CENPT	NM_025082.9	CCDS42182.1	473	489	MPMERKA	2	-1.04819	-0.855673	-0.373558	-1.66566	TRUE	FALSE	TRUE	ProTiler
CENPT	NM_025082.9	CCDS42182.1	474	485	PMERKALEMVEK	3	-2.93749	-2.84846	-1.8072	-4.08636	TRUE	FALSE	TRUE	SURF
CENPT	NM_025082.9	CCDS42182.1	509	521	TVKPEDLELLMRR	4	-1.42661	-1.68369	-1.21797	-2.37101	TRUE	FALSE	TRUE	ProTiler
CENPT	NM_025082.9	CCDS42182.1	511	562	KPEDLELLMRRQGLVTDQVSLHVLVERHLPLEYRQLLIPCAYSGNSVFPAQ	15	0.0393012	0.0440615	0.004871	0.00089348	TRUE	TRUE	TRUE	TiVex
CENPT	NM_025082.9	CCDS42182.1	536	540	ERHLP	1	-1.08465	-1.36604	-0.82997	-2.0022	TRUE	FALSE	TRUE	SURF
CENPT	NM_025082.9	CCDS42182.1	544	554	RQLLIPCAYSG	3	-2.12461	-2.70716	-3.06488	-4.48082	TRUE	FALSE	TRUE	SURF
CENPT	NM_025082.9	CCDS42182.1	549	556	PCAYSGNS	2	-2.33978	-3.14951	-3.45069	-5.29809	TRUE	FALSE	TRUE	ProTiler
CENPW	NM_001286524.2	CCDS69196.1	1	4	MALS	0	N/A	N/A	N/A	N/A	TRUE	FALSE	FALSE	ProTiler
CENPW	NM_001286524.2	CCDS69196.1	7	47	MALSTIVSQRKQIKRKAPRGFLKRVFKRKKPQLRLEKSGDLLVRFHP	15	-1.16438	-1.47347	-2.02371	-2.68116	TRUE	FALSE	TRUE	TiVex
CENPW	NM_001286524.2	CCDS69196.1	11	23	KQIKRKAPRGFLK	6	-1.59885	-2.17083	-3.37729	-4.24399	TRUE	FALSE	TRUE	ProTiler
CENPW	NM_001286524.2	CCDS69196.1	14	27	KRKAPRGFLKRVFK	6	-1.59885	-2.17083	-3.37729	-4.24399	TRUE	FALSE	TRUE	SURF
CENPW	NM_001286524.2	CCDS69196.1	30	33	KPQL	1	-1.52417	-1.71331	-2.19253	-3.11705	TRUE	FALSE	TRUE	ProTiler
CENPW	NM_001286524.2	CCDS69196.1	35	40	LEKSGD	1	-2.30937	-2.72519	-3.57843	-4.52197	TRUE	FALSE	TRUE	SURF
CENPW	NM_001286524.2	CCDS69196.1	86	101	NKEHVLAAAKVILKKSRG	5	-0.486154	-0.426423	-0.549515	-0.946041	TRUE	FALSE	TRUE	TiVex
CENPX	NM_001271006.1	CCDS59303.1	1	12	MEGAGAGSGFRK	8	-0.542794	-0.539062	-1.06579	-0.890827	FALSE	TRUE	FALSE	TiVex
CENPX	NM_001271006.1	CCDS59303.1	1	7	MEGAGAG	4	-1.03162	-1.00873	-1.84321	-1.23181	FALSE	TRUE	FALSE	SURF
CENPX	NM_001271006.1	CCDS59303.1	2	9	EGAGAGSG	4	-1.03162	-1.00873	-1.84321	-1.23181	FALSE	TRUE	FALSE	ProTiler
CKAP5	NM_001008938.4	CCDS31477.1	5	151	SEWLKLPVDQKCEHKLWKARLSGYEEALKIFQKIKDEKSPEWSKFLGLIKKFVTDSNAVVQLKGLEAALVYVENAHVAGKTTGEVVSGVVSKVFNQPKAKAKELGIEICLMYIEIEKGEAVQEELLKGLDNKNPKIIVACIETLRKA	23	-0.6766	-0.694079	-0.931828	-0.870548	FALSE	FALSE	TRUE	TiVex
CKAP5	NM_001008938.4	CCDS31477.1	19	22	KLWK	0	N/A	N/A	N/A	N/A	FALSE	FALSE	TRUE	ProTiler
CKAP5	NM_001008938.4	CCDS31477.1	27	33	GYEEALK	1	-2.87455	-2.34359	-2.21775	-2.54237	FALSE	FALSE	TRUE	SURF
CKAP5	NM_001008938.4	CCDS31477.1	28	34	YEEALKI	1	-2.87455	-2.34359	-2.21775	-2.54237	FALSE	FALSE	TRUE	ProTiler
CKAP5	NM_001008938.4	CCDS31477.1	41	55	EKSPEWSKFLGLIKK	2	-1.07692	-1.32138	-2.46834	-0.983428	FALSE	FALSE	TRUE	SURF
CKAP5	NM_001008938.4	CCDS31477.1	42	49	KSPEWSKF	2	-1.07692	-1.32138	-2.46834	-0.983428	FALSE	FALSE	TRUE	ProTiler
CKAP5	NM_001008938.4	CCDS31477.1	85	106	TTGEVVSGVVSKVFNQPKAKAK	5	-0.846064	-0.941139	-1.18706	-1.14371	FALSE	FALSE	TRUE	SURF
CKAP5	NM_001008938.4	CCDS31477.1	86	93	TGEVVSGV	1	-1.18311	-1.72358	-1.56547	-1.11811	FALSE	FALSE	TRUE	ProTiler
CKAP5	NM_001008938.4	CCDS31477.1	101	107	PKAKAKE	3	-0.365105	-0.349484	-1.0011	-1.02824	FALSE	FALSE	TRUE	ProTiler
CKAP5	NM_001008938.4	CCDS31477.1	120	138	EKGEAVQEELLKGLDNKNP	2	-1.35102	-1.581	-2.63356	-2.46793	FALSE	FALSE	TRUE	SURF
CKAP5	NM_001008938.4	CCDS31477.1	121	138	KGEAVQEELLKGLDNKNP	2	-1.35102	-1.581	-2.63356	-2.46793	FALSE	FALSE	TRUE	ProTiler
CKAP5	NM_001008938.4	CCDS31477.1	146	151	ETLRKA	1	-0.910349	-1.07972	-1.25582	-3.31658	FALSE	FALSE	TRUE	SURF
CKAP5	NM_001008938.4	CCDS31477.1	181	191	RDEAKLIAVEI	2	-0.445604	-0.238269	-0.700174	-0.623701	FALSE	FALSE	TRUE	SURF
CKAP5	NM_001008938.4	CCDS31477.1	184	190	AKLIAVE	2	-0.445604	-0.238269	-0.700174	-0.623701	FALSE	FALSE	TRUE	ProTiler
CKAP5	NM_001008938.4	CCDS31477.1	228	233	PTRFLR	1	-1.88027	-2.20103	-2.81898	-2.6189	FALSE	FALSE	TRUE	SURF
CKAP5	NM_001008938.4	CCDS31477.1	234	238	SQQEL	1	0.939001	0.94142	0.101006	0.679507	FALSE	TRUE	TRUE	ProTiler
CKAP5	NM_001008938.4	CCDS31477.1	257	262	DDGDEV	2	-1.45583	-1.27027	-1.02822	-1.30972	FALSE	TRUE	FALSE	SURF
CKAP5	NM_001008938.4	CCDS31477.1	259	519	GDEVPQIDAYELLEAVEILSKLPKDFYDKIEAKKWQERKEALESVEVLIKNPKLEAGDYADLVKALKKVVGKDTNVMLVALAAKCLTGLAVGLRKKFGQYAGHVVPTILEKFKEKKPQVVQALQEAIDAIFLTTTLQNISEDVLAVMDNKNPTIKQQTSLFIARSFRHCTASTLPKSLLKPFCAALLKHINDSAPEVRDAAFEALGTALKVVGEKAVNPFLADVDKLKLDKIKECSEKVELIHGKKAGLAADKKEFKPLPG	44	-1.00442	-1.02128	-0.961131	-0.925309	TRUE	FALSE	TRUE	TiVex
CKAP5	NM_001008938.4	CCDS31477.1	260	265	DEVPQI	2	-1.62877	-1.51081	-1.27006	-1.53622	FALSE	FALSE	FALSE	ProTiler
CKAP5	NM_001008938.4	CCDS31477.1	293	306	WQERKEALESVEVL	3	-2.88002	-3.04494	-2.72956	-2.66196	FALSE	FALSE	TRUE	SURF
CKAP5	NM_001008938.4	CCDS31477.1	295	309	ERKEALESVEVLIKN	3	-2.88002	-3.04494	-2.72956	-2.66196	FALSE	FALSE	TRUE	ProTiler
CKAP5	NM_001008938.4	CCDS31477.1	330	336	KDTNVML	2	-1.53379	-1.63273	-1.74745	-1.89589	FALSE	FALSE	TRUE	SURF
CKAP5	NM_001008938.4	CCDS31477.1	333	339	NVMLVAL	3	-1.06975	-1.14841	-1.34186	-1.48368	FALSE	FALSE	TRUE	ProTiler
CKAP5	NM_001008938.4	CCDS31477.1	348	352	AVGLR	2	-0.625194	-0.839432	-0.383271	-0.570276	FALSE	FALSE	TRUE	ProTiler
CKAP5	NM_001008938.4	CCDS31477.1	349	352	VGLR	1	-1.21164	-1.76327	-1.04484	-1.8648	FALSE	FALSE	TRUE	SURF
CKAP5	NM_001008938.4	CCDS31477.1	370	391	FKEKKPQVVQALQEAIDAIFLT	3	-2.02209	-2.21239	-1.69396	-1.97688	FALSE	FALSE	TRUE	SURF
CKAP5	NM_001008938.4	CCDS31477.1	374	438	KPQVVQALQEAIDAIFLTTTLQNISEDVLAVMDNKNPTIKQQTSLFIARSFRHCTASTLPKSLLK	8	-2.08869	-2.0861	-1.84841	-1.96518	FALSE	FALSE	TRUE	ProTiler
CKAP5	NM_001008938.4	CCDS31477.1	394	438	LQNISEDVLAVMDNKNPTIKQQTSLFIARSFRHCTASTLPKSLLK	5	-2.12864	-2.01032	-1.94108	-1.95816	FALSE	FALSE	TRUE	SURF
CKAP5	NM_001008938.4	CCDS31477.1	456	461	RDAAFE	1	-3.16035	-3.36915	-4.13948	-2.52581	TRUE	FALSE	TRUE	SURF
CKAP5	NM_001008938.4	CCDS31477.1	464	487	GTALKVVGEKAVNPFLADVDKLKL	4	-1.0028	-1.21254	-1.60452	-1.37839	TRUE	FALSE	TRUE	ProTiler
CKAP5	NM_001008938.4	CCDS31477.1	469	472	VVGE	1	-0.327543	-0.446689	-0.934416	-1.48553	TRUE	FALSE	TRUE	SURF
CKAP5	NM_001008938.4	CCDS31477.1	476	486	NPFLADVDKLK	2	-1.98799	-2.37202	-2.8833	-2.11568	FALSE	FALSE	TRUE	SURF
CKAP5	NM_001008938.4	CCDS31477.1	497	502	VELIHG	1	-1.27186	-1.45557	-1.79254	-1.88839	FALSE	FALSE	TRUE	SURF
CKAP5	NM_001008938.4	CCDS31477.1	499	503	LIHGK	1	-1.27186	-1.45557	-1.79254	-1.88839	FALSE	FALSE	TRUE	ProTiler
CKAP5	NM_001008938.4	CCDS31477.1	574	578	KKGLE	1	-0.82177	-0.886983	-0.965718	-0.92686	FALSE	TRUE	FALSE	SURF
CKAP5	NM_001008938.4	CCDS31477.1	575	623	KGLETKEIVEPELSIEVCEEKASAVLPPTCIQLLDSSNWKERLACMEEF	9	-0.987111	-1.05948	-1.15978	-1.21469	FALSE	FALSE	TRUE	TiVex
CKAP5	NM_001008938.4	CCDS31477.1	596	608	ASAVLPPTCIQLL	2	-1.46524	-1.48289	-1.07597	-1.32125	FALSE	FALSE	TRUE	ProTiler
CKAP5	NM_001008938.4	CCDS31477.1	608	617	LDSSNWKERL	2	-0.7714	-0.661815	-0.648258	-1.17393	FALSE	FALSE	TRUE	SURF
CKAP5	NM_001008938.4	CCDS31477.1	614	617	KERL	1	-2.07347	-2.06061	-1.79824	-2.56837	FALSE	FALSE	TRUE	ProTiler
CKAP5	NM_001008938.4	CCDS31477.1	623	627	FQKAV	1	-2.97666	-3.38639	-3.21638	-3.28594	FALSE	FALSE	TRUE	ProTiler
CKAP5	NM_001008938.4	CCDS31477.1	636	643	PCQALVRM	2	-1.21653	-1.55643	-1.49974	-1.41583	FALSE	FALSE	TRUE	SURF
CKAP5	NM_001008938.4	CCDS31477.1	642	648	RMLAKKP	1	0.91992	0.909029	0.688459	0.834315	FALSE	FALSE	TRUE	ProTiler
CKAP5	NM_001008938.4	CCDS31477.1	683	896	LDGLVDKIGDVKCGNNAKEAMTAIAEACMLPWTAEQVVSMAFSQKNPKNQSETLNWLSNAIKEFGFSGLNVKAFISNVKTALAATNPAVRTAAITLLGVMYLYVGPSLRMFFEDEKPALLSQIDAEFEKMQGQSPPAPTRGISKHSTSGTDEGEDGDEPDDGSNDVVDLLPRTEISDKITSELVSKIGDKNWKIRKEGLDEVAGIINDAKFIQP	39	-0.840091	-0.820698	-0.864987	-0.915852	TRUE	TRUE	TRUE	TiVex
CKAP5	NM_001008938.4	CCDS31477.1	684	708	DGLVDKIGDVKCGNNAKEAMTAIAE	5	-1.32155	-1.47107	-1.12257	-1.81016	FALSE	FALSE	TRUE	SURF
CKAP5	NM_001008938.4	CCDS31477.1	684	717	DGLVDKIGDVKCGNNAKEAMTAIAEACMLPWTAE	7	-1.3871	-1.42856	-1.30798	-1.58936	FALSE	FALSE	TRUE	ProTiler
CKAP5	NM_001008938.4	CCDS31477.1	712	716	LPWTA	1	-3.33846	-2.94263	-3.78113	-3.04365	FALSE	FALSE	TRUE	SURF
CKAP5	NM_001008938.4	CCDS31477.1	777	786	TLLGVMYLYV	3	-1.90515	-2.15082	-1.84202	-1.95007	FALSE	FALSE	TRUE	SURF
CKAP5	NM_001008938.4	CCDS31477.1	783	790	YLYVGPSL	2	-0.639213	-0.851092	-0.832689	-0.817718	FALSE	FALSE	TRUE	ProTiler
CKAP5	NM_001008938.4	CCDS31477.1	801	810	LLSQIDAEFE	2	-1.65234	-1.53827	-1.78721	-1.84344	FALSE	FALSE	TRUE	SURF
CKAP5	NM_001008938.4	CCDS31477.1	808	812	EFEKM	2	-1.24332	-1.24046	-1.38484	-1.27282	FALSE	TRUE	TRUE	ProTiler
CKAP5	NM_001008938.4	CCDS31477.1	818	823	PAPTRG	2	-1.36598	-1.33453	-1.43487	-1.78493	FALSE	TRUE	FALSE	ProTiler
CKAP5	NM_001008938.4	CCDS31477.1	819	825	APTRGIS	1	-2.11227	-2.07785	-1.98874	-2.40231	FALSE	TRUE	FALSE	SURF
CKAP5	NM_001008938.4	CCDS31477.1	839	848	DEPDDGSNDV	1	-0.727132	-0.635621	-1.64882	-1.54715	FALSE	TRUE	FALSE	SURF
CKAP5	NM_001008938.4	CCDS31477.1	864	870	ELVSKIG	2	-1.58187	-1.67682	-1.58061	-1.75682	TRUE	FALSE	TRUE	SURF
CKAP5	NM_001008938.4	CCDS31477.1	865	871	LVSKIGD	1	-1.94511	-2.05706	-2.44534	-1.91356	TRUE	FALSE	TRUE	ProTiler
CKAP5	NM_001008938.4	CCDS31477.1	884	900	VAGIINDAKFIQPNIGE	2	-1.02412	-1.15484	-1.01259	-0.958186	TRUE	FALSE	TRUE	SURF
CKAP5	NM_001008938.4	CCDS31477.1	949	1042	VLGDSKNNVRAAALATVNAWAEQTGMKEWLEGEDLSEELKKENPFLRQELLGWLAEKLPTLRSTPTDLILCVPHLYSCLEDRNGDVRKKAQDAL	21	-1.17305	-1.20229	-1.32962	-1.21208	TRUE	FALSE	TRUE	TiVex
CKAP5	NM_001008938.4	CCDS31477.1	968	978	WAEQTGMKEWL	3	-1.69646	-1.83085	-2.16254	-1.91507	TRUE	FALSE	TRUE	ProTiler
CKAP5	NM_001008938.4	CCDS31477.1	970	979	EQTGMKEWLE	3	-1.69646	-1.83085	-2.16254	-1.91507	TRUE	FALSE	TRUE	SURF
CKAP5	NM_001008938.4	CCDS31477.1	1005	1012	KLPTLRST	1	-3.59682	-3.68406	-3.95827	-3.86518	TRUE	FALSE	TRUE	SURF
CKAP5	NM_001008938.4	CCDS31477.1	1008	1041	TLRSTPTDLILCVPHLYSCLEDRNGDVRKKAQDA	9	-1.39555	-1.50008	-1.5715	-1.65256	TRUE	FALSE	TRUE	ProTiler
CKAP5	NM_001008938.4	CCDS31477.1	1017	1027	ILCVPHLYSCL	4	-1.58011	-1.92447	-1.87549	-1.98578	TRUE	FALSE	TRUE	SURF
CKAP5	NM_001008938.4	CCDS31477.1	1033	1037	DVRKK	1	-1.99009	-1.70201	-1.77247	-1.49522	TRUE	FALSE	TRUE	SURF
CKAP5	NM_001008938.4	CCDS31477.1	1041	1046	ALPFFM	1	-1.15087	-1.08783	-0.837942	-0.807437	TRUE	FALSE	TRUE	SURF
CKAP5	NM_001008938.4	CCDS31477.1	1067	1069	DQV	2	-0.521885	-0.737709	-0.938074	-0.939177	TRUE	FALSE	TRUE	TiVex
CKAP5	NM_001008938.4	CCDS31477.1	1164	1172	VPNGKEQRM	1	-1.83614	-1.71936	-2.04209	-2.22502	FALSE	TRUE	TRUE	SURF
CKAP5	NM_001008938.4	CCDS31477.1	1167	1173	GKEQRMK	1	-1.83614	-1.71936	-2.04209	-2.22502	FALSE	FALSE	TRUE	ProTiler
CKAP5	NM_001008938.4	CCDS31477.1	1169	1730	EQRMKDEKGLKVLKWNFTTPRDEYIEQLKTQMSSCVAKWLQDEMFHSDFQHHNKALAVMVDHLESEKEGVIGCLDLILKWLTLRFFDTNTSVLMKALEYLKLLFTLLSEEEYHLTENEASSFIPYLVVKVGEPKDVIRKDVRAILNRMCLVYPASKMFPFIMEGTKSKNSKQRAECLEELGCLVESYGMNVCQPTPGKALKEIAVHIGDRDNAVRNAALNTIVTVYNVHGDQVFKLIGNLSEKDMSMLEERIKRSAKRPSAAPIKQVEEKPQRAQNISSNANMLRKGPAEDMSSKLNQARSMSGHPEAAQMVRREFQLDLDEIENDNGTVRCEMPELVQHKLDDIFEPVLIPEPKIRAVSPHFDDMHSNTASTINFIISQVASGDINTSIQALTQIDEV…	103	-0.62643	-0.6059	-0.745588	-0.702977	TRUE	FALSE	TRUE	TiVex
CKAP5	NM_001008938.4	CCDS31477.1	1178	1182	LKVLK	2	-0.461936	-0.599436	-0.212452	-0.93863	FALSE	FALSE	TRUE	ProTiler
CKAP5	NM_001008938.4	CCDS31477.1	1184	1201	NFTTPRDEYIEQLKTQMS	1	-3.15974	-2.88149	-3.38658	-2.88937	FALSE	FALSE	TRUE	SURF
CKAP5	NM_001008938.4	CCDS31477.1	1190	1199	DEYIEQLKTQ	0	N/A	N/A	N/A	N/A	FALSE	FALSE	TRUE	ProTiler
CKAP5	NM_001008938.4	CCDS31477.1	1215	1225	SDFQHHNKALA	1	-2.47252	-2.56199	-3.40558	-3.09057	FALSE	FALSE	TRUE	SURF
CKAP5	NM_001008938.4	CCDS31477.1	1221	1237	NKALAVMVDHLESEKEG	2	-2.21154	-1.9171	-2.71814	-2.06543	TRUE	FALSE	TRUE	ProTiler
CKAP5	NM_001008938.4	CCDS31477.1	1245	1257	ILKWLTLRFFDTN	2	-2.2888	-1.87992	-1.94354	-1.78063	TRUE	FALSE	TRUE	ProTiler
CKAP5	NM_001008938.4	CCDS31477.1	1288	1320	SSFIPYLVVKVGEPKDVIRKDVRAILNRMCLVY	7	-1.70642	-1.52545	-1.49911	-1.46112	TRUE	FALSE	TRUE	ProTiler
CKAP5	NM_001008938.4	CCDS31477.1	1290	1295	FIPYLV	2	-2.01748	-1.68954	-1.60255	-1.76764	TRUE	FALSE	TRUE	SURF
CKAP5	NM_001008938.4	CCDS31477.1	1301	1313	PKDVIRKDVRAIL	2	-3.14445	-2.96847	-3.16149	-2.90569	TRUE	FALSE	TRUE	SURF
CKAP5	NM_001008938.4	CCDS31477.1	1352	1362	VESYGMNVCQP	1	-3.47615	-3.28689	-3.56371	-2.40626	TRUE	FALSE	TRUE	SURF
CKAP5	NM_001008938.4	CCDS31477.1	1354	1359	SYGMNV	1	-3.47615	-3.28689	-3.56371	-2.40626	TRUE	FALSE	TRUE	ProTiler
CKAP5	NM_001008938.4	CCDS31477.1	1371	1396	IAVHIGDRDNAVRNAALNTIVTVYNV	4	-1.53287	-1.93358	-2.05578	-1.8313	TRUE	FALSE	TRUE	SURF
CKAP5	NM_001008938.4	CCDS31477.1	1372	1394	AVHIGDRDNAVRNAALNTIVTVY	3	-1.76048	-2.25973	-2.42369	-2.02929	TRUE	FALSE	TRUE	ProTiler
CKAP5	NM_001008938.4	CCDS31477.1	1414	1423	SMLEERIKRS	2	-0.949882	-0.874101	-0.783327	-1.11265	TRUE	TRUE	TRUE	SURF
CKAP5	NM_001008938.4	CCDS31477.1	1456	1461	PAEDMS	1	-0.71033	-1.08264	-0.942701	-1.12867	FALSE	TRUE	FALSE	SURF
CKAP5	NM_001008938.4	CCDS31477.1	1471	1476	SGHPEA	1	-1.69038	-1.79236	-1.96869	-2.07068	FALSE	TRUE	FALSE	SURF
CKAP5	NM_001008938.4	CCDS31477.1	1474	1477	PEAA	1	-1.69038	-1.79236	-1.96869	-2.07068	FALSE	TRUE	FALSE	ProTiler
CKAP5	NM_001008938.4	CCDS31477.1	1480	1484	VRREF	1	-1.56306	-1.73354	-2.64383	-2.86214	FALSE	TRUE	FALSE	SURF
CKAP5	NM_001008938.4	CCDS31477.1	1487	1506	DLDEIENDNGTVRCEMPELV	3	-0.401866	-0.3789	-0.998776	-0.755999	FALSE	FALSE	FALSE	ProTiler
CKAP5	NM_001008938.4	CCDS31477.1	1495	1502	NGTVRCEM	1	-1.4462	-1.11119	-1.3203	-0.689693	FALSE	FALSE	FALSE	SURF
CKAP5	NM_001008938.4	CCDS31477.1	1510	1518	LDDIFEPVL	1	-0.452291	-0.290688	-1.11475	-1.23311	FALSE	FALSE	FALSE	SURF
CKAP5	NM_001008938.4	CCDS31477.1	1586	1601	IATFMQLRLIYNTHMA	2	-1.74474	-1.29954	-1.74997	-1.94526	FALSE	FALSE	FALSE	SURF
CKAP5	NM_001008938.4	CCDS31477.1	1590	1602	MQLRLIYNTHMAD	1	-1.70505	-1.62238	-1.76319	-1.68436	FALSE	FALSE	FALSE	ProTiler
CKAP5	NM_001008938.4	CCDS31477.1	1611	1618	IKLYSCII	1	-0.884238	-0.458848	-0.974649	-0.674724	FALSE	FALSE	FALSE	SURF
CKAP5	NM_001008938.4	CCDS31477.1	1627	1633	IESLARE	1	-1.16775	-1.31124	-0.893019	-1.32541	FALSE	FALSE	FALSE	ProTiler
CKAP5	NM_001008938.4	CCDS31477.1	1639	1650	LKDLMHGLITLM	3	-1.5984	-1.57667	-1.30605	-1.7487	FALSE	FALSE	FALSE	SURF
CKAP5	NM_001008938.4	CCDS31477.1	1641	1663	DLMHGLITLMLDSRIEDLEEGQQ	6	-1.03427	-0.91007	-0.983312	-1.30562	FALSE	FALSE	FALSE	ProTiler
CKAP5	NM_001008938.4	CCDS31477.1	1664	1675	VIRSVNLLVVKV	4	-0.587931	-0.788791	-0.989692	-1.39652	FALSE	FALSE	FALSE	SURF
CKAP5	NM_001008938.4	CCDS31477.1	1680	1685	DQTNIL	2	-1.6371	-2.36519	-2.91436	-1.73677	FALSE	FALSE	FALSE	SURF
CKAP5	NM_001008938.4	CCDS31477.1	1681	1697	QTNILSALLVLLQDSLL	6	-1.2862	-1.42623	-1.46042	-1.17611	FALSE	FALSE	FALSE	ProTiler
CKAP5	NM_001008938.4	CCDS31477.1	1687	1692	ALLVLL	2	-2.94828	-2.70239	-2.33267	-2.12241	FALSE	FALSE	FALSE	SURF
CKAP5	NM_001008938.4	CCDS31477.1	1724	1730	INSINLD	2	-1.09628	-1.03646	-0.522354	-0.402044	FALSE	FALSE	FALSE	SURF
CKAP5	NM_001008938.4	CCDS31477.1	1800	1994	HSMDQTGSKSDKETEKGASRIDEKSSKAKVNDFLAEIFKKIGSKENTKEGLAELYEYKKKYSDADIEPFLKNSSQFFQSYVERGLRVIEMEREGKGRISTSTGISPQMEVTCVPTPTSTVSSIGNTNGEEVGPSVYLERLKILRQRCGLDNTKQDDRPPLTSLLSKPAVPTVASSTDMLHSKLSQLRESREQHQH	39	-0.42396	-0.414029	-0.754163	-0.958501	FALSE	TRUE	TRUE	TiVex
CKAP5	NM_001008938.4	CCDS31477.1	1867	1880	PFLKNSSQFFQSYV	2	-1.98653	-2.16257	-2.93663	-2.71488	FALSE	FALSE	FALSE	ProTiler
CKAP5	NM_001008938.4	CCDS31477.1	1874	1879	QFFQSY	2	-1.98653	-2.16257	-2.93663	-2.71488	FALSE	FALSE	FALSE	SURF
CKAP5	NM_001008938.4	CCDS31477.1	1890	1896	EREGKGR	2	-1.90153	-1.85017	-1.98876	-2.02603	FALSE	TRUE	FALSE	SURF
CKAP5	NM_001008938.4	CCDS31477.1	1891	1915	REGKGRISTSTGISPQMEVTCVPTP	5	-0.624524	-0.591467	-0.633299	-0.444695	FALSE	TRUE	FALSE	ProTiler
CKAP5	NM_001008938.4	CCDS31477.1	1929	1935	EVGPSVY	2	-0.476751	-0.682997	-0.795532	-1.48304	FALSE	FALSE	TRUE	SURF
CKAP5	NM_001008938.4	CCDS31477.1	1942	1951	LRQRCGLDNT	3	-1.1324	-1.16354	-2.46922	-2.963	FALSE	TRUE	TRUE	SURF
CKAP5	NM_001008938.4	CCDS31477.1	1945	1952	RCGLDNTK	2	-1.2723	-1.4034	-2.82928	-3.37977	FALSE	TRUE	TRUE	ProTiler
CKAP5	NM_001008938.4	CCDS31477.1	1968	1973	VPTVAS	1	-1.07485	-1.12509	-1.27723	-1.93478	FALSE	TRUE	FALSE	SURF
CKAP5	NM_001008938.4	CCDS31477.1	1978	1985	LHSKLSQL	2	-0.624576	-0.487779	-1.57023	-1.92346	FALSE	TRUE	FALSE	SURF
DSN1	NM_001145315.2	CCDS13286.1	118	210	TELSRSISVDLAESKRLGCLLLSSFQFSIQKLEPFLRDTKGFSLESFRAKASSLSEELKHFADGLETDGTLQKCFEDSNGKASDFSLEASVAE	12	-0.280027	-0.342776	-0.203217	-0.493253	TRUE	FALSE	TRUE	TiVex
DSN1	NM_001145315.2	CCDS13286.1	257	345	MTYLGSSQNEVLNTKPDYQKILQNQSKVFDCMELVMDELQGSVKQLQAFMDESTQCFQKVSVQLGKRSMQQLDPSPARKLLKLQLQNPP	15	-0.371669	-0.689582	-1.03458	-1.05044	TRUE	FALSE	TRUE	TiVex
DSN1	NM_001145315.2	CCDS13286.1	293	299	DELQGSV	1	-3.43888	-5.49821	-7.49033	-6.99171	FALSE	TRUE	TRUE	ProTiler
DSN1	NM_001145315.2	CCDS13286.1	312	319	CFQKVSVQ	3	-0.276913	-0.938181	-1.70073	-1.99788	TRUE	FALSE	TRUE	SURF
KIF18A	NM_031217.3	CCDS7867.1	3	394	VTEEDLCHHMKVVVRVRPENTKEKAAGFHKVVHVVDKHILVFDPKQEEVSFFHGKKTTNQNVIKKQNKDLKFVFDAVFDETSTQSEVFEHTTKPILRSFLNGYNCTVLAYGATGAGKTHTMLGSADEPGVMYLTMLHLYKCMDEIKEEKICSTAVSYLEVYNEQIRDLLVNSGPLAVREDTQKGVVVHGLTLHQPKSSEEILHLLDNGNKNRTQHPTDMNATSSRSHAVFQIYLRQQDKTASINQNVRIAKMSLIDLAGSERASTSGAKGTRFVEGTNINRSLLALGNVINALADSKRKNQHIPYRNSKLTRLLKDSLGGNCQTIMIAAVSPSSVFYDDTYNTLKYANRAKDIKSSLKSNVLNVNNHITQYVKICNEQKAEILLLKEKLKAY	52	-0.590361	-0.783892	0.14613	-0.58125	TRUE	FALSE	TRUE	TiVex
KIF18A	NM_031217.3	CCDS7867.1	10	17	HHMKVVVR	1	-2.32529	-4.05265	-1.31438	-2.61721	FALSE	FALSE	TRUE	SURF
KIF18A	NM_031217.4	CCDS7867.1	29	37	GFHKVVHVV	2	-1.60189	-1.61795	0.0296855	-1.34064	TRUE	FALSE	TRUE	SURF
KIF18A	NM_031217.4	CCDS7867.1	31	43	HKVVHVVDKHILV	3	-1.25368	-1.15121	0.213161	-0.798938	TRUE	FALSE	TRUE	ProTiler
KIF18A	NM_031217.5	CCDS7867.1	102	107	LNGYNC	1	-1.71615	-1.92098	-0.511252	-2.25406	TRUE	FALSE	TRUE	SURF
KIF18A	NM_031217.5	CCDS7867.1	106	116	NCTVLAYGATG	4	-1.20907	-1.43865	0.122933	-1.5636	TRUE	FALSE	TRUE	ProTiler
KIF18A	NM_031217.3	CCDS7867.1	111	115	AYGAT	2	-1.73518	-1.94029	0.132838	-2.15634	TRUE	FALSE	TRUE	SURF
KIF18A	NM_031217.4	CCDS7867.1	119	129	KTHTMLGSADE	1	-2.06785	-2.31457	-0.735383	-2.41947	TRUE	FALSE	TRUE	SURF
KIF18A	NM_031217.4	CCDS7867.1	122	152	TMLGSADEPGVMYLTMLHLYKCMDEIKEEKI	4	-1.96956	-1.92641	-0.456039	-1.71611	TRUE	FALSE	TRUE	ProTiler
KIF18A	NM_031217.5	CCDS7867.1	137	153	MLHLYKCMDEIKEEKIC	1	-3.06963	-3.0953	-0.730376	-2.89151	TRUE	FALSE	TRUE	SURF
KIF18A	NM_031217.5	CCDS7867.1	175	181	GPLAVRE	1	-2.01229	-2.71186	-0.678539	-2.76783	TRUE	FALSE	TRUE	SURF
KIF18A	NM_031217.5	CCDS7867.1	179	184	VREDTQ	1	0.333221	0.192723	0.482068	0.700937	TRUE	FALSE	TRUE	ProTiler
KIF18A	NM_031217.4	CCDS7867.1	219	243	TDMNATSSRSHAVFQIYLRQQDKTA	3	-1.74625	-1.87764	-0.216909	-2.08857	TRUE	TRUE	TRUE	ProTiler
KIF18A	NM_031217.3	CCDS7867.1	220	225	DMNATS	1	-3.87355	-3.77052	-0.836483	-4.58338	TRUE	TRUE	TRUE	SURF
KIF18A	NM_031217.4	CCDS7867.1	256	260	LIDLA	2	-1.33256	-1.75004	-0.453953	-1.2887	TRUE	FALSE	TRUE	SURF
KIF18A	NM_031217.5	CCDS7867.1	259	267	LAGSERAST	2	-0.588236	-1.12047	-0.0763963	-0.5312	TRUE	FALSE	TRUE	ProTiler
KIF18A	NM_031217.5	CCDS7867.1	268	272	SGAKG	1	-1.38066	-1.85676	-0.529088	-0.893993	TRUE	TRUE	TRUE	SURF
KIF18A	NM_031217.4	CCDS7867.1	272	277	GTRFVE	1	0.885727	0.795311	0.859119	0.176468	TRUE	FALSE	TRUE	ProTiler
KIF18A	NM_031217.5	CCDS7867.1	306	315	PYRNSKLTRL	1	-0.864788	-0.795531	-0.316585	-0.175099	TRUE	FALSE	TRUE	ProTiler
KIF18A	NM_031217.3	CCDS7867.1	327	342	IMIAAVSPSSVFYDDT	1	-1.1285	-1.22408	0.282901	-0.995791	TRUE	FALSE	TRUE	SURF
KIF18A	NM_031217.4	CCDS7867.1	331	345	AVSPSSVFYDDTYNT	1	-1.1285	-1.22408	0.282901	-0.995791	TRUE	FALSE	TRUE	ProTiler
KIF18A	NM_031217.5	CCDS7867.1	352	391	AKDIKSSLKSNVLNVNNHITQYVKICNEQKAEILLLKEKL	3	-2.45525	-2.81183	-0.124331	-1.88107	TRUE	FALSE	TRUE	ProTiler
KIF18A	NM_031217.4	CCDS7867.1	476	497	IPKELKKDLHCHHLHLQNKDLKAQIRHMMDLACLQEQQHRQTEAVLNALLPTLRKQYCTLKEAGLSNAAFESDFKEIEHLVERKKVVVWADQTAEQPKQNDLPGISVLMTFPQLGPVQPIPCCSSSGGTNLVKIPTEKRTRRKLMPSPLKGQHTLKSPPSQSVQLNDSLSKELQPI	4	-0.77923	-0.676669	0.404408	-0.302722	FALSE	FALSE	FALSE	TiVex
KIF18A	NM_031217.4	CCDS7867.1	496	504	KRREEELKQ	2	-1.02334	-0.822532	0.645105	-0.259338	FALSE	FALSE	FALSE	ProTiler
KIF18A	NM_031217.5	CCDS7867.1	528	703	TEKRTRRKLMPSPLKGQHTLKSPPSQSVQLNDSLSKELQPIVYTPEDCRKAFQN	27	-0.491423	-0.653317	0.138865	-0.422359	FALSE	FALSE	TRUE	TiVex
KIF18A	NM_031217.5	CCDS7867.1	528	538	IPKELKKDLHC	1	-2.08048	-3.22464	-0.539291	-2.03468	FALSE	FALSE	FALSE	ProTiler
KIF18A	NM_031217.4	CCDS7867.1	564	578	QQHRQTEAVLNALLP	1	-1.81775	-2.84715	-1.0211	-3.50035	FALSE	FALSE	FALSE	ProTiler
KIF18A	NM_031217.4	CCDS7867.1	608	614	VERKKVV	3	-0.537074	-0.592692	0.150353	-0.150508	FALSE	FALSE	TRUE	ProTiler
KIF18A	NM_031217.5	CCDS7867.1	631	640	ISVLMTFPQ	2	-1.64361	-1.75224	-0.74322	-1.61317	FALSE	FALSE	FALSE	SURF
KIF18A	NM_031217.4	CCDS7867.1	634	656	VLMTFPQLGPVQPIPCCSSSGGT	5	-0.979641	-1.13367	-0.0787889	-0.961299	FALSE	FALSE	FALSE	ProTiler
KIF18A	NM_031217.5	CCDS7867.1	663	716	TEKRTRRKLMPSPLKGQHTLKSPPSQSVQLNDSLSKELQPIVYTPEDCRKAFQN	5	-1.48168	-1.52212	-0.20948	-0.969974	FALSE	TRUE	FALSE	ProTiler
KIF18A	NM_031217.3	CCDS7867.1	667	675	TRRKLMPSP	2	-1.06346	-1.28276	0.0679769	-0.745645	FALSE	TRUE	FALSE	SURF
KIF18A	NM_031217.4	CCDS7867.1	681	707	TLKSPPSQSVQLNDSLSKELQPIVYTP	2	-2.14128	-1.83274	-0.654836	-1.63937	FALSE	TRUE	FALSE	SURF
KIF18A	NM_031217.4	CCDS7867.1	747	765	MLCEVAIPHNRRKECGQED	3	-1.50325	-1.82951	0.252397	-0.597037	FALSE	FALSE	FALSE	ProTiler
KIF18A	NM_031217.3	CCDS7867.1	760	764	ECGQE	3	-1.50325	-1.82951	0.252397	-0.597037	FALSE	FALSE	FALSE	TiVex
KIF18A	NM_031217.3	CCDS7867.1	760	764	ECGQE	2	-1.87012	-2.36152	0.138483	-0.967637	FALSE	FALSE	FALSE	SURF
KIF18A	NM_031217.4	CCDS7867.1	813	833	VPSMVPSYMAMTTAAKRKRKL	6	-0.910124	-1.11469	0.215874	-0.314075	FALSE	TRUE	TRUE	TiVex
KIF18A	NM_031217.5	CCDS7867.1	814	826	PSMVPSYMAMTTA	3	-1.56805	-1.93284	0.0426661	-1.15619	FALSE	TRUE	TRUE	ProTiler
KIF18A	NM_031217.4	CCDS7867.1	818	823	PSYMAM	1	-2.5477	-2.94811	0.129147	-2.27816	FALSE	FALSE	TRUE	SURF
KIF2C	NM_006845.10	CCDS512.1	1	222	MAMDSSLQARLFPGLAIKIQRSNGLIHSANVRTVNLEKSCVSVEWAEGGATKGKEIDFDDVAAINPELLQLLPLHPKDNLPLQENVTIQKQKRRSVNSKIPAPKESLRSRSTRMSTVSELRITAQENDMEVELPAAANSRKQFSVPPAPTRPSCPAVAEIPLRMVSEEMEEQVHSIRGSSSANPVNSVRRKSCLVKEVEKMKNKREEKKAQNSEMRMKRAQE	50	-0.468313	-0.510131	0.0842685	0.0577394	FALSE	TRUE	TRUE	TiVex
KIF2C	NM_006845.10	CCDS512.1	2	27	AMDSSLQARLFPGLAIKIQRSNGLIH	5	-0.876279	-0.868267	-0.133394	-0.0735681	FALSE	FALSE	FALSE	ProTiler
KIF2C	NM_006845.10	CCDS512.1	9	13	ARLFP	1	-1.42541	-1.46454	-0.0299144	-0.158097	FALSE	FALSE	FALSE	SURF
KIF2C	NM_006845.10	CCDS512.1	38	57	KSCVSVEWAEGGATKGKEID	5	-1.73868	-1.71911	-0.0718028	-0.123779	FALSE	FALSE	FALSE	ProTiler
KIF2C	NM_006845.10	CCDS512.1	48	54	GGATKGK	2	-2.45397	-2.49412	-0.0988137	-0.287961	FALSE	FALSE	FALSE	SURF
KIF2C	NM_006845.10	CCDS512.1	107	129	LRSRSTRMSTVSELRITAQENDM	6	-0.90134	-1.01055	-0.281169	-0.169697	FALSE	TRUE	FALSE	ProTiler
KIF2C	NM_006845.10	CCDS512.1	112	117	TRMSTV	1	-1.57429	-1.7015	-0.146779	-0.414232	FALSE	TRUE	FALSE	SURF
KIF2C	NM_006845.10	CCDS512.1	128	133	DMEVEL	1	-2.01197	-1.65042	-2.33821	-1.16543	FALSE	TRUE	FALSE	SURF
KIF2C	NM_006845.10	CCDS512.1	145	151	VPPAPTR	1	0.38791	0.313903	0.87183	0.723534	FALSE	TRUE	FALSE	ProTiler
KIF2C	NM_006845.10	CCDS512.1	155	160	PAVAEI	1	-2.3035	-1.87066	-1.66458	-2.12873	FALSE	TRUE	FALSE	SURF
KIF2C	NM_006845.10	CCDS512.1	161	168	PLRMVSEE	3	-0.668916	-0.588478	0.0292967	-0.390507	FALSE	TRUE	FALSE	ProTiler
KIF2C	NM_006845.10	CCDS512.1	167	172	EEMEEQ	1	-1.70447	-1.40298	-0.793252	-0.910978	FALSE	TRUE	FALSE	SURF
KIF2C	NM_006845.10	CCDS512.1	187	206	SVRRKSCLVKEVEKMKNKRE	2	-1.39028	-1.50695	0.0666638	-0.176501	FALSE	TRUE	FALSE	ProTiler
KIF2C	NM_006845.10	CCDS512.1	213	223	SEMRMKRAQEY	2	-0.748695	-1.11087	0.0299112	-0.356461	FALSE	FALSE	TRUE	ProTiler
KIF2C	NM_006845.10	CCDS512.1	242	252	TLECHPLTMTD	2	-0.293678	-0.210432	0.495493	0.494242	FALSE	FALSE	FALSE	ProTiler
KIF2C	NM_006845.10	CCDS512.1	249	697	TMTDPIEEHRICVCVRKRPLNKQELAKKEIDVISIPSKCLLLVHEPKLKVDLTKYLENQAFCFDFAFDETASNEVVYRFTARPLVQTIFEGGKATCFAYGQTGSGKTHTMGGDLSGKAQNASKGIYAMASRDVFLLKNQPCYRKLGLEVYVTFFEIYNGKLFDLLNKKAKLRVLEDGKQQVQVVGLQEHLVNSADDVIKMIDMGSACRTSGQTFANSNSSRSHACFQIILRAKGRMHGKFSLVDLAGNERGADTSSADRQTRMEGAEINKSLLALKECIRALGQNKAHTPFRESKLTQVLRDSFIGENSRTCMIATISPGISSCEYTLNTLRYADRVKELSPHSGPSGEQLIQMETEEMEACSNGALIPGNLSKEEEELSSQMSSFNEAMTQIRELEEK…	100	-0.538324	-0.553232	0.201551	0.174407	TRUE	FALSE	TRUE	TiVex
KIF2C	NM_006845.10	CCDS512.1	329	334	ARPLVQ	2	-1.496	-1.51091	0.0124023	0.116823	TRUE	FALSE	TRUE	SURF
KIF2C	NM_006845.10	CCDS512.1	361	372	DLSGKAQNASKG	3	-0.254222	-0.0628688	0.195475	0.316481	TRUE	FALSE	TRUE	ProTiler
KIF2C	NM_006845.10	CCDS512.1	370	376	SKGIYAM	2	-2.00644	-1.84228	-0.436812	-0.401425	TRUE	FALSE	TRUE	SURF
KIF2C	NM_006845.10	CCDS512.1	378	385	SRDVFLLK	2	-1.70201	-1.75468	-0.0317389	-0.185882	TRUE	FALSE	TRUE	ProTiler
KIF2C	NM_006845.10	CCDS512.1	380	387	DVFLLKNQ	2	-1.70201	-1.75468	-0.0317389	-0.185882	TRUE	FALSE	TRUE	SURF
KIF2C	NM_006845.10	CCDS512.1	417	426	AKLRVLEDGK	3	-0.69649	-0.781923	0.0456096	-0.129611	TRUE	FALSE	TRUE	ProTiler
KIF2C	NM_006845.10	CCDS512.1	447	465	KMIDMGSACRTSGQTFANS	4	-0.340775	-0.249091	-0.297296	-0.104207	TRUE	FALSE	TRUE	ProTiler
KIF2C	NM_006845.10	CCDS512.1	461	465	TFANS	1	-2.17026	-1.85739	-1.15847	-0.578055	TRUE	FALSE	TRUE	SURF
KIF2C	NM_006845.10	CCDS512.1	469	474	RSHACF	1	-1.92397	-2.03745	-0.927198	-0.751089	TRUE	FALSE	TRUE	SURF
KIF2C	NM_006845.10	CCDS512.1	470	481	SHACFQIILRAK	3	0.0137322	0.00161584	-0.0031758	0.173199	TRUE	FALSE	TRUE	ProTiler
KIF2C	NM_006845.10	CCDS512.1	482	487	GRMHGK	1	-1.19535	-1.63373	-0.40176	0.169772	TRUE	FALSE	TRUE	SURF
KIF2C	NM_006845.10	CCDS512.1	489	506	SLVDLAGNERGADTSSAD	4	-0.573628	-0.468254	0.306182	0.0927651	TRUE	FALSE	TRUE	ProTiler
KIF2C	NM_006845.10	CCDS512.1	500	506	ADTSSAD	1	-1.06578	-1.32321	0.476389	-0.471632	TRUE	TRUE	TRUE	SURF
KIF2C	NM_006845.10	CCDS512.1	510	522	RMEGAEINKSLLA	1	-3.12665	-3.412	0.0393913	-0.523642	TRUE	FALSE	TRUE	SURF
KIF2C	NM_006845.10	CCDS512.1	512	544	EGAEINKSLLALKECIRALGQNKAHTPFRESKL	7	-1.08813	-1.12743	0.11863	-0.124654	TRUE	FALSE	TRUE	ProTiler
KIF2C	NM_006845.10	CCDS512.1	546	550	QVLRD	1	-1.8209	-1.8089	-0.551158	-0.541972	TRUE	FALSE	TRUE	SURF
KIF2C	NM_006845.10	CCDS512.1	553	587	IGENSRTCMIATISPGISSCEYTLNTLRYADRVKE	8	-0.942241	-1.04019	0.280622	0.332779	TRUE	FALSE	TRUE	ProTiler
KIF2C	NM_006845.10	CCDS512.1	571	582	SCEYTLNTLRYA	2	-1.72161	-1.92758	-0.318	-0.211743	TRUE	FALSE	TRUE	SURF
KIF2C	NM_006845.10	CCDS512.1	587	593	ELSPHSG	1	-1.49165	-1.4952	0.365992	-0.243269	FALSE	TRUE	FALSE	SURF
KIF2C	NM_006845.10	CCDS512.1	598	610	QLIQMETEEMEAC	2	-0.293086	-0.310405	0.225724	0.543704	FALSE	TRUE	FALSE	ProTiler
KIF2C	NM_006845.10	CCDS512.1	638	660	MTQIRELEEKAMEELKEIIQQGP	8	-1.28393	-1.31712	-0.383528	-0.327338	FALSE	FALSE	TRUE	ProTiler
KIF2C	NM_006845.10	CCDS512.1	645	651	EEKAMEE	2	-2.45268	-2.74773	-1.58875	-1.20229	FALSE	FALSE	FALSE	SURF
KIF2C	NM_006845.10	CCDS512.1	679	684	FVNKAE	2	-0.906468	-0.830348	0.130675	0.112089	FALSE	FALSE	FALSE	ProTiler
KIF2C	NM_006845.10	CCDS512.1	691	695	AKHFS	1	-0.960639	-1.14213	0.240489	0.0713709	FALSE	FALSE	FALSE	ProTiler
KNL1	NM_170589.16	CCDS42023.1	6	216	SEANEENDNIERPVRRRHSSILKPPRSPLQDLRGGNERVQESNALRNKKNSRRVSFADTIKVFQTESHMKIVRKSEMEGCSAMVPSQLQLLPPGFKRFSCLSLPETETGENLLLIQNKKLEDNYCEITGMNTLLSAPIHTQMQQKEFSIIEHTRERKHANDQTVIFSDENQMDLTSSHTVMITKGLLDNPISEKSTKIDTTSFLANLKLH	33	-0.967633	-0.846765	-1.10793	-0.660402	FALSE	TRUE	TRUE	TiVex
KNL1	NM_170589.14	CCDS42023.1	27	31	LKPPR	1	-1.91156	-1.52978	-1.00841	-0.763575	FALSE	TRUE	TRUE	SURF
KNL1	NM_170589.16	CCDS42023.1	32	35	SPLQ	2	0.849834	0.761214	0.861154	0.48028	FALSE	TRUE	TRUE	ProTiler
KNL1	NM_170589.15	CCDS42023.1	37	41	LRGGN	1	-1.03983	-0.646976	-0.845216	-0.657473	FALSE	TRUE	FALSE	SURF
KNL1	NM_170589.16	CCDS42023.1	87	94	AMVPSQLQ	1	-0.0169488	-0.0149971	-0.0508427	0.161246	FALSE	FALSE	FALSE	SURF
KNL1	NM_170589.17	CCDS42023.1	92	109	QLQLLPPGFKRFSCLSLP	5	-4.09828	-4.14939	-5.87827	-4.04229	FALSE	FALSE	FALSE	ProTiler
KNL1	NM_170589.18	CCDS42023.1	135	144	MNTLLSAPIH	1	-1.86912	-1.00535	-0.827245	-0.689189	FALSE	FALSE	FALSE	ProTiler
KNL1	NM_170589.19	CCDS42023.1	208	227	FLANLKLHTEDSRMKKEVNF	3	-0.0265267	0.22198	0.0499765	-0.413451	FALSE	FALSE	TRUE	ProTiler
KNL1	NM_170589.16	CCDS42023.1	274	278	PNSAS	1	-1.00888	-0.896808	-0.566219	0.0636262	FALSE	TRUE	FALSE	ProTiler
KNL1	NM_170589.17	CCDS42023.1	304	582	DDGMNFTQCHTANIQTLIPTSSETNSRESKGNDITIYGNDFMDLTFNHTLQILPATGNFSEIENQTQNAMDVTTGYGTKASGNKTVFKSKQNTAFQDLSINSADKIHITRSHIMGAETHIVSQTCNQDARILAMTPESIYSNPSIQGCKTVFYSSCNDAMEMTKCLSNMREEKNLLKHDSNYAKMYCNPDAMSSLTEKTIYSGEENMDITKSHTVAIDNQIFKQDQSNVQIAAAPTPEKEMMLQNLMTTSEDGKMNVNCNSVPHVSKERIQQSLSNPLS	40	-0.303385	-0.146037	-0.080072	0.158917	FALSE	FALSE	TRUE	TiVex
KNL1	NM_170589.17	CCDS42023.1	305	313	DGMNFTQCH	1	-1.72803	-1.2665	-1.31924	-0.600165	FALSE	FALSE	TRUE	ProTiler
KNL1	NM_170589.17	CCDS42023.1	306	314	GMNFTQCHT	1	-1.72803	-1.2665	-1.31924	-0.600165	FALSE	FALSE	TRUE	SURF
KNL1	NM_170589.18	CCDS42023.1	320	324	LIPTS	1	-1.47635	-1.15051	-1.40834	-1.02422	FALSE	TRUE	FALSE	SURF
KNL1	NM_170589.18	CCDS42023.1	320	324	LIPTS	1	-1.47635	-1.15051	-1.40834	-1.02422	FALSE	TRUE	FALSE	ProTiler
KNL1	NM_170589.19	CCDS42023.1	328	331	NSRE	1	-1.84221	-1.51533	-1.30987	-0.549849	FALSE	TRUE	FALSE	SURF
KNL1	NM_170589.19	CCDS42023.1	345	352	MDLTFNHT	1	-1.65882	-1.31663	-1.91883	-0.970683	FALSE	FALSE	TRUE	ProTiler
KNL1	NM_170589.20	CCDS42023.1	348	355	TFNHTLQI	1	-1.65882	-1.31663	-1.91883	-0.970683	FALSE	FALSE	TRUE	SURF
KNL1	NM_170589.16	CCDS42023.1	360	373	GNFSEIENQTQNAM	1	-1.59759	-0.857793	-1.10093	-0.135186	FALSE	FALSE	FALSE	ProTiler
KNL1	NM_170589.17	CCDS42023.1	390	405	FKSKQNTAFQDLSINS	1	-1.34773	-1.15568	-0.942321	-1.33216	FALSE	FALSE	FALSE	ProTiler
KNL1	NM_170589.21	CCDS42023.1	393	413	KQNTAFQDLSINSADKIHITR	1	-1.34773	-1.15568	-0.942321	-1.33216	FALSE	FALSE	TRUE	SURF
KNL1	NM_170589.18	CCDS42023.1	435	443	LAMTPESIY	2	-1.24819	-1.18423	-0.382387	-0.454477	FALSE	FALSE	FALSE	ProTiler
KNL1	NM_170589.22	CCDS42023.1	437	442	MTPESI	2	-1.24819	-1.18423	-0.382387	-0.454477	FALSE	FALSE	FALSE	SURF
KNL1	NM_170589.19	CCDS42023.1	452	467	KTVFYSSCNDAMEMTK	3	-0.625397	-0.258581	-0.449209	0.00097384	FALSE	FALSE	TRUE	ProTiler
KNL1	NM_170589.16	CCDS42023.1	618	625	NLAPESTS	2	-0.142458	-0.165476	-0.180175	-0.0660977	FALSE	TRUE	FALSE	ProTiler
KNL1	NM_170589.17	CCDS42023.1	671	680	VLKILPYLDK	1	-0.890299	-0.590145	-0.89351	-0.356412	FALSE	FALSE	FALSE	ProTiler
KNL1	NM_170589.23	CCDS42023.1	679	687	DKDSPQSAD	1	-1.47764	-1.03034	-1.37822	-0.59061	FALSE	FALSE	FALSE	SURF
KNL1	NM_170589.18	CCDS42023.1	684	695	QSADCNQEIATS	2	-0.306707	-0.100751	-0.317581	0.00627033	FALSE	FALSE	TRUE	ProTiler
KNL1	NM_170589.24	CCDS42023.1	699	708	VYCGGVLDKQ	1	-0.94453	-1.06869	-1.40081	-1.17106	FALSE	FALSE	FALSE	SURF
KNL1	NM_170589.19	CCDS42023.1	736	750	MKNHDTAISSHTVKS	0	N/A	N/A	N/A	N/A	FALSE	FALSE	TRUE	ProTiler
KNL1	NM_170589.18	CCDS42023.1	751	782	VLGQNSKLAEPLRKSLSNPTPDYCHDKMIICS	7	-0.928705	-0.780078	-0.560518	-0.324261	FALSE	FALSE	FALSE	TiVex
KNL1	NM_170589.16	CCDS42023.1	755	763	NSKLAEPLR	2	-0.503212	-0.517187	-0.336219	-0.430462	FALSE	TRUE	FALSE	ProTiler
KNL1	NM_170589.25	CCDS42023.1	759	770	AEPLRKSLSNPT	1	-1.9383	-1.85389	-1.49842	-1.51926	FALSE	FALSE	FALSE	SURF
KNL1	NM_170589.26	CCDS42023.1	778	785	MIICSEEE	1	-3.05598	-2.73113	-2.82947	-1.41032	FALSE	FALSE	FALSE	SURF
KNL1	NM_170589.17	CCDS42023.1	871	910	VKIWGRKSVGGPKIDKTIVFSEDDKNDMDITKSYTIEINH	5	0.108969	0.223164	0.0267734	0.301667	FALSE	FALSE	TRUE	ProTiler
KNL1	NM_170589.19	CCDS42023.1	964	1155	PMDKTVVFVDNHVELEMTESHTVFIDYQEKERTDRPNFELSQRKSLGTPTVICTPTEESVFFPGNGESDRLVANDSQLTPLEEWSNNRGPVEVADNMELSKSATCKNIKDVQSPGFLNEPLSSKSQRRKSLKLKNDKTIVFSENHKNDMDITQSCMVEIDNESALEDKEDFHLAGASKTILYSCGQDDMEIT	34	-0.584601	-0.360602	-0.402761	-0.114007	FALSE	FALSE	TRUE	TiVex
KNL1	NM_170589.18	CCDS42023.1	971	1006	FVDNHVELEMTESHTVFIDYQEKERTDRPNFELSQR	4	-0.719235	-0.566788	-0.171092	-0.102904	FALSE	TRUE	TRUE	ProTiler
KNL1	NM_170589.27	CCDS42023.1	1003	1008	LSQRKS	2	-1.00347	-0.898019	-0.346621	-0.0408914	FALSE	TRUE	FALSE	SURF
KNL1	NM_170589.19	CCDS42023.1	1011	1023	TPTVICTPTEESV	2	-1.52222	-1.26365	-1.3976	-1.34366	FALSE	FALSE	FALSE	ProTiler
KNL1	NM_170589.28	CCDS42023.1	1013	1047	TVICTPTEESVFFPGNGESDRLVANDSQLTPLEEW	7	-0.597175	-0.359899	-0.42127	-0.31731	FALSE	TRUE	FALSE	SURF
KNL1	NM_170589.16	CCDS42023.1	1046	1062	EWSNNRGPVEVADNMEL	3	-1.13193	-0.531421	-0.41611	-0.0723962	FALSE	FALSE	TRUE	ProTiler
KNL1	NM_170589.29	CCDS42023.1	1052	1059	GPVEVADN	2	-1.60988	-0.869217	-0.626256	-0.391939	FALSE	FALSE	FALSE	SURF
KNL1	NM_170589.17	CCDS42023.1	1109	1125	KNDMDITQSCMVEIDNE	3	-0.84787	-0.391164	-1.00149	-0.081693	FALSE	FALSE	TRUE	ProTiler
KNL1	NM_170589.30	CCDS42023.1	1117	1127	SCMVEIDNESA	3	-1.53869	-1.22683	-1.84693	-0.606351	FALSE	FALSE	TRUE	SURF
KNL1	NM_170589.18	CCDS42023.1	1130	1158	DKEDFHLAGASKTILYSCGQDDMEITRSH	6	-1.18133	-0.894004	-1.06978	-0.668713	FALSE	FALSE	TRUE	ProTiler
KNL1	NM_170589.31	CCDS42023.1	1136	1162	LAGASKTILYSCGQDDMEITRSHTTAL	4	-1.25793	-0.94735	-1.08154	-0.875587	FALSE	FALSE	TRUE	SURF
KNL1	NM_170589.19	CCDS42023.1	1195	1202	SHTVFIDC	2	-0.798688	-0.577298	-0.292577	-0.379708	FALSE	FALSE	TRUE	ProTiler
KNL1	NM_170589.16	CCDS42023.1	1222	1255	NLGVSFPKDNSCVQEIAEKQALAVGNKIVLHTEQ	5	-0.582793	-0.391069	-0.0788627	-0.109746	FALSE	FALSE	FALSE	ProTiler
KNL1	NM_170589.20	CCDS42023.1	1228	1550	PKDNSCVQEIAEKQALAVGNKIVLHTEQKQQLFAATNRTTNEIIKFHSAAMDEKVIGKVVDQACTLEKAQVESCQLNNRDRRNVDFTSSHATAVCGSSDNYSCLPNVISCTDNLEGSAMLLCDKDEEKANYCPVQNDLAYANDFASEYYLESEGQPLSAPCPLLEKEEVIQTSTKGQLDCVITLHKDQDLIKDPRNLLANQTLVYSQDLGEMTKLNSKRVSFKLPKDQMKVYVDDIYVIPQPHFSTDQPPLPKKGQSSINKEEVILSKAGNKSLNIIENSSAPICENKPKILNSEEWFAAACKKELKENIQTTNYNTALDFHS	46	-0.24738	-0.110498	-0.228307	0.0399536	FALSE	FALSE	FALSE	TiVex
KNL1	NM_170589.32	CCDS42023.1	1233	1244	CVQEIAEKQALA	2	-1.20852	-1.07071	-1.03241	-0.7509	FALSE	FALSE	FALSE	SURF
KNL1	NM_170589.17	CCDS42023.1	1282	1310	VIGKVVDQACTLEKAQVESCQLNNRDRRN	4	-0.475909	-0.342707	-0.478492	-0.255571	FALSE	FALSE	FALSE	ProTiler
KNL1	NM_170589.18	CCDS42023.1	1321	1327	VCGSSDN	2	-0.465093	-0.0895764	-0.189642	0.237793	FALSE	FALSE	FALSE	ProTiler
KNL1	NM_170589.33	CCDS42023.1	1334	1339	VISCTD	1	-0.79889	-0.739409	-0.74588	0.0787616	FALSE	FALSE	FALSE	SURF
KNL1	NM_170589.19	CCDS42023.1	1336	1386	SCTDNLEGSAMLLCDKDEEKANYCPVQNDLAYANDFASEYYLESEGQPLSA	10	-0.379773	-0.190518	-0.193234	-0.0386683	FALSE	FALSE	FALSE	ProTiler
KNL1	NM_170589.34	CCDS42023.1	1381	1386	GQPLSA	1	-2.47343	-2.07142	-2.43465	-1.46864	FALSE	FALSE	FALSE	SURF
KNL1	NM_170589.16	CCDS42023.1	1389	1407	PLLEKEEVIQTSTKGQLDC	4	-0.213213	-0.107995	-0.545099	0.113443	FALSE	FALSE	FALSE	ProTiler
KNL1	NM_170589.35	CCDS42023.1	1390	1396	LLEKEEV	1	-0.744873	-0.698984	-1.64655	-0.981028	FALSE	FALSE	FALSE	SURF
KNL1	NM_170589.17	CCDS42023.1	1461	1474	DDIYVIPQPHFSTD	2	-1.26826	-1.24751	-2.09494	-0.702014	FALSE	FALSE	FALSE	ProTiler
KNL1	NM_170589.36	CCDS42023.1	1469	1476	PHFSTDQP	2	-2.14565	-1.95618	-2.46659	-1.64049	FALSE	FALSE	FALSE	SURF
KNL1	NM_170589.18	CCDS42023.1	1503	1521	IIENSSAPICENKPKILNS	4	-0.355096	-0.354879	-0.527337	-0.363803	FALSE	FALSE	FALSE	ProTiler
KNL1	NM_170589.37	CCDS42023.1	1521	1528	SEEWFAAA	1	-1.97972	-1.95764	-2.68505	-1.72849	FALSE	FALSE	FALSE	SURF
KNL1	NM_170589.19	CCDS42023.1	1538	1554	QTTNYNTALDFHSNSDV	1	-1.27732	-0.859798	-1.51307	-1.22058	FALSE	FALSE	FALSE	ProTiler
KNL1	NM_170589.38	CCDS42023.1	1542	1557	YNTALDFHSNSDVTKQ	1	-1.27732	-0.859798	-1.51307	-1.22058	FALSE	FALSE	FALSE	SURF
KNL1	NM_170589.16	CCDS42023.1	1594	1608	TGEFLAFQTVHLPPL	2	-1.61851	-0.913398	-0.883183	-0.413633	FALSE	FALSE	FALSE	ProTiler
KNL1	NM_170589.21	CCDS42023.1	1601	2070	QTVHLPPLPEQLLELGNKAHNDMHIVQATEIHNINIISSNAKDSRDEENKKSHNGAETTSLPPKTVFKDKVRRCSLGIFLPRLPNKRNCSVTGIDDLEQIPADTTDINHLETQPVSSKDSGIGSVAGKLNLSPSQYINEENLPVYPDEINSSDSINIETEEKALIETYQKEISPYENKMGKTCNSQKRTWVQEEEDIHKEKKIRKNEIKFSDTTQDREIFDHHTEEDIDKSANSVLIKNLSRTPSSCSSSLDSIKADGTSLDFSTYRSSQMESQFLRDTICEESLREKLQDGRITIREFFILLQVHILIQKPRQSNLPGNFTVNTPPTPEDLMLSQYVYRPKIQIYREDCEARRQKIEELKLSASNQDKLLVDINKNLWEKMRHCSDKELKAFGIYLNK…	78	-0.291382	-0.0478418	-0.368071	-0.0811394	FALSE	FALSE	TRUE	TiVex
KNL1	NM_170589.39	CCDS42023.1	1602	1611	TVHLPPLPEQ	2	-1.5907	-0.898978	-1.33688	-0.862008	FALSE	FALSE	FALSE	SURF
KNL1	NM_170589.17	CCDS42023.1	1640	1661	NAKDSRDEENKKSHNGAETTSL	4	-0.570125	-0.471584	-0.132915	-0.154938	FALSE	TRUE	FALSE	ProTiler
KNL1	NM_170589.40	CCDS42023.1	1643	1650	DSRDEENK	1	-1.5261	-1.28141	-0.724805	-0.892392	FALSE	TRUE	FALSE	SURF
KNL1	NM_170589.41	CCDS42023.1	1657	1662	ETTSLP	1	-1.84752	-1.75111	-1.2795	-0.311514	FALSE	TRUE	FALSE	SURF
KNL1	NM_170589.18	CCDS42023.1	1688	1697	NCSVTGIDDL	2	-0.0758897	-0.0049917	-0.164382	0.192814	FALSE	FALSE	FALSE	ProTiler
KNL1	NM_170589.35	CCDS42023.1	1714	1717	PVSS	1	-1.10281	-1.38111	-1.97856	-1.23765	FALSE	TRUE	FALSE	SURF
KNL1	NM_170589.19	CCDS42023.1	1726	1739	AGKLNLSPSQYINE	3	-1.22835	-0.831926	-1.03163	-0.821901	FALSE	FALSE	FALSE	ProTiler
KNL1	NM_170589.16	CCDS42023.1	1750	1754	NSSDS	0	N/A	N/A	N/A	N/A	FALSE	TRUE	FALSE	ProTiler
KNL1	NM_170589.36	CCDS42023.1	1843	1855	TPSSCSSSLDSIK	3	-1.10931	-1.0038	-1.10682	-1.00118	FALSE	TRUE	FALSE	SURF
KNL1	NM_170589.17	CCDS42023.1	1846	1849	SCSS	0	N/A	N/A	N/A	N/A	FALSE	TRUE	FALSE	ProTiler
KNL1	NM_170589.18	CCDS42023.1	1861	1890	LDFSTYRSSQMESQFLRDTICEESLREKLQ	3	-0.62244	-0.475805	-0.940198	-0.399375	FALSE	FALSE	FALSE	ProTiler
KNL1	NM_170589.37	CCDS42023.1	1908	1916	LIQKPRQSN	1	-1.39091	-0.40857	-2.10411	-1.90035	FALSE	FALSE	FALSE	SURF
KNL1	NM_170589.19	CCDS42023.1	1923	1928	VNTPPT	1	-1.28025	-0.818296	-1.0766	-0.543243	FALSE	FALSE	FALSE	ProTiler
KNL1	NM_170589.38	CCDS42023.1	1924	1929	NTPPTP	1	-1.28025	-0.818296	-1.0766	-0.543243	FALSE	TRUE	FALSE	SURF
KNL1	NM_170589.39	CCDS42023.1	1934	1951	LSQYVYRPKIQIYREDCE	2	-1.97342	-1.50021	-2.05775	-1.75651	FALSE	FALSE	TRUE	SURF
KNL1	NM_170589.16	CCDS42023.1	1936	1949	QYVYRPKIQIYRED	1	-2.25466	-1.67143	-3.06393	-3.10297	FALSE	FALSE	TRUE	ProTiler
KNL1	NM_170589.17	CCDS42023.1	1970	1994	LLVDINKNLWEKMRHCSDKELKAFG	4	-0.344453	-0.252341	-0.3561	-0.0742813	FALSE	FALSE	TRUE	ProTiler
KNL1	NM_170589.18	CCDS42023.1	2007	2021	MTKVFTHQGKVALYG	4	-0.341817	0.22027	-0.333122	0.0990003	FALSE	FALSE	TRUE	ProTiler
KNL1	NM_170589.35	CCDS42023.1	2016	2021	KVALYG	1	-1.47387	-0.585736	-1.70443	-0.631272	FALSE	FALSE	TRUE	SURF
KNL1	NM_170589.19	CCDS42023.1	2043	2064	KILKKIDNCLTEMETETKNLED	4	-0.967091	-0.621294	-1.73162	-0.863816	FALSE	FALSE	TRUE	ProTiler
KNL1	NM_170589.35	CCDS42023.1	2047	2056	KIDNCLTEME	2	-1.40127	-1.0861	-2.37146	-1.5332	FALSE	FALSE	TRUE	SURF
KNL1	NM_170589.36	CCDS42023.1	2065	2078	EEKNNPVEEWDSEMR	2	-0.407776	-0.109464	-0.860032	0.0575698	FALSE	TRUE	TRUE	SURF
KNL1	NM_170589.16	CCDS42023.1	2082	2115	EKELEQLKTEEEELQRNLLELEVQKEQTLAQIDF	5	-0.379354	0.0128782	-0.216212	0.129934	FALSE	TRUE	TRUE	ProTiler
KNL1	NM_170589.17	CCDS42023.1	2170	2195	LDKRYRKIVDVNFQSLLDEDQAPPSS	6	-0.699116	-0.727953	-0.455964	-0.448047	FALSE	FALSE	TRUE	ProTiler
KNL1	NM_170589.37	CCDS42023.1	2193	2202	PSSLLVHKLI	2	-2.89841	-2.46853	-1.71154	-1.97141	FALSE	FALSE	TRUE	SURF
KNL1	NM_170589.22	CCDS42023.1	2194	2306	SSLLVHKLIFQYVEEKESWKKTCTTQHQLPKMLEEFSLVVHHCRLLGEEIEYLKRWGPNYNLMNIDINNNELRLLFSSSAAFAKFEITLFLSAYYPSVPLPSTIQNHVGNTSQ	24	-1.12842	-0.845133	-0.826385	-0.774426	TRUE	FALSE	TRUE	TiVex
KNL1	NM_170589.18	CCDS42023.1	2204	2208	QYVEE	2	0.576634	0.728057	0.144539	0.619941	FALSE	FALSE	TRUE	ProTiler
KNL1	NM_170589.38	CCDS42023.1	2208	2212	EKESW	1	-1.61725	-1.54351	-1.68493	-2.32442	FALSE	FALSE	TRUE	SURF
KNL1	NM_170589.19	CCDS42023.1	2215	2226	TCTTQHQLPKML	2	-2.40876	-1.94357	-2.40673	-1.9014	FALSE	FALSE	TRUE	ProTiler
KNL1	NM_170589.39	CCDS42023.1	2219	2223	QHQLP	2	-2.40876	-1.94357	-2.40673	-1.9014	FALSE	FALSE	TRUE	SURF
KNL1	NM_170589.40	CCDS42023.1	2231	2236	LVVHHC	1	-2.77381	-2.53449	-1.11203	-2.83682	FALSE	FALSE	TRUE	SURF
KNL1	NM_170589.17	CCDS42023.1	2234	2247	HHCRLLGEEIEYLK	4	-1.96339	-1.73185	-1.18081	-1.33839	TRUE	FALSE	TRUE	ProTiler
KNL1	NM_170589.41	CCDS42023.1	2240	2246	GEEIEYL	1	-3.60669	-3.51767	-2.74694	-2.22814	TRUE	FALSE	TRUE	SURF
KNL1	NM_170589.18	CCDS42023.1	2287	2291	YYPSV	2	-1.43127	-1.13975	-0.808781	-0.870097	TRUE	FALSE	TRUE	ProTiler
KNL1	NM_170589.19	CCDS42023.1	2298	2311	QNHVGNTSQDDIAT	4	-0.971448	-0.5138	-0.732471	-0.508379	TRUE	FALSE	TRUE	ProTiler
KNTC1	NM_014708.5	CCDS45002.1	1	65	MWNDIELLTNDDTGSGYLSVGSRKEHGTALYQVDLLVKISSEKASLNPKIQACSLSDGFIIVADQ	10	-0.429442	-0.187077	-0.11455	0.0224735	FALSE	FALSE	TRUE	TiVex
KNTC1	NM_014708.4	CCDS45002.1	12	36	DTGSGYLSVGSRKEHGTALYQVDLL	4	-0.697543	-0.365068	-0.186668	-0.0382843	FALSE	FALSE	TRUE	ProTiler
KNTC1	NM_014708.4	CCDS45002.1	18	24	LSVGSRK	1	-1.85645	-1.5537	-0.979573	-0.974829	FALSE	FALSE	TRUE	SURF
KNTC1	NM_014708.5	CCDS45002.1	50	70	IQACSLSDGFIIVADQSVILL	3	-0.874263	-0.685453	-0.335135	-0.232513	FALSE	FALSE	TRUE	ProTiler
KNTC1	NM_014708.5	CCDS45002.1	55	67	LSDGFIIVADQSV	2	-1.69749	-1.39992	-0.790007	-0.732656	FALSE	FALSE	TRUE	SURF
KNTC1	NM_014708.4	CCDS45002.1	101	117	VGERSGNLHLIHVTSKQ	2	-0.825459	-0.779986	-0.717812	-0.784032	FALSE	FALSE	TRUE	ProTiler
KNTC1	NM_014708.4	CCDS45002.1	140	146	VIEKDGS	1	-0.380013	-0.132702	0.118293	0.513312	FALSE	FALSE	TRUE	ProTiler
KNTC1	NM_014708.5	CCDS45002.1	201	211	YHTLGCLSLVA	2	-0.312371	-0.369585	0.0640301	0.103104	FALSE	FALSE	TRUE	ProTiler
KNTC1	NM_014708.4	CCDS45002.1	207	215	LSLVAGDLA	1	-1.28486	-1.31647	-0.769526	-0.566775	FALSE	FALSE	TRUE	SURF
KNTC1	NM_014708.4	CCDS45002.1	287	305	WNWPSLHVEEFLLTTEADS	2	-0.296571	-0.27945	0.267449	0.235704	FALSE	FALSE	TRUE	ProTiler
KNTC1	NM_014708.4	CCDS45002.1	315	322	TNLKLIAL	0	N/A	N/A	N/A	N/A	FALSE	FALSE	TRUE	ProTiler
KNTC1	NM_014708.5	CCDS45002.1	401	422	SRLLHKHRFAEAESFAIQFGLD	2	0.0056177	0.345785	-0.0850863	0.410538	FALSE	FALSE	FALSE	ProTiler
KNTC1	NM_014708.4	CCDS45002.1	434	467	ILEKLALSSVDASEQTEWQQLVDDAKENLHKIQD	7	-0.10375	0.0138897	-0.0042665	0.292953	FALSE	FALSE	FALSE	ProTiler
KNTC1	NM_014708.4	CCDS45002.1	561	571	LVCAQYLWLRH	2	0.0293804	0.238271	0.110671	0.57548	FALSE	FALSE	FALSE	ProTiler
KNTC1	NM_014708.5	CCDS45002.1	612	628	VRRTVPEGQIILAKWLE	3	0.406687	0.222784	0.435193	0.499411	FALSE	FALSE	TRUE	ProTiler
KNTC1	NM_014708.4	CCDS45002.1	679	1142	TEEVCQLRTLVNNLRELITLHRKYNCKLALSDFEKENTTTIVFRMFDKVLAPELIPSILEKFIRVYMREHDLQEEELLLLYIEDLLNRCSSKSTSLFETAWEAKAMAVIACLSDTDLIFDAVLKIMYAAVVPWSAAVEQLVKQHLEMDHPKVKLLQESYKLMEMKKLLRGYGIREVNLLNKEIMRVVRYILKQDVPSSLEDALKVAQAFMLSDDEIYSLRIIDLIDREQGEDCLLLLKSLPPAEAEKTAERVIIWARLALQEEPDHSKEGKAWRMSVAKTSVDILKILCDIQKDNLQKKDECEEMLKLFKEVASLQENFEVFLSFEDYSNSSLVADLREQHIKAHEVAQAKHKPGSTPEPIAAEVRSPSMESKLHRQALALQMSKQELEAELTLRALKD…	83	-0.217724	-0.122717	0.0595409	0.0837257	FALSE	FALSE	TRUE	TiVex
KNTC1	NM_014708.4	CCDS45002.1	687	700	TLVNNLRELITLHR	2	-0.646419	-0.483214	-0.483109	-0.257216	FALSE	FALSE	TRUE	ProTiler
KNTC1	NM_014708.5	CCDS45002.1	694	704	ELITLHRKYNC	1	-1.51066	-1.37399	-0.788675	-1.0507	FALSE	FALSE	TRUE	SURF
KNTC1	NM_014708.4	CCDS45002.1	713	719	KENTTTI	2	-0.609402	-0.551253	0.172997	-0.170677	FALSE	FALSE	TRUE	ProTiler
KNTC1	NM_014708.5	CCDS45002.1	726	763	KVLAPELIPSILEKFIRVYMREHDLQEEELLLLYIEDL	5	-0.790708	-0.832679	-0.173427	-0.497288	FALSE	FALSE	TRUE	ProTiler
KNTC1	NM_014708.4	CCDS45002.1	729	734	APELIP	1	-1.89654	-1.98895	-0.707875	-1.36426	FALSE	FALSE	TRUE	SURF
KNTC1	NM_014708.4	CCDS45002.1	776	800	ETAWEAKAMAVIACLSDTDLIFDAV	6	-0.555034	-0.461562	-0.180673	-0.0341363	FALSE	FALSE	TRUE	ProTiler
KNTC1	NM_014708.4	CCDS45002.1	806	816	AAVVPWSAAVE	4	-0.477905	-0.188267	-0.262066	-0.201416	FALSE	FALSE	TRUE	ProTiler
KNTC1	NM_014708.5	CCDS45002.1	823	849	LEMDHPKVKLLQESYKLMEMKKLLRGY	6	0.333721	0.427133	0.439241	0.465801	FALSE	FALSE	TRUE	ProTiler
KNTC1	NM_014708.4	CCDS45002.1	885	901	QAFMLSDDEIYSLRIID	1	-0.184626	-0.267647	-0.0651492	0.197418	FALSE	FALSE	TRUE	ProTiler
KNTC1	NM_014708.4	CCDS45002.1	935	945	RLALQEEPDHS	2	-0.243609	0.0917577	0.422633	0.265306	FALSE	FALSE	TRUE	ProTiler
KNTC1	NM_014708.5	CCDS45002.1	952	965	RMSVAKTSVDILKI	3	-1.14118	-1.0818	-0.381382	-0.639334	FALSE	FALSE	TRUE	ProTiler
KNTC1	NM_014708.5	CCDS45002.1	957	962	KTSVDI	2	-1.54378	-1.59813	-0.645375	-1.07842	FALSE	FALSE	TRUE	SURF
KNTC1	NM_014708.4	CCDS45002.1	1018	1061	QHIKAHEVAQAKHKPGSTPEPIAAEVRSPSMESKLHRQALALQM	10	-0.28922	-0.236569	0.0355837	-0.0902663	FALSE	TRUE	TRUE	ProTiler
KNTC1	NM_014708.4	CCDS45002.1	1100	1147	GKLLFLTCQKLCQMLADNVPVTVPVGLNLPSMIHDLASQAATICSPDF	7	-0.445165	-0.453081	0.0125785	-0.235017	FALSE	FALSE	TRUE	ProTiler
KNTC1	NM_014708.4	CCDS45002.1	1140	1144	ATICS	2	-0.919494	-0.942838	0.0437591	-0.645972	FALSE	FALSE	TRUE	SURF
KNTC1	NM_014708.5	CCDS45002.1	1167	1171	QCQMD	2	0.84822	0.626749	0.322732	0.558507	FALSE	FALSE	TRUE	ProTiler
KNTC1	NM_014708.5	CCDS45002.1	1257	1261	ALLQN	1	-1.57049	-1.55235	-0.517078	-1.3587	FALSE	FALSE	FALSE	SURF
KNTC1	NM_014708.4	CCDS45002.1	1257	1270	ALLQNLQESSQWEL	3	-0.615607	-0.559309	-0.0314692	-0.125503	FALSE	FALSE	FALSE	ProTiler
KNTC1	NM_014708.4	CCDS45002.1	1327	1347	ATTLLHKVFNCRLVDLDLALG	3	-0.29305	-0.316324	-0.0881481	-0.46774	FALSE	FALSE	TRUE	ProTiler
KNTC1	NM_014708.5	CCDS45002.1	1374	1380	KILAISL	2	0.695524	0.858224	0.891978	0.489883	FALSE	FALSE	TRUE	ProTiler
KNTC1	NM_014708.4	CCDS45002.1	1475	1487	AGQGQGDASMDSA	5	-0.573377	-0.470073	-0.0361867	-0.117774	FALSE	TRUE	TRUE	ProTiler
KNTC1	NM_014708.4	CCDS45002.1	1486	1490	SAKRR	1	-1.52391	-1.44673	0.0997207	-0.640039	FALSE	FALSE	TRUE	SURF
KNTC1	NM_014708.4	CCDS45002.1	1497	1501	KALEM	1	-1.06222	-1.32098	-0.565526	-0.973882	FALSE	FALSE	TRUE	ProTiler
KNTC1	NM_014708.4	CCDS45002.1	1498	1505	ALEMVPLL	2	-0.165658	-0.43316	0.21103	-0.101392	FALSE	FALSE	TRUE	SURF
KNTC1	NM_014708.5	CCDS45002.1	1512	1519	VISLSGIL	1	0.639723	0.683796	-0.681784	0.749281	FALSE	FALSE	TRUE	ProTiler
KNTC1	NM_014708.4	CCDS45002.1	1554	1570	SILKHLKSYRRISPPVD	2	-1.82182	-1.45379	-0.596626	-0.464986	FALSE	FALSE	TRUE	ProTiler
KNTC1	NM_014708.5	CCDS45002.1	1568	1589	PVDLEYQYMLEHVITLPSAAQT	5	-1.05052	-0.623587	-0.180574	-0.0629673	TRUE	FALSE	TRUE	TiVex
KNTC1	NM_014708.4	CCDS45002.1	1578	1588	EHVITLPSAAQ	1	-1.04187	-0.700537	-0.384843	-0.495884	TRUE	FALSE	TRUE	ProTiler
KNTC1	NM_014708.5	CCDS45002.1	1667	1696	ITKITQTIESCLLSIVNPEWAVAIAISLAQ	5	-0.978247	-0.741673	-0.172146	-0.158355	TRUE	FALSE	TRUE	ProTiler
KNTC1	NM_014708.4	CCDS45002.1	1675	1724	ESCLLSIVNPEWAVAIAISLAQDIPEGSFKISALKFCLYLAERWLQNIPS	11	-0.79747	-0.545769	-0.0466868	-0.019116	TRUE	FALSE	TRUE	TiVex
KNTC1	NM_014708.5	CCDS45002.1	1689	1694	AIAISL	1	-2.22336	-1.71582	-0.798154	-0.910117	TRUE	FALSE	TRUE	SURF
KNTC1	NM_014708.4	CCDS45002.1	1711	1722	CLYLAERWLQNI	2	-1.04232	-0.66162	0.120033	0.261166	TRUE	FALSE	TRUE	ProTiler
KNTC1	NM_014708.4	CCDS45002.1	1746	1754	SGTEAVLIA	0	N/A	N/A	N/A	N/A	TRUE	FALSE	TRUE	ProTiler
KNTC1	NM_014708.5	CCDS45002.1	1838	1855	FELQEDEALRRVQYLLLS	4	-1.21796	-1.1954	-0.546979	-0.180287	TRUE	FALSE	TRUE	ProTiler
KNTC1	NM_014708.4	CCDS45002.1	1955	1978	SHESMAVRLVTELCLEYKIYDLQL	4	-0.0758112	-0.129062	0.216825	0.192826	TRUE	FALSE	TRUE	ProTiler
KNTC1	NM_014708.5	CCDS45002.1	2009	2031	WQVPYFSKAWQRVIQIPLLSASC	4	-0.810655	-0.809496	-0.569467	-0.182305	TRUE	FALSE	TRUE	ProTiler
KNTC1	NM_014708.4	CCDS45002.1	2014	2023	FSKAWQRVIQ	1	-1.51163	-1.73555	-0.609917	-0.710327	TRUE	FALSE	TRUE	SURF
KNTC1	NM_014708.4	CCDS45002.1	2191	2194	VPPD	2	-0.929238	-0.825983	-0.873225	-0.152153	TRUE	FALSE	TRUE	ProTiler
KNTC1	NM_014708.5	CCDS45002.1	2192	2196	PPDTA	1	-1.95211	-1.62355	-1.31454	-0.576913	FALSE	FALSE	FALSE	SURF
MAD1L1	NM_001013836.1	CCDS43539.1	2	78	EDLGENTMVLSTLRSLNNFISQRVEGGSGLDISTSAPGSLQMQYQQSMQLEERAEQIRSKSHLIQVEREKMQMELSH	16	-0.290491	0.00413492	-0.103231	-0.0972523	TRUE	FALSE	TRUE	TiVex
MAD1L1	NM_001013836.1	CCDS43539.1	38	43	PGSLQM	1	-1.33358	-0.813973	-1.72117	-1.07556	FALSE	FALSE	TRUE	SURF
MAD1L1	NM_001013836.1	CCDS43539.1	121	125	EEKMQ	1	-1.50041	-1.2636	-1.23162	-0.807855	TRUE	FALSE	TRUE	SURF
MAD1L1	NM_001013836.1	CCDS43539.1	268	275	HLREMRET	3	-1.43976	-1.22555	-1.17007	-1.22061	TRUE	FALSE	TRUE	TiVex
MAD1L1	NM_001013836.1	CCDS43539.1	272	277	MRETNG	1	-3.14253	-3.06792	-2.51081	-2.64434	TRUE	FALSE	TRUE	SURF
MAD1L1	NM_001013836.1	CCDS43539.1	319	324	RLDQTM	1	-1.09984	-0.849462	-1.15954	-1.85231	TRUE	FALSE	FALSE	SURF
MAD1L1	NM_001013836.1	CCDS43539.1	320	331	LDQTMGLSIRTP	4	-0.608088	-0.481737	-0.483643	-0.785444	TRUE	FALSE	FALSE	ProTiler
MAD1L1	NM_001013836.1	CCDS43539.1	386	390	KRETH	1	-0.640926	-0.619607	-2.07514	-1.99039	TRUE	FALSE	FALSE	SURF
MAD1L1	NM_001013836.1	CCDS43539.1	394	397	ARRL	1	-1.25003	-1.28052	-2.8182	-2.80509	TRUE	FALSE	FALSE	SURF
MAD1L1	NM_001013836.1	CCDS43539.1	458	470	QALEELGGQKQRA	4	-0.0790684	0.102345	-0.315056	-0.486377	TRUE	FALSE	FALSE	SURF
MAD1L1	NM_001013836.1	CCDS43539.1	462	465	ELGG	1	-2.796	-2.51112	-3.24874	-2.88438	TRUE	FALSE	FALSE	ProTiler
MAD1L1	NM_001013836.1	CCDS43539.1	589	597	EAAAASLPS	1	-1.0428	-0.600552	-1.84545	-2.90704	TRUE	FALSE	FALSE	SURF
MAD1L1	NM_001013836.1	CCDS43539.1	593	598	ASLPSS	2	-0.819127	-0.540108	-1.47623	-2.1546	TRUE	FALSE	TRUE	ProTiler
MAD1L1	NM_001013836.1	CCDS43539.1	607	617	QVESAELKNQR	2	-0.865856	-0.866561	-1.08771	-2.32054	TRUE	FALSE	TRUE	ProTiler
MAD1L1	NM_001013836.1	CCDS43539.1	609	622	ESAELKNQRLKEVF	3	-0.370533	-0.39394	-0.675438	-1.63217	TRUE	FALSE	TRUE	SURF
MAD1L1	NM_001013836.1	CCDS43539.1	614	616	KNQ	1	-2.12414	-2.10765	-2.59328	-4.6916	TRUE	FALSE	TRUE	TiVex
MAD1L1	NM_001013836.1	CCDS43539.1	634	638	YTLTG	2	0.0267168	-0.133019	-0.123453	-0.747756	TRUE	FALSE	TRUE	ProTiler
MAD1L1	NM_001013836.1	CCDS43539.1	642	649	DITTENQY	3	-1.35435	-1.2141	-2.2445	-2.00021	TRUE	FALSE	TRUE	SURF
MAD1L1	NM_001013836.1	CCDS43539.1	643	717	ITTENQYRLTSLYAEHPGDCLIFKATSPSGSKMQLLETEFSHTVGELIEVHLRRQDSIPAFLSSLTLELFSRQTV	23	-0.780054	-0.767433	-1.12765	-1.89921	TRUE	FALSE	TRUE	TiVex
MAD1L1	NM_001013836.1	CCDS43539.1	645	651	TENQYRL	3	-0.543241	-0.660891	-1.07777	-1.32264	TRUE	FALSE	TRUE	ProTiler
MAD1L1	NM_001013836.1	CCDS43539.1	652	656	TSLYA	1	-1.34727	-1.48308	-2.19955	-3.68128	TRUE	FALSE	TRUE	SURF
MAD1L1	NM_001013836.1	CCDS43539.1	658	661	HPGD	2	0.582795	0.479089	0.404285	0.166395	TRUE	FALSE	TRUE	ProTiler
MAD1L1	NM_001013836.1	CCDS43539.1	661	666	DCLIFK	2	-1.0285	-1.14709	-1.37972	-2.26178	TRUE	FALSE	TRUE	SURF
MAD1L1	NM_001013836.1	CCDS43539.1	669	672	SPSG	2	-0.752034	-0.78394	-0.67213	-1.65728	TRUE	FALSE	TRUE	SURF
MAD1L1	NM_001013836.1	CCDS43539.1	674	695	KMQLLETEFSHTVGELIEVHLR	6	-1.20386	-1.17532	-1.51626	-2.74154	TRUE	FALSE	TRUE	ProTiler
MAD1L1	NM_001013836.1	CCDS43539.1	677	688	LLETEFSHTVGE	3	-1.73381	-1.77043	-2.13427	-3.60515	TRUE	FALSE	TRUE	SURF
MAD1L1	NM_001013836.1	CCDS43539.1	691	717	EVHLRRQDSIPAFLSSLTLELFSRQTV	7	-0.695561	-0.648416	-0.93536	-1.88808	TRUE	FALSE	TRUE	SURF
MAD1L1	NM_001013836.1	CCDS43539.1	706	715	SLTLELFSRQ	2	-0.990323	-0.543982	-1.44223	-1.97629	TRUE	FALSE	TRUE	ProTiler
MAD2L1	NM_002358.3	CCDS3715.1	1	5	MALQL	2	-2.13954	-2.30161	-3.46783	-3.9693	FALSE	FALSE	FALSE	TiVex
MAD2L1	NM_002358.3	CCDS3715.1	2	12	ALQLSREQGIT	3	-1.15298	-1.21903	-2.02146	-2.49648	FALSE	FALSE	FALSE	SURF
MAD2L1	NM_002358.3	CCDS3715.1	6	10	SREQG	2	-0.104236	-0.201139	-0.481329	-1.1361	FALSE	FALSE	FALSE	ProTiler
MAD2L1	NM_002358.3	CCDS3715.1	18	92	EIVAEFFSFGINSILYQRGIYPSETFTRVQKYGLTLLVTTDLELIKYLNNVVEQLKDWLYKCSVQKLVVVISNIE	10	-0.725617	-0.617158	-0.874322	-0.956545	TRUE	FALSE	TRUE	TiVex
MAD2L1	NM_002358.3	CCDS3715.1	19	23	IVAEF	2	-1.2353	-1.34926	-1.09413	-1.25754	TRUE	FALSE	TRUE	SURF
MAD2L1	NM_002358.3	CCDS3715.1	51	60	LTLLVTTDLE	1	-2.16988	-2.62377	-2.90055	-3.99766	TRUE	FALSE	TRUE	SURF
MAD2L1	NM_002358.3	CCDS3715.1	54	65	LVTTDLELIKYL	1	-2.16988	-2.62377	-2.90055	-3.99766	TRUE	FALSE	TRUE	ProTiler
MAD2L1	NM_002358.3	CCDS3715.1	85	94	VVVISNIESG	1	-1.43947	-1.14205	-1.33529	-2.19302	TRUE	FALSE	TRUE	SURF
MAD2L1	NM_002358.3	CCDS3715.1	89	93	SNIES	1	-1.43947	-1.14205	-1.33529	-2.19302	TRUE	FALSE	TRUE	ProTiler
MAD2L1	NM_002358.3	CCDS3715.1	134	142	QITATVTFL	1	-2.80408	-2.72371	-3.37364	-3.64787	TRUE	FALSE	TRUE	SURF
MAD2L1	NM_002358.3	CCDS3715.1	136	194	TATVTFLPLLEVSCSFDLLIYTDKDLVVPEKWEESGPQFITNSEEVRLRSFTTTIHKVN	10	-1.39853	-1.18756	-1.71261	-1.65697	TRUE	FALSE	TRUE	TiVex
MAD2L1	NM_002358.3	CCDS3715.1	137	141	ATVTF	1	-2.80408	-2.72371	-3.37364	-3.64787	TRUE	FALSE	TRUE	ProTiler
MAD2L1	NM_002358.3	CCDS3715.1	162	175	VVPEKWEESGPQFI	3	-1.54897	-1.41338	-2.19211	-2.49033	TRUE	FALSE	TRUE	SURF
MAD2L1	NM_002358.3	CCDS3715.1	168	197	EESGPQFITNSEEVRLRSFTTTIHKVNSMV	6	-1.84344	-1.70184	-2.13208	-2.25887	TRUE	FALSE	TRUE	ProTiler
MAD2L1	NM_002358.3	CCDS3715.1	180	199	EVRLRSFTTTIHKVNSMVAY	3	-1.45656	-1.37373	-1.4551	-1.7875	TRUE	FALSE	TRUE	SURF
NDC80	NM_006101.2	CCDS11827.1	1	18	MKRSSVSSGGAGRLSMQE	4	-2.16839	-2.24415	-2.30841	-2.11362	FALSE	TRUE	TRUE	ProTiler
NDC80	NM_006101.2	CCDS11827.1	7	39	SSGGAGRLSMQELRSQDVNKQGLYTPQTKEKPT	10	-1.84132	-1.69065	-1.34156	-1.46455	FALSE	TRUE	TRUE	TiVex
NDC80	NM_006101.2	CCDS11827.1	8	20	SGGAGRLSMQELR	3	-2.07666	-2.26592	-1.99079	-2.22966	FALSE	TRUE	TRUE	SURF
NDC80	NM_006101.3	CCDS11827.1	31	41	TPQTKEKPTFG	2	-2.23726	-2.02974	-1.33723	-1.72882	FALSE	TRUE	TRUE	ProTiler
NDC80	NM_006101.3	CCDS11827.1	63	100	GHGSRNSQLGIFSSSEKIKDPRPLNDKAFIQQCIRQLC	8	-0.64774	-0.628494	-0.787598	-0.479111	TRUE	FALSE	TRUE	TiVex
NDC80	NM_006101.4	CCDS11827.1	90	104	AFIQQCIRQLCEFLT	1	-2.47916	-2.84864	-2.805	-2.48938	TRUE	FALSE	TRUE	ProTiler
NDC80	NM_006101.3	CCDS11827.1	93	100	QQCIRQLC	1	-2.47916	-2.84864	-2.805	-2.48938	TRUE	FALSE	TRUE	SURF
NDC80	NM_006101.4	CCDS11827.1	118	126	QAPSVKDFL	1	-1.28317	-1.23676	-1.05751	-0.908095	TRUE	FALSE	TRUE	SURF
NDC80	NM_006101.2	CCDS11827.1	132	140	LYGFLCPSY	3	-1.11059	-1.09944	-1.3545	-1.1122	TRUE	FALSE	TRUE	ProTiler
NDC80	NM_006101.5	CCDS11827.1	136	142	LCPSYEL	2	-2.10977	-2.09446	-2.25183	-1.96877	TRUE	FALSE	TRUE	SURF
NDC80	NM_006101.4	CCDS11827.1	137	139	CPS	2	-2.10977	-2.09446	-2.25183	-1.96877	TRUE	FALSE	TRUE	TiVex
NDC80	NM_006101.5	CCDS11827.1	170	192	YTVGAPHTWPHIVAALVWLIDCI	6	-2.05799	-2.08521	-1.61226	-1.47681	TRUE	FALSE	TRUE	TiVex
NDC80	NM_006101.3	CCDS11827.1	171	175	TVGAP	1	-3.42708	-3.36807	-4.03952	-3.38197	TRUE	FALSE	TRUE	SURF
NDC80	NM_006101.3	CCDS11827.1	173	192	GAPHTWPHIVAALVWLIDCI	4	-2.15409	-2.13918	-1.50898	-1.44788	TRUE	FALSE	TRUE	ProTiler
NDC80	NM_006101.4	CCDS11827.1	179	192	WPHIVAALVWLIDCI	3	-2.19525	-2.12926	-1.73124	-1.67293	TRUE	FALSE	TRUE	SURF
NDC80	NM_006101.3	CCDS11827.1	212	299	GEETEDGIMHNKLFLDYTIKCYESFMSGADSFDEMNAELQSKLKDLFNVDAFKLESLEAKNRALNEQIARLEQEREKEPNRLESLRKL	12	-0.567703	-0.483156	-0.857714	-0.416322	TRUE	FALSE	FALSE	TiVex
NDC80	NM_006101.4	CCDS11827.1	229	258	TIKCYESFMSGADSFDEMNAELQSKLKDLF	4	-0.558703	-0.613593	-1.21232	-0.493106	TRUE	FALSE	TRUE	ProTiler
NDC80	NM_006101.2	CCDS11827.1	279	295	IARLEQEREKEPNRLES	2	-0.914915	-0.789101	-1.58825	-0.493741	FALSE	TRUE	FALSE	ProTiler
NDC80	NM_006101.3	CCDS11827.1	284	289	QEREKE	1	-1.43881	-1.14221	-2.75728	-1.2903	TRUE	TRUE	TRUE	SURF
NDC80	NM_006101.3	CCDS11827.1	329	336	NGLNEEIA	1	-1.17767	-0.93792	-0.928606	-0.697044	FALSE	FALSE	FALSE	ProTiler
NDC80	NM_006101.4	CCDS11827.1	332	619	NEEIARVELECETIKQENTRLQNIIDNQKYSVADIERINHERNELQQTINKLTKDLEAEQQKLWNEELKYARGKEAIETQLAEYHKLARKLKLIPKGAENSKGYDFEIKFNPEAGANCLVKYRAQVYVPLKELLNETEEEINKALNKKMGLEDTLEQLNAMITESKRSVRTLKEEVQKLDDLYQQKIKEAEEEDEKCASELESLEKHKHLLESTVNQGLSEAMNELDAVQREYQLVVQTTTEERRKVGNNLQRLLEMVATHVGSVEKHLEEQIAKVDREYEECMSEDL	41	-1.20326	-1.15009	-0.96361	-0.94307	FALSE	FALSE	TRUE	TiVex
NDC80	NM_006101.4	CCDS11827.1	369	383	INHERNELQQTINKL	0	N/A	N/A	N/A	N/A	FALSE	FALSE	FALSE	ProTiler
NDC80	NM_006101.2	CCDS11827.1	388	405	EAEQQKLWNEELKYARGK	4	-1.78494	-1.83845	-1.52669	-2.0854	FALSE	FALSE	FALSE	ProTiler
NDC80	NM_006101.4	CCDS11827.1	392	406	QKLWNEELKYARGKE	4	-3.13363	-3.02928	-2.63059	-3.14797	FALSE	FALSE	FALSE	SURF
NDC80	NM_006101.6	CCDS11827.1	422	451	LKLIPKGAENSKGYDFEIKFNPEAGANCLV	6	-1.2375	-1.1975	-1.38837	-1.0189	FALSE	FALSE	TRUE	SURF
NDC80	NM_006101.3	CCDS11827.1	424	440	LIPKGAENSKGYDFEIK	2	-0.67648	-0.807205	-1.07596	-0.706382	FALSE	FALSE	TRUE	ProTiler
NDC80	NM_006101.2	CCDS11827.1	446	463	GANCLVKYRAQVYVPLKE	3	-2.21156	-1.95131	-1.56285	-1.46549	FALSE	FALSE	TRUE	ProTiler
NDC80	NM_006101.7	CCDS11827.1	521	529	AEEEDEKCA	2	-2.50608	-2.99701	-2.65471	-2.64123	FALSE	FALSE	TRUE	SURF
NDC80	NM_006101.3	CCDS11827.1	535	539	LEKHK	1	-1.44101	-1.26508	-1.06526	-1.86278	FALSE	FALSE	TRUE	SURF
NDC80	NM_006101.3	CCDS11827.1	546	561	VNQGLSEAMNELDAVQ	3	-1.74724	-1.50773	-1.21882	-1.24095	FALSE	TRUE	TRUE	SURF
NDC80	NM_006101.3	CCDS11827.1	548	560	QGLSEAMNELDAV	2	-1.85184	-1.68665	-1.57775	-1.19081	FALSE	FALSE	TRUE	ProTiler
NDC80	NM_006101.4	CCDS11827.1	589	601	VATHVGSVEKHLE	3	-2.21749	-2.22348	-1.64326	-1.7111	FALSE	FALSE	TRUE	ProTiler
NDC80	NM_006101.4	CCDS11827.1	600	610	LEEQIAKVDRE	1	-2.60575	-2.40065	-1.87593	-2.08911	FALSE	FALSE	TRUE	SURF
NSL1	NM_015471.3	CCDS1509.1	1	17	MAGSPELVVLDPPWDKE	5	-1.20995	-1.27163	-1.13529	-0.875351	FALSE	TRUE	FALSE	TiVex
NSL1	NM_015471.4	CCDS1509.1	1	7	MAGSPEL	2	-1.05994	-1.24783	0.053764	-0.473366	FALSE	TRUE	FALSE	ProTiler
NSL1	NM_015471.3	CCDS1509.1	12	21	PPWDKELAAG	2	-1.5685	-1.66026	-2.52893	-1.68528	FALSE	FALSE	FALSE	SURF
NSL1	NM_015471.5	CCDS1509.1	18	22	LAAGT	1	-1.54998	-1.58363	-2.73774	-2.03784	FALSE	FALSE	FALSE	ProTiler
NSL1	NM_015471.4	CCDS1509.1	27	33	LVSATPR	3	-1.4975	-1.79296	-1.51032	-1.60447	FALSE	FALSE	FALSE	TiVex
NSL1	NM_015471.4	CCDS1509.1	30	41	ATPREDFRVRCT	3	-0.775914	-0.807698	-0.562028	-0.752834	FALSE	FALSE	TRUE	ProTiler
NSL1	NM_015471.4	CCDS1509.1	32	40	PREDFRVRC	2	-0.7993	-0.813162	-0.731444	-1.04557	FALSE	FALSE	TRUE	SURF
NSL1	NM_015471.5	CCDS1509.1	45	56	AVTEMLQLCGRF	2	-0.821516	-1.3698	-0.837584	-1.91169	FALSE	FALSE	TRUE	SURF
NSL1	NM_015471.5	CCDS1509.1	48	53	EMLQLC	2	-0.821516	-1.3698	-0.837584	-1.91169	FALSE	FALSE	TRUE	ProTiler
NSL1	NM_015471.5	CCDS1509.1	52	78	LCGRFVQKLGDALPEEIREPALRDAQW	7	-1.32464	-1.58769	-1.37404	-2.87186	FALSE	FALSE	TRUE	TiVex
NSL1	NM_015471.6	CCDS1509.1	62	69	DALPEEIR	2	-1.46723	-2.06279	-2.2888	-3.59177	FALSE	FALSE	TRUE	SURF
NSL1	NM_015471.4	CCDS1509.1	63	84	ALPEEIREPALRDAQWTFESAV	2	-1.46723	-2.06279	-2.2888	-3.59177	FALSE	FALSE	TRUE	ProTiler
NSL1	NM_015471.6	CCDS1509.1	153	187	PVVHPLDLKYDPDPAPHMENLKCRGETVAKEISEA	6	-1.18119	-1.36911	-1.79431	-1.71579	TRUE	FALSE	TRUE	TiVex
NSL1	NM_015471.7	CCDS1509.1	153	165	PVVHPLDLKYDPD	3	-1.58294	-1.83414	-3.07517	-2.1322	TRUE	FALSE	FALSE	SURF
NSL1	NM_015471.4	CCDS1509.1	153	167	PVVHPLDLKYDPDPA	3	-1.58294	-1.83414	-3.07517	-2.1322	TRUE	FALSE	FALSE	ProTiler
NSL1	NM_015471.8	CCDS1509.1	179	188	TVAKEISEAM	4	-1.589	-1.62519	-1.16395	-2.21331	TRUE	FALSE	TRUE	SURF
NSL1	NM_015471.5	CCDS1509.1	179	193	TVAKEISEAMKSLPA	3	-0.837466	-0.895229	-0.556822	-1.26086	TRUE	FALSE	TRUE	ProTiler
NSL1	NM_015471.7	CCDS1509.1	270	272	YPL	1	-0.714816	-1.02916	-0.742751	-0.915251	FALSE	FALSE	FALSE	TiVex
NUF2	NM_031423.3	CCDS1245.1	20	31	NKILTGADGKNL	2	-0.424668	-0.122299	-0.127771	-0.106063	TRUE	FALSE	TRUE	ProTiler
NUF2	NM_031423.3	CCDS1245.1	25	30	GADGKN	2	-1.325	-1.04384	-0.597229	-0.925841	TRUE	FALSE	TRUE	SURF
NUF2	NM_031423.3	CCDS1245.1	62	81	EHFYMMPVNSEVMYPHLMEG	2	-1.65449	-1.53109	-1.14852	-0.755417	TRUE	FALSE	TRUE	ProTiler
NUF2	NM_015471.8	CCDS1509.1	70	118	NSEVMYPHLMEGFLPFSNLVTHLDSFLPICRVNDFETADILCPKAKRTS	6	-1.134	-1.03765	-0.905959	-0.453284	TRUE	FALSE	TRUE	TiVex
NUF2	NM_031423.3	CCDS1245.1	70	82	NSEVMYPHLMEGF	1	-1.99386	-1.96505	-1.05198	-1.13338	TRUE	FALSE	TRUE	SURF
NUF2	NM_031423.3	CCDS1245.1	100	117	RVNDFETADILCPKAKRT	2	-1.26357	-1.28639	-1.68258	-1.16004	TRUE	FALSE	TRUE	ProTiler
NUF2	NM_031423.3	CCDS1245.1	145	156	YKSSADKMQQLN	1	-2.52455	-2.16922	-2.20715	-1.18661	TRUE	FALSE	FALSE	ProTiler
NUF2	NM_031423.3	CCDS1245.1	148	159	SADKMQQLNAAH	2	-1.85439	-1.77159	-1.7572	-1.03721	FALSE	FALSE	FALSE	TiVex
NUF2	NM_031423.3	CCDS1245.1	148	159	SADKMQQLNAAH	2	-1.85439	-1.77159	-1.7572	-1.03721	FALSE	FALSE	TRUE	SURF
NUF2	NM_031423.3	CCDS1245.1	264	278	KLKNARQEVVEKYEI	2	-1.17907	-1.15516	-0.898361	-0.564546	FALSE	FALSE	TRUE	ProTiler
NUF2	NM_031423.3	CCDS1245.1	271	319	EVVEKYEIYGDSVDCLPSCQLEVQLYQKKIQDLSDNREKLASILKESLN	9	-0.955994	-0.940375	-0.789083	-0.532581	FALSE	FALSE	TRUE	TiVex
NUF2	NM_031423.3	CCDS1245.1	274	288	EKYEIYGDSVDCLPS	2	-1.85825	-1.6903	-1.63857	-1.34065	FALSE	FALSE	TRUE	SURF
NUF2	NM_031423.3	CCDS1245.1	285	290	CLPSCQ	2	-0.278595	-0.389981	-0.389519	-0.250226	FALSE	FALSE	TRUE	ProTiler
NUF2	NM_031423.3	CCDS1245.1	305	310	DNREKL	1	0.660316	0.834181	0.787878	0.499367	FALSE	FALSE	TRUE	ProTiler
NUF2	NM_031423.3	CCDS1245.1	410	450	DAAEREKLKSQEIFLNLKTALEKYHDGIEKAAEDSYAKIDE	7	-0.83633	-0.780968	-1.36335	-0.763649	FALSE	FALSE	TRUE	ProTiler
NUF2	NM_031423.3	CCDS1245.1	419	456	SQEIFLNLKTALEKYHDGIEKAAEDSYAKIDEKTAELK	7	-0.244589	-0.208582	-0.330832	-0.258678	FALSE	FALSE	TRUE	TiVex
NUF2	NM_031423.3	CCDS1245.1	432	437	KYHDGI	1	-3.29777	-3.8966	-4.52296	-3.25708	FALSE	FALSE	TRUE	SURF
NUF2	NM_031423.3	CCDS1245.1	444	456	SYAKIDEKTAELK	2	-1.67513	-1.53355	-2.63276	-1.70544	FALSE	FALSE	TRUE	SURF
PLK1	NM_005030.6	CCDS10616.1	16	19	DPGK	2	-0.390105	-0.321615	-0.423024	-0.932543	FALSE	TRUE	FALSE	ProTiler
PLK1	NM_005030.6	CCDS10616.1	17	20	PGKA	1	-1.46706	-1.36801	-1.53488	-1.88115	FALSE	TRUE	FALSE	SURF
PLK1	NM_005030.6	CCDS10616.1	23	27	PGVAA	2	-0.485608	-0.298429	-1.49585	-0.753348	FALSE	TRUE	FALSE	SURF
PLK1	NM_005030.6	CCDS10616.1	45	193	VDPRSRRRYVRGRFLGKGGFAKCFEISDADTKEVFAGKIVPKSLLLKPHQREKMSMEISIHRSLAHQHVVGFHGFFEDNDFVFVVLELCRRRSLLELHKRRKALTEPEARYYLRQIVLGCQYLHRNRVIHRDLKLGNLFLNEDLEVKIG	43	-1.31398	-1.3028	-1.67801	-1.25908	TRUE	FALSE	TRUE	TiVex
PLK1	NM_005030.6	CCDS10616.1	45	49	VDPRS	2	-0.679987	-0.926813	-1.17043	-1.53565	FALSE	FALSE	FALSE	SURF
PLK1	NM_005030.6	CCDS10616.1	48	60	RSRRRYVRGRFLG	4	-1.75134	-1.8105	-2.49324	-2.2336	TRUE	FALSE	TRUE	ProTiler
PLK1	NM_005030.6	CCDS10616.1	53	103	YVRGRFLGKGGFAKCFEISDADTKEVFAGKIVPKSLLLKPHQREKMSMEIS	12	-1.65412	-1.70921	-2.25079	-1.72673	TRUE	FALSE	TRUE	SURF
PLK1	NM_005030.6	CCDS10616.1	65	71	AKCFEIS	2	0.211754	0.244038	0.0295589	-0.320562	TRUE	FALSE	TRUE	ProTiler
PLK1	NM_005030.6	CCDS10616.1	81	102	GKIVPKSLLLKPHQREKMSMEI	4	-2.81142	-2.9815	-2.91318	-2.32242	TRUE	FALSE	TRUE	ProTiler
PLK1	NM_005030.6	CCDS10616.1	109	119	AHQHVVGFHGF	5	-1.07863	-0.983564	-1.18743	-1.24215	TRUE	FALSE	TRUE	ProTiler
PLK1	NM_005030.6	CCDS10616.1	116	122	FHGFFED	2	-1.95	-1.76912	-2.0356	-1.92306	TRUE	FALSE	TRUE	SURF
PLK1	NM_005030.6	CCDS10616.1	126	161	VFVVLELCRRRSLLELHKRRKALTEPEARYYLRQIV	11	-1.56742	-1.51064	-1.98562	-1.12449	TRUE	FALSE	TRUE	ProTiler
PLK1	NM_005030.6	CCDS10616.1	136	153	RSLLELHKRRKALTEPEA	5	-2.66867	-2.57037	-3.11317	-1.74323	TRUE	FALSE	TRUE	SURF
PLK1	NM_005030.6	CCDS10616.1	157	161	LRQIV	2	-1.86825	-1.88002	-2.34884	-1.42697	TRUE	FALSE	TRUE	SURF
PLK1	NM_005030.6	CCDS10616.1	166	192	YLHRNRVIHRDLKLGNLFLNEDLEVKI	9	-0.978288	-0.998066	-1.27306	-0.917863	TRUE	FALSE	TRUE	ProTiler
PLK1	NM_005030.6	CCDS10616.1	172	179	VIHRDLKL	2	-1.5746	-1.56913	-1.83712	-1.2743	TRUE	FALSE	TRUE	SURF
PLK1	NM_005030.6	CCDS10616.1	188	191	LEVK	2	-1.90378	-1.82244	-2.19677	-2.0795	TRUE	FALSE	TRUE	SURF
PLK1	NM_005030.6	CCDS10616.1	210	215	TLCGTP	1	-0.361991	-0.0247229	0.5484	-0.167725	TRUE	FALSE	TRUE	ProTiler
PLK1	NM_005030.6	CCDS10616.1	214	222	TPNYIAPEV	3	-1.25601	-1.04952	-0.857392	-0.674771	TRUE	FALSE	TRUE	SURF
PLK1	NM_005030.6	CCDS10616.1	220	319	PEVLSKKGHSFEVDVWSIGCIMYTLLVGKPPFETSCLKETYLRIKKNEYSIPKHINPVAASLIQKMLQTDPTARPTINELLNDEFFTSGYIPARLPITCL	24	-1.16064	-1.06303	-0.983761	-0.79513	TRUE	FALSE	TRUE	TiVex
PLK1	NM_005030.6	CCDS10616.1	241	271	MYTLLVGKPPFETSCLKETYLRIKKNEYSIP	5	-1.41488	-1.27372	-1.58813	-0.765855	TRUE	FALSE	TRUE	ProTiler
PLK1	NM_005030.6	CCDS10616.1	247	261	GKPPFETSCLKETYL	2	-1.96041	-1.96474	-2.62102	-0.911262	TRUE	FALSE	TRUE	SURF
PLK1	NM_005030.6	CCDS10616.1	273	277	HINPV	2	-2.00045	-1.58347	-1.81733	-1.4587	TRUE	FALSE	TRUE	SURF
PLK1	NM_005030.6	CCDS10616.1	278	282	AASLI	3	-1.35264	-1.38788	-0.940274	-0.960793	TRUE	FALSE	TRUE	ProTiler
PLK1	NM_005030.6	CCDS10616.1	280	296	SLIQKMLQTDPTARPTI	5	-1.32607	-1.29733	-1.01955	-0.975774	TRUE	FALSE	TRUE	SURF
PLK1	NM_005030.6	CCDS10616.1	287	294	QTDPTARP	2	-1.31532	-1.27189	-1.26979	-1.26545	TRUE	FALSE	TRUE	ProTiler
PLK1	NM_005030.6	CCDS10616.1	307	316	SGYIPARLPI	2	-2.12214	-2.18528	-1.70049	-1.81096	FALSE	FALSE	FALSE	ProTiler
PLK1	NM_005030.6	CCDS10616.1	310	319	IPARLPITCL	3	-1.61991	-1.63558	-1.29498	-1.4459	FALSE	FALSE	FALSE	SURF
PLK1	NM_005030.6	CCDS10616.1	323	328	PRFSIA	1	-1.11918	-0.787984	-1.96669	-2.00881	FALSE	FALSE	FALSE	SURF
PLK1	NM_005030.6	CCDS10616.1	323	327	PRFSI	1	-1.11918	-0.787984	-1.96669	-2.00881	FALSE	FALSE	FALSE	ProTiler
PLK1	NM_005030.6	CCDS10616.1	348	353	ENPLPE	1	-1.93567	-1.585	-1.60374	-1.61559	FALSE	TRUE	FALSE	SURF
PLK1	NM_005030.6	CCDS10616.1	350	380	PLPERPREKEEPVVRETGEVVDCHLSDMLQQ	5	-1.03102	-0.817735	-1.80606	-1.38462	FALSE	TRUE	FALSE	ProTiler
PLK1	NM_005030.6	CCDS10616.1	360	381	EPVVRETGEVVDCHLSDMLQQL	3	-1.01426	-0.794445	-2.21	-1.57053	FALSE	TRUE	FALSE	SURF
PLK1	NM_005030.6	CCDS10616.1	389	409	PSERGLVRQEEAEDPACIPIF	6	-0.920038	-0.790015	-1.49969	-1.44984	FALSE	TRUE	FALSE	ProTiler
PLK1	NM_005030.6	CCDS10616.1	405	414	CIPIFWVSKW	2	-2.38084	-2.70312	-3.12582	-2.77353	FALSE	FALSE	FALSE	SURF
PLK1	NM_005030.6	CCDS10616.1	419	422	DKYG	2	-0.104482	0.0386464	-0.293698	0.0625699	TRUE	FALSE	TRUE	SURF
PLK1	NM_005030.6	CCDS10616.1	421	433	YGLGYQLCDNSVG	3	-1.54943	-1.69531	-2.14531	-1.70778	TRUE	FALSE	TRUE	ProTiler
PLK1	NM_005030.6	CCDS10616.1	424	436	GYQLCDNSVGVLF	2	-2.73035	-3.10703	-3.44068	-2.87809	TRUE	FALSE	TRUE	SURF
PLK1	NM_005030.6	CCDS10616.1	448	468	GDSLQYIERDGTESYLTVSSH	4	-1.63974	-1.46494	-2.23135	-1.82409	TRUE	FALSE	TRUE	ProTiler
PLK1	NM_005030.6	CCDS10616.1	454	469	IERDGTESYLTVSSHP	4	-1.966	-1.78733	-2.8365	-2.31489	TRUE	FALSE	TRUE	SURF
PLK1	NM_005030.6	CCDS10616.1	475	478	KITL	1	0.0875861	0.111333	-0.194028	0.232186	TRUE	FALSE	TRUE	ProTiler
PLK1	NM_005030.6	CCDS10616.1	477	482	TLLKYF	1	-2.78573	-2.13389	-1.80092	-2.07191	TRUE	FALSE	TRUE	SURF
PLK1	NM_005030.6	CCDS10616.1	484	498	NYMSEHLLKAGANIT	3	-1.05614	-1.4491	-1.6003	-1.31173	FALSE	FALSE	FALSE	ProTiler
PLK1	NM_005030.6	CCDS10616.1	488	496	EHLLKAGAN	1	-1.7949	-2.31858	-2.93688	-2.75508	FALSE	FALSE	FALSE	SURF
PLK1	NM_005030.6	CCDS10616.1	499	522	PREGDELARLPYLRTWFRTRSAII	9	-0.522802	-0.624557	-1.13066	-1.0244	TRUE	FALSE	TRUE	SURF
PLK1	NM_005030.6	CCDS10616.1	503	506	DELA	1	0.792762	0.852655	-0.170316	0.00095526	FALSE	FALSE	FALSE	ProTiler
PLK1	NM_005030.6	CCDS10616.1	517	527	TRSAIILHLSN	5	-0.985089	-1.25416	-1.78471	-1.50486	TRUE	FALSE	TRUE	ProTiler
PLK1	NM_005030.6	CCDS10616.1	525	531	LSNGSVQ	1	-1.29325	-1.9226	-2.40458	-2.46889	TRUE	FALSE	TRUE	SURF
PLK1	NM_005030.6	CCDS10616.1	535	568	FQDHTKLILCPLMAAVTYIDEKRDFRTYRLSLLE	9	-1.53552	-1.53555	-1.79198	-1.63134	TRUE	FALSE	TRUE	ProTiler
PLK1	NM_005030.6	CCDS10616.1	541	554	LILCPLMAAVTYID	4	-1.72625	-1.84163	-1.86996	-1.85586	TRUE	FALSE	TRUE	SURF
PLK1	NM_005030.6	CCDS10616.1	560	581	RTYRLSLLEEYGCCKELASRLR	8	-1.77709	-1.70518	-2.00807	-1.95451	TRUE	FALSE	TRUE	SURF
PLK1	NM_005030.6	CCDS10616.1	576	580	LASRL	2	-0.956621	-1.17155	-1.24201	-1.19002	TRUE	FALSE	TRUE	ProTiler
PLK1	NM_005030.6	CCDS10616.1	585	590	TMVDKL	1	-1.19164	-1.61041	-2.38432	-1.33521	FALSE	FALSE	FALSE	SURF
PMF1	NM_007221.4	CCDS30886.1	1	14	MAEASSANLGSGCE	4	-1.42402	-1.45855	-1.92034	-1.22914	FALSE	TRUE	FALSE	ProTiler
PMF1	NM_007221.4	CCDS30886.1	4	42	ASSANLGSGCEEKRHEGSSSESVPPGTTISRVKLLDTMV	12	-0.756713	-0.817085	-0.94671	-0.463486	FALSE	TRUE	TRUE	TiVex
PMF1	NM_007221.4	CCDS30886.1	4	14	ASSANLGSGCE	4	-1.42402	-1.45855	-1.92034	-1.22914	FALSE	TRUE	FALSE	SURF
PMF1	NM_007221.4	CCDS30886.1	40	48	TMVDTFLQK	1	-1.82057	-2.63247	-2.7559	-2.47617	FALSE	FALSE	TRUE	SURF
PMF1	NM_007221.4	CCDS30886.1	40	46	TMVDTFL	1	-1.82057	-2.63247	-2.7559	-2.47617	FALSE	FALSE	TRUE	ProTiler
PMF1	NM_007221.4	CCDS30886.1	88	97	IREEISDIKE	2	-1.24526	-1.65339	-1.84906	-1.76267	TRUE	FALSE	TRUE	ProTiler
PMF1	NM_007221.4	CCDS30886.1	96	101	KEEGNL	1	-2.5177	-3.17858	-3.31011	-3.10772	TRUE	FALSE	TRUE	SURF
PMF1	NM_007221.4	CCDS30886.1	98	132	EGNLEAVLNALDKIVEEGKVRKEPAWRPSGIPEKD	9	-1.00301	-0.917199	-0.582837	-0.770395	TRUE	FALSE	FALSE	TiVex
PMF1	NM_007221.4	CCDS30886.1	105	108	LNAL	1	-1.43892	-1.02069	-0.296079	-0.934037	TRUE	FALSE	FALSE	ProTiler
PMF1	NM_007221.4	CCDS30886.1	124	129	RPSGIP	2	-0.544446	-0.848934	-0.286942	-1.09397	TRUE	TRUE	TRUE	SURF
PMF1	NM_007221.4	CCDS30886.1	144	171	QRDTLRRHVQKQEAENQQLADAVLAGRR	8	-0.58486	-0.740856	-1.03934	-1.33854	TRUE	FALSE	TRUE	ProTiler
PMF1	NM_007221.4	CCDS30886.1	145	168	RDTLRRHVQKQEAENQQLADAVLA	7	-0.711711	-0.893486	-1.2197	-1.47971	TRUE	TRUE	TRUE	SURF
PMF1	NM_007221.4	CCDS30886.1	150	175	RHVQKQEAENQQLADAVLAGRRQVEE	8	-0.606304	-0.766866	-0.832493	-1.32672	TRUE	FALSE	TRUE	TiVex
PMF1	NM_007221.4	CCDS30886.1	173	177	VEELQ	1	-1.32606	-1.48988	-0.592777	-1.91571	FALSE	FALSE	TRUE	SURF
PMF1	NM_007221.4	CCDS30886.1	196	205	ELVAVLREPE	3	-0.365088	-0.118485	-0.304417	-0.139445	FALSE	FALSE	TRUE	TiVex
SGO1	NM_001012409.4	CCDS46773.1	1	35	MAKERCLKKSFQDSLEDIKKRMKEKRNKNLAEIGK	6	-0.570233	-0.639172	-0.349984	-0.770912	TRUE	FALSE	TRUE	TiVex
SGO1	NM_001012409.4	CCDS46773.1	1	10	MAKERCLKKS	1	-1.28071	-1.41046	-1.20695	-1.22223	FALSE	FALSE	FALSE	ProTiler
SGO1	NM_001012409.4	CCDS46773.1	21	31	RMKEKRNKNLA	2	-1.46562	-1.45607	-1.04014	-1.53564	TRUE	FALSE	TRUE	ProTiler
SGO1	NM_001012409.4	CCDS46773.1	25	40	KRNKNLAEIGKRRSFI	4	-0.787349	-0.82094	-0.395902	-0.976693	TRUE	FALSE	TRUE	SURF
SGO1	NM_001012409.4	CCDS46773.1	35	45	KRRSFIAAPCQ	2	-0.135236	-0.34926	-0.271501	-0.549318	TRUE	FALSE	TRUE	ProTiler
SGO1	NM_001012409.4	CCDS46773.1	107	116	QTVEPAQNQE	2	0.0762858	-0.0318592	-0.196714	-0.126415	FALSE	TRUE	FALSE	ProTiler
SGO1	NM_001012409.4	CCDS46773.1	150	154	GQGES	1	-0.676411	-0.648483	-0.293567	0.00822549	FALSE	TRUE	FALSE	ProTiler
SGO1	NM_001012409.4	CCDS46773.1	163	166	TIPQ	2	-1.25069	-0.885844	-0.68895	-0.450287	FALSE	FALSE	FALSE	TiVex
SGO1	NM_001012409.4	CCDS46773.1	164	182	IPQDTLGVDFDSGEAKSTD	2	-1.25069	-0.885844	-0.68895	-0.450287	FALSE	TRUE	FALSE	ProTiler
SGO1	NM_001012409.4	CCDS46773.1	214	248	SHLAGKSFEFERVGFLDPLVNMHIPENVQHNACQW	4	-0.119271	-0.179216	-0.0121471	0.182814	FALSE	FALSE	FALSE	ProTiler
SGO1	NM_001012409.4	CCDS46773.1	263	299	GTFTKTKEDILESKSEQTKSKQRDTQERKREEKRKAN	1	0.556449	0.636024	0.490998	1.17406	FALSE	TRUE	TRUE	ProTiler
SGO1	NM_001012409.4	CCDS46773.1	355	386	DSNREENNESEVSLCESSGSGDDSDDLYLPTC	6	-0.6827	-0.747491	-0.380597	-0.667315	FALSE	TRUE	FALSE	ProTiler
SGO1	NM_001012409.4	CCDS46773.1	369	494	CESSGSGDDSDDLYLPTCKYIQNPTSNSDRPVTRPLAKRALKYTDEKETEGSKPTKTPTTTPPETQQSPHLSLKDITNVSLYPVVKIRRLSLSPKKNKASPAVALPKRRCTASVNYKEPTLASKLR	22	-0.713833	-0.768547	-0.519018	-0.559087	TRUE	TRUE	TRUE	TiVex
SGO1	NM_001012409.4	CCDS46773.1	369	376	CESSGSGD	3	-0.212332	-0.373856	-0.0944616	-0.460944	FALSE	TRUE	FALSE	SURF
SGO1	NM_001012409.4	CCDS46773.1	379	384	DDLYLP	2	-1.74995	-1.68794	-1.12889	-1.49564	FALSE	TRUE	FALSE	SURF
SGO1	NM_001012409.4	CCDS46773.1	408	427	ALKYTDEKETEGSKPTKTPT	2	-2.04666	-2.33086	-2.22328	-1.26283	FALSE	TRUE	FALSE	SURF
SGO1	NM_001012409.4	CCDS46773.1	409	439	LKYTDEKETEGSKPTKTPTTTPPETQQSPHL	4	-1.65462	-1.8116	-1.5177	-1.04979	FALSE	TRUE	TRUE	ProTiler
SGO1	NM_001012409.4	CCDS46773.1	433	439	TQQSPHL	1	-1.59424	-1.59171	-1.16301	-1.25711	FALSE	TRUE	TRUE	SURF
SGO1	NM_001012409.4	CCDS46773.1	443	480	DITNVSLYPVVKIRRLSLSPKKNKASPAVALPKRRCTA	5	-0.344349	-0.411704	-0.20566	-0.282758	TRUE	TRUE	TRUE	ProTiler
SGO1	NM_001012409.4	CCDS46773.1	471	481	VALPKRRCTAS	1	-0.850427	-1.12752	-1.48417	-2.02471	TRUE	FALSE	TRUE	SURF
SGO1	NM_001012409.4	CCDS46773.1	486	500	EPTLASKLRRGDPFT	3	-0.951403	-0.956759	-0.459749	-0.983669	TRUE	FALSE	TRUE	ProTiler
SKA1	NM_145060.3	CCDS11946.1	1	23	MASSDLEQLCSHVNEKIGNIKKT	2	-1.59324	-1.89464	-0.426645	-1.40011	TRUE	FALSE	TRUE	ProTiler
SKA1	NM_145060.3	CCDS11946.1	4	28	SDLEQLCSHVNEKIGNIKKTLSLRN	4	-1.31438	-1.39432	-0.366809	-1.38392	TRUE	FALSE	TRUE	TiVex
SKA1	NM_145060.3	CCDS11946.1	4	16	SDLEQLCSHVNEK	2	-1.59324	-1.89464	-0.426645	-1.40011	FALSE	FALSE	TRUE	SURF
SKA1	NM_145060.3	CCDS11946.1	70	103	LKELCESLEEDYKDIEHLKENVPSHLPQVTVTQS	4	-0.864956	-0.636974	-0.239974	-0.819507	TRUE	FALSE	TRUE	TiVex
SKA1	NM_145060.3	CCDS11946.1	80	95	DYKDIEHLKENVPSHL	1	-1.53653	-1.64382	-1.40698	-2.23788	TRUE	FALSE	TRUE	ProTiler
SKA1	NM_182620.3	CCDS45747.1	198	205	IDEETKDT	2	-1.24343	-1.2708	-0.480209	-0.437196	TRUE	FALSE	TRUE	ProTiler
SKA1	NM_145060.3	CCDS11946.1	205	246	TKGRYFIVEADIKEFTTLKADKKFHVLLNILRHCRRLSEVRG	4	-0.799953	-0.993041	-0.212339	-0.717432	TRUE	FALSE	TRUE	TiVex
SKA1	NM_145060.3	CCDS11946.1	225	242	DKKFHVLLNILRHCRRLS	1	-1.23151	-1.44725	-0.745647	-1.79878	TRUE	FALSE	TRUE	ProTiler
SKA1	NM_145060.3	CCDS11946.1	240	246	RLSEVRG	3	-0.691745	-0.934001	-0.0510655	-0.925073	TRUE	FALSE	TRUE	SURF
SKA2	NM_182620.3	CCDS45747.1	1	9	MEAEVDKLE	3	-2.80158	-2.76566	-1.19905	-3.77565	TRUE	FALSE	TRUE	TiVex
SKA2	NM_182620.3	CCDS45747.1	1	5	MEAEV	1	-3.31533	-3.44631	-0.780288	-3.58752	TRUE	FALSE	TRUE	ProTiler
SKA2	NM_182620.3	CCDS45747.1	2	10	EAEVDKLEL	3	-2.80158	-2.76566	-1.19905	-3.77565	TRUE	FALSE	TRUE	SURF
SKA2	NM_182620.3	CCDS45747.1	10	15	LMFQKA	2	-1.46871	-1.44338	-0.996553	-2.46904	TRUE	FALSE	TRUE	ProTiler
SKA2	NM_182620.3	CCDS45747.1	21	27	YIQYRLE	1	-1.4222	-1.05884	-0.402233	-0.771636	TRUE	FALSE	TRUE	SURF
SKA2	NM_182620.3	CCDS45747.1	23	38	QYRLEY	1	-1.4222	-1.05884	-0.402233	-0.771636	TRUE	FALSE	TRUE	TiVex
SKA2	NM_182620.3	CCDS45747.1	55	65	SRYQTLYARFK	1	-1.58759	-1.79556	-0.73484	-1.43506	TRUE	FALSE	TRUE	SURF
SKA2	NM_182620.3	CCDS45747.1	62	64	ARF	1	-1.58759	-1.79556	-0.73484	-1.43506	TRUE	FALSE	TRUE	TiVex
SKA2	NM_182620.3	CCDS45747.1	96	108	TDLELSPLTKEEK	3	-1.67217	-1.49757	-0.804268	-2.74163	TRUE	FALSE	TRUE	TiVex
SKA2	NM_182620.3	CCDS45747.1	104	110	TKEEKTA	2	-1.34791	-1.552	-0.707436	-0.952908	TRUE	FALSE	TRUE	ProTiler
SKA2	NM_182620.3	CCDS45747.1	109	115	TAAEQFK	1	-0.414251	-0.311765	0.356709	0.312962	TRUE	FALSE	TRUE	SURF
SKA3	NM_145061.4	CCDS31946.1	3	75	PIRSFCGKLRSLASTLDCETARLQRALDGEESDFEDYPMRILYDLHSEVQTLKDDVNILLDKARLENQEGIDF	16	-1.08572	-1.39707	-0.772432	-1.46379	FALSE	FALSE	TRUE	TiVex
SKA3	NM_145061.4	CCDS31946.1	6	22	SFCGKLRSLASTLDCET	5	-1.38053	-1.71169	-0.892656	-2.07616	FALSE	FALSE	TRUE	SURF
SKA3	NM_145061.4	CCDS31946.1	8	40	CGKLRSLASTLDCETARLQRALDGEESDFEDYP	8	-1.65349	-2.21864	-1.2909	-2.70021	FALSE	FALSE	TRUE	ProTiler
SKA3	NM_145061.4	CCDS31946.1	27	33	RALDGEE	3	-2.83607	-3.70916	-2.46334	-4.4738	FALSE	FALSE	TRUE	SURF
SKA3	NM_145061.4	CCDS31946.1	45	51	YDLHSEV	1	-1.51198	-1.24794	-0.950341	-0.94981	FALSE	FALSE	TRUE	SURF
SKA3	NM_145061.4	CCDS31946.1	51	54	VQTL	1	0.467641	0.487421	0.394183	0.773285	FALSE	FALSE	TRUE	ProTiler
SKA3	NM_145061.4	CCDS31946.1	68	74	ENQEGID	1	-2.28158	-2.79223	-1.77158	-2.21878	FALSE	FALSE	TRUE	SURF
SKA3	NM_145061.4	CCDS31946.1	71	74	EGID	1	-2.28158	-2.79223	-1.77158	-2.21878	FALSE	FALSE	TRUE	ProTiler
SKA3	NM_145061.4	CCDS31946.1	142	181	PVASSCISEKSPRSPQLSDFGLERYIVSQVLPNPPQAVNN	8	-0.344921	-0.492822	-0.190654	-0.30093	FALSE	TRUE	FALSE	TiVex
SKA3	NM_145061.4	CCDS31946.1	143	156	VASSCISEKSPRSP	2	-0.977828	-1.0529	-0.525298	-0.922653	FALSE	TRUE	FALSE	SURF
SKA3	NM_145061.4	CCDS31946.1	176	180	PQAVN	1	-1.21871	-1.54356	-1.28936	-0.929894	FALSE	TRUE	FALSE	SURF
SKA3	NM_145061.4	CCDS31946.1	229	245	TMCLNEDYTMGLKNARNNKSEEAID	2	-1.59494	-1.90854	-0.481875	-1.52316	FALSE	TRUE	FALSE	SURF
SKA3	NM_145061.4	CCDS31946.1	232	253	LNEDYTMGLKNARNNKSEEAID	3	-1.0591	-1.27603	-0.348067	-1.00573	FALSE	FALSE	FALSE	ProTiler
SKA3	NM_145061.4	CCDS31946.1	236	248	YTMGLKNARNNKS	3	-1.0591	-1.27603	-0.348067	-1.00573	FALSE	TRUE	FALSE	TiVex
SKA3	NM_145061.4	CCDS31946.1	265	348	TPSPIIQQLEKSDAEYTNSPLVPTFCTPGLKIPSTKNSIALVSTNYPLSKTNSSSNDLEVEDRTSLVLNSDTCFENLTDPSSPT	16	-0.519215	-0.377977	-0.182631	-0.438283	FALSE	FALSE	TRUE	TiVex
SKA3	NM_145061.4	CCDS31946.1	280	291	YTNSPLVPTFCT	5	-0.872391	-0.864468	-0.685273	-0.755204	FALSE	FALSE	FALSE	SURF
SKA3	NM_145061.4	CCDS31946.1	287	299	TFCTPGLKIPST	3	-0.324264	-0.448322	-0.303904	-0.364477	FALSE	FALSE	TRUE	ProTiler
SPDL1	NM_017785.4	CCDS4370.1	1	14	MEADIITNLRCRLK	3	-1.12615	-1.19059	-0.615478	-1.01846	FALSE	FALSE	FALSE	TiVex
SPDL1	NM_017785.4	CCDS4370.1	7	14	TNLRCRLK	2	-1.39488	-1.61246	-0.801821	-1.26954	FALSE	FALSE	FALSE	ProTiler
SPDL1	NM_017785.4	CCDS4370.1	13	20	LKEAEEER	1	-2.18354	-3.14784	-1.77512	-2.90017	FALSE	FALSE	FALSE	SURF
SPDL1	NM_017785.5	CCDS4370.1	40	54	QLDKCRNEMMTMTES	2	-1.55796	-1.75166	-0.931535	-0.972207	FALSE	FALSE	FALSE	ProTiler
SPDL1	NM_017785.5	CCDS4370.1	45	52	RNEMMTMT	1	-3.56876	-3.8376	-2.6509	-3.22897	FALSE	FALSE	FALSE	SURF
SPDL1	NM_017785.5	CCDS4370.1	52	180	TESYEQEKYTLQREVELKSRMLESLSCECEAIKQQQKMHLEKLEEQLSRSHGQEVNELKTKIEKLKVELDEARLSEKQLKHQVDHQKELLSCKSEELRVMSERVQESMSSEMLALQIELTEMESMKTTL	18	-1.3874	-1.25228	-0.360419	-1.09268	FALSE	FALSE	FALSE	TiVex
SPDL1	NM_017785.4	CCDS4370.1	94	111	LEEQLSRSHGQEVNELKT	3	-3.10846	-2.95232	-1.33902	-2.11744	FALSE	TRUE	FALSE	ProTiler
SPDL1	NM_017785.4	CCDS4370.1	95	111	EEQLSRSHGQEVNELKT	3	-3.10846	-2.95232	-1.33902	-2.11744	FALSE	TRUE	FALSE	SURF
SPDL1	NM_017785.5	CCDS4370.1	124	145	RLSEKQLKHQVDHQKELLSCKS	4	-1.58101	-1.54465	-0.527286	-1.66069	FALSE	FALSE	FALSE	ProTiler
SPDL1	NM_017785.5	CCDS4370.1	137	146	QKELLSCKSE	3	-2.17474	-2.1906	-0.869044	-2.46542	FALSE	FALSE	FALSE	SURF
SPDL1	NM_017785.4	CCDS4370.1	168	174	IELTEME	1	0.729308	0.35287	0.142524	0.563376	FALSE	FALSE	FALSE	ProTiler
SPDL1	NM_017785.5	CCDS4370.1	205	213	VDRLKEEKE	3	-0.832728	-0.659025	0.155644	-0.388151	FALSE	TRUE	FALSE	ProTiler
SPDL1	NM_017785.4	CCDS4370.1	209	326	KEEKEEREKEAVSYYNALEKARVANQDLQVQLDQALQQALDPNSKGNSLFAEVEDRRAAMERQLISMKVKYQSLKKQNVFNREQMQRMKLQIATLLQMKGSQTEFEQQERLLAMLEQK	19	-0.866074	-0.786075	-0.145868	-0.460663	FALSE	FALSE	TRUE	TiVex
SPDL1	NM_017785.4	CCDS4370.1	210	224	EEKEEREKEAVSYYN	1	-2.97226	-2.63558	-0.942134	-2.37869	FALSE	FALSE	FALSE	SURF
SPDL1	NM_017785.4	CCDS4370.1	232	238	ANQDLQV	1	0.679202	0.589474	0.17973	0.557526	FALSE	FALSE	FALSE	ProTiler
SPDL1	NM_017785.5	CCDS4370.1	239	242	QLDQ	2	-1.37084	-1.38873	-0.464441	-0.949078	FALSE	FALSE	FALSE	SURF
SPDL1	NM_017785.5	CCDS4370.1	257	295	LFAEVEDRRAAMERQLISMKVKYQSLKKQNVFNREQMQR	3	-1.07919	-1.017	-0.272757	-0.891666	FALSE	FALSE	TRUE	ProTiler
SPDL1	NM_017785.4	CCDS4370.1	313	327	FEQQERLLAMLEQKN	3	-1.34229	-1.16291	-0.106428	-0.572088	FALSE	FALSE	TRUE	ProTiler
SPDL1	NM_017785.4	CCDS4370.1	322	333	MLEQKNGEIKHL	2	-2.40631	-2.29494	-0.435238	-1.21842	FALSE	FALSE	FALSE	SURF
SPDL1	NM_017785.5	CCDS4370.1	352	359	SKPSVDSG	1	-2.06691	-2.08438	-1.28309	-1.38799	FALSE	FALSE	FALSE	SURF
SPDL1	NM_017785.5	CCDS4370.1	355	357	SVD	1	-2.06691	-2.08438	-1.28309	-1.38799	FALSE	FALSE	FALSE	TiVex
SPDL1	NM_017785.5	CCDS4370.1	355	360	SVDSGT	1	-2.06691	-2.08438	-1.28309	-1.38799	FALSE	FALSE	FALSE	ProTiler
SPDL1	NM_017785.4	CCDS4370.1	446	464	VPVLKKRREVLPVDITTAK	4	-1.87129	-1.987	-0.530675	-1.52018	FALSE	FALSE	FALSE	ProTiler
SPDL1	NM_017785.4	CCDS4370.1	451	527	KRREVLPVDITTAKDACVNNSALGGEVYRLPPQKEETQSCPNSLEDNNLQLEKSVSIYTPVVSLSPHKNLPVDMQLK	11	-1.22396	-1.11179	-0.13182	-0.720477	FALSE	TRUE	FALSE	TiVex
SPDL1	NM_017785.4	CCDS4370.1	451	467	KRREVLPVDITTAKDAC	3	-2.19064	-2.27734	-0.604427	-1.88107	FALSE	FALSE	FALSE	SURF
SPDL1	NM_017785.5	CCDS4370.1	580	593	KETCKKLHPILYVS	1	-2.0253	-2.33428	0.349926	-1.57965	FALSE	FALSE	FALSE	ProTiler
SPDL1	NM_017785.5	CCDS4370.1	583	594	CKKLHPILYVSS	1	-2.0253	-2.33428	0.349926	-1.57965	FALSE	FALSE	FALSE	SURF
SPDL1	NM_017785.5	CCDS4370.1	588	590	PIL	1	-2.0253	-2.33428	0.349926	-1.57965	FALSE	TRUE	FALSE	TiVex
TTK	NM_003318.18	CCDS4993.1	55	67	IMMMANNPEDWLS	2	-0.853008	-1.28895	-1.91316	-1.01741	FALSE	FALSE	TRUE	ProTiler
TTK	NM_003318.18	CCDS4993.1	59	71	ANNPEDWLSLLLK	1	-2.47248	-3.29861	-4.1393	-2.89117	FALSE	FALSE	TRUE	SURF
TTK	NM_003318.18	CCDS4993.1	172	184	RGAVPLEMLEIAL	2	-1.6749	-1.63574	-1.64681	-1.34009	FALSE	FALSE	TRUE	ProTiler
TTK	NM_003318.18	CCDS4993.1	176	196	PLEMLEIALRNLNLQKKQLLS	3	-1.25873	-1.07682	-1.36918	-0.937467	FALSE	FALSE	TRUE	SURF
TTK	NM_003318.18	CCDS4993.1	178	196	EMLEIALRNLNLQKKQLLS	3	-1.25873	-1.07682	-1.36918	-0.937467	FALSE	FALSE	TRUE	TiVex
TTK	NM_003318.18	CCDS4993.1	222	232	LQNRNNSCDSR	2	-0.183455	0.00315843	-1.074	-0.370374	FALSE	FALSE	FALSE	ProTiler
TTK	NM_003318.18	CCDS4993.1	228	234	SCDSRGQ	1	-1.15275	-0.773334	-2.75015	-1.3481	FALSE	FALSE	FALSE	SURF
TTK	NM_003318.18	CCDS4993.1	309	312	LVVP	1	0.862292	0.935931	0.399213	0.594836	FALSE	TRUE	FALSE	ProTiler
TTK	NM_003318.18	CCDS4993.1	315	320	KPSGND	1	-1.28595	-0.81885	-2.06785	-0.848066	FALSE	TRUE	FALSE	SURF
TTK	NM_003318.18	CCDS4993.1	408	424	QIPELARKVNTEQKHTT	2	-0.51351	-0.0959149	-1.03331	-0.566406	FALSE	TRUE	FALSE	ProTiler
TTK	NM_003318.18	CCDS4993.1	418	439	TEQKHTTFEQPVFSVSKQSPPI	3	-1.26212	-0.530809	-1.94725	-1.08332	FALSE	FALSE	FALSE	TiVex
TTK	NM_003318.18	CCDS4993.1	450	459	ICKTPSSNTL	2	-0.469554	-0.3695	-1.72606	-0.319708	FALSE	FALSE	FALSE	ProTiler
TTK	NM_003318.18	CCDS4993.1	458	466	TLDDYMSCF	4	-0.847017	-0.511676	-1.77395	-0.505428	FALSE	FALSE	FALSE	TiVex
TTK	NM_003318.18	CCDS4993.1	474	477	DFPPA	1	-0.407904	-0.087205	-2.43747	-1.19429	FALSE	FALSE	FALSE	ProTiler
TTK	NM_003318.18	CCDS4993.1	476	481	PPACQL	1	-0.407904	-0.087205	-2.43747	-1.19429	FALSE	FALSE	FALSE	SURF
TTK	NM_003318.18	CCDS4993.1	483	487	TPYGQP	2	-0.0448665	0.157245	-0.449053	-0.223263	FALSE	FALSE	FALSE	ProTiler
TTK	NM_003318.18	CCDS4993.1	529	546	KQIGSGGSSKVFQVLNEK	4	-0.378426	-0.195994	-0.397594	-0.099837	TRUE	FALSE	TRUE	ProTiler
TTK	NM_003318.18	CCDS4993.1	532	537	GSGGSS	2	-1.66215	-1.44486	-1.32696	-0.665991	TRUE	FALSE	TRUE	TiVex
TTK	NM_003318.18	CCDS4993.1	587	595	RLYDYEITD	2	0.0167124	-0.274637	-0.0788796	0.218858	TRUE	FALSE	TRUE	ProTiler
TTK	NM_003318.18	CCDS4993.1	600	602	MVM	1	-2.31438	-2.30614	-1.74731	-2.1603	TRUE	FALSE	TRUE	TiVex
TTK	NM_003318.18	CCDS4993.1	684	703	VGTVNYMPPEAIKDMSSSRE	2	-2.17018	-2.12672	-3.6214	-2.84427	TRUE	TRUE	TRUE	ProTiler
TTK	NM_003318.18	CCDS4993.1	692	708	PEAIKDMSSSRENGKSK	2	-2.17018	-2.12672	-3.6214	-2.84427	TRUE	TRUE	TRUE	SURF
TTK	NM_003318.18	CCDS4993.1	693	709	EAIKDMSSSRENGKSKS	3	-1.59141	-1.61009	-3.20926	-2.24252	TRUE	TRUE	TRUE	TiVex
TTK	NM_003318.18	CCDS4993.1	767	775	VLKCCLKRD	2	0.838331	0.745884	0.692382	0.826109	TRUE	FALSE	TRUE	ProTiler
TTK	NM_003318.18	CCDS4993.1	775	781	DPKQRIS	1	-2.63443	-3.10885	-3.92132	-3.28856	TRUE	FALSE	TRUE	SURF
TTK	NM_003318.18	CCDS4993.1	778	783	QRISIP	2	-1.64147	-1.78639	-2.4783	-1.6647	TRUE	FALSE	TRUE	TiVex
ZNF207	NM_003457.2	CCDS11271.1	1	25	MGRKKKKQLKPWCWYCNRDFDDEKI	2	-2.72018	-3.13564	-2.64559	-4.5838	FALSE	FALSE	TRUE	ProTiler
ZNF207	NM_003457.2	CCDS11271.1	11	257	PWCWYCNRDFDDEKILIQHQKAKHFKCHICHKKLYTGPGLAIHCMQVHKETIDAVPNAIPGRTDIELEIYGMEGIPEKDMDERRRLLEQKTQESQKKKQQDDSDEYDDDDSAASTSFQPQPVQPQQGYIPPMAQPGLPPVPGAPGMPPGIPPLMPGVPPLMPGMPPVMPGMPPGMMPMGGMMPPGPGIPPLMPGMPPGMPPPVPRPGIPPMTQAQAVSAPGILNRPPAPTATVPAPQPPVTKPLFPS	54	-0.656279	-0.485216	-1.12676	-0.734502	FALSE	TRUE	TRUE	TiVex
ZNF207	NM_003457.3	CCDS11271.1	41	70	HKKLYTGPGLAIHCMQVHKETIDAVPNAIP	6	-1.51166	-1.13601	-1.38254	-1.49519	FALSE	FALSE	TRUE	ProTiler
ZNF207	NM_003457.2	CCDS11271.1	76	83	ELEIYGME	3	-1.32458	-0.87224	-1.39223	-1.09139	FALSE	FALSE	TRUE	ProTiler
ZNF207	NM_003457.2	CCDS11271.1	82	89	MEGIPEKD	2	-1.81678	-1.45951	-1.9286	-1.93465	FALSE	TRUE	TRUE	SURF
ZNF207	NM_003457.3	CCDS11271.1	124	137	STSFQPQPVQPQQG	4	-0.576017	-0.66415	-1.77125	-0.87105	FALSE	TRUE	FALSE	ProTiler
ZNF207	NM_003457.3	CCDS11271.1	135	143	QQGYIPPMA	2	-1.10685	-1.18205	-1.88053	-1.51657	FALSE	TRUE	FALSE	SURF
ZNF207	NM_003457.4	CCDS11271.1	147	151	LPPVP	1	-1.2653	-1.33426	-1.6991	-1.84453	FALSE	TRUE	FALSE	SURF
ZNF207	NM_003457.2	CCDS11271.1	159	171	GIPPLMPGVPPLM	3	-1.29744	-1.35818	-2.52452	-1.94905	FALSE	TRUE	FALSE	ProTiler
ZNF207	NM_003457.2	CCDS11271.1	163	171	LMPGVPPLM	3	-1.29744	-1.35818	-2.52452	-1.94905	FALSE	TRUE	FALSE	SURF
ZNF207	NM_003457.3	CCDS11271.1	199	203	PPLMP	1	-1.95537	-1.26005	-2.99985	-1.67569	FALSE	TRUE	FALSE	SURF
ZNF207	NM_003457.3	CCDS11271.1	199	202	PPLM	1	-1.95537	-1.26005	-2.99985	-1.67569	FALSE	TRUE	FALSE	ProTiler
ZNF207	NM_003457.2	CCDS11271.1	208	213	GMPPPV	2	-0.471364	-0.283002	-1.43579	-0.549533	FALSE	TRUE	FALSE	ProTiler
ZNF207	NM_003457.4	CCDS11271.1	252	257	KPLFPS	2	-2.23095	-1.55571	-3.32448	-2.39848	FALSE	TRUE	FALSE	SURF
ZNF207	NM_003457.2	CCDS11271.1	252	260	KPLFPSAGQ	2	-2.23095	-1.55571	-3.32448	-2.39848	FALSE	TRUE	FALSE	ProTiler
ZNF207	NM_003457.3	CCDS11271.1	309	344	STPATTTEPPKPTFPAYTQSTASTTSTTNSTAAKPA	5	-1.00176	-0.860239	-1.62854	-1.20234	FALSE	TRUE	FALSE	ProTiler
ZNF207	NM_003457.2	CCDS11271.1	310	319	TPATTTEPPK	2	-1.15473	-1.14171	-1.59684	-1.50055	FALSE	TRUE	FALSE	SURF
ZNF207	NM_003457.3	CCDS11271.1	312	343	ATTTEPPKPTFPAYTQSTASTTSTTNSTAAKP	5	-1.00176	-0.860239	-1.62854	-1.20234	FALSE	FALSE	FALSE	TiVex
ZNF207	NM_003457.2	CCDS11271.1	322	346	FPAYTQSTASTTSTTNSTAAKPAAS	3	-0.899772	-0.672595	-1.64967	-1.00353	FALSE	TRUE	FALSE	SURF
ZNF207	NM_003457.3	CCDS11271.1	365	371	HPDEDIS	2	-1.15245	-1.09735	-1.56391	-1.83493	FALSE	TRUE	TRUE	SURF
ZNF207	NM_003457.2	CCDS11271.1	365	373	HPDEDISLE	3	-0.748167	-0.727247	-1.05154	-1.18501	FALSE	TRUE	TRUE	ProTiler
ZNF207	NM_003457.4	CCDS11271.1	366	375	PDEDISLEER	4	-0.793625	-0.644555	-1.19288	-1.05146	FALSE	TRUE	TRUE	TiVex
ZNF207	NM_003457.3	CCDS11271.1	402	408	IGGMMPP	1	-1.20981	-1.00178	-1.47478	-1.47605	FALSE	TRUE	TRUE	ProTiler
ZNF207	NM_003457.4	CCDS11271.1	405	410	MMPPQP	1	-1.20981	-1.00178	-1.47478	-1.47605	FALSE	TRUE	FALSE	SURF
ZWILCH	NM_017975.5	CCDS10219.1	1	9	MWERLNCAA	2	-1.17569	-1.04206	-1.04928	-0.386383	FALSE	FALSE	TRUE	TiVex
ZWILCH	NM_017975.5	CCDS10219.1	1	11	MWERLNCAAED	2	-1.17569	-1.04206	-1.04928	-0.386383	FALSE	FALSE	TRUE	ProTiler
ZWILCH	NM_017975.5	CCDS10219.1	4	9	RLNCAA	1	-1.56939	-1.42959	-2.14526	-1.14085	TRUE	FALSE	TRUE	SURF
ZWILCH	NM_017975.5	CCDS10219.1	63	116	IVEKVPLEKEETSHIEELQSEETAISDFSTGENVGPLALPVGKARQLIGLYTMA	11	-0.546584	-0.289263	-0.0202298	0.369058	TRUE	FALSE	FALSE	TiVex
ZWILCH	NM_017975.5	CCDS10219.1	98	115	PLALPVGKARQLIGLYTM	4	-0.808738	-0.75226	-0.127297	-0.132013	TRUE	FALSE	TRUE	ProTiler
ZWILCH	NM_017975.5	CCDS10219.1	130	150	VTALPPLWVRCDSSDPEGTCW	5	-0.354871	-0.245045	0.310048	0.395847	TRUE	FALSE	TRUE	ProTiler
ZWILCH	NM_017975.5	CCDS10219.1	203	217	FAQYELFKSSALDDT	3	-1.03859	-0.639065	-0.418518	0.0138051	TRUE	FALSE	TRUE	ProTiler
ZWILCH	NM_017975.5	CCDS10219.1	206	215	YELFKSSALD	3	-1.03859	-0.639065	-0.418518	0.0138051	TRUE	FALSE	TRUE	TiVex
ZWILCH	NM_017975.5	CCDS10219.1	214	220	LDDTITA	1	-1.27921	-1.41995	-0.598024	-0.260827	TRUE	FALSE	TRUE	SURF
ZWILCH	NM_017975.5	CCDS10219.1	233	264	PVDEILQIPPLSSTATLNIKVESGEPRGPLNH	5	-0.693348	-0.734265	-0.511286	-0.080764	TRUE	FALSE	FALSE	ProTiler
ZWILCH	NM_017975.5	CCDS10219.1	235	258	DEILQIPPLSSTATLNIKVESGEP	5	-0.693348	-0.734265	-0.511286	-0.080764	TRUE	FALSE	FALSE	TiVex
ZWILCH	NM_017975.5	CCDS10219.1	239	244	QIPPLS	1	-0.814723	-1.02426	-0.533645	-0.0831655	TRUE	FALSE	TRUE	SURF
ZWILCH	NM_017975.5	CCDS10219.1	348	378	FAEQLWCKMSSSVISYQDLVKCFTLIIQSLQ	5	-0.539341	-0.647132	-0.144553	0.0735887	TRUE	FALSE	TRUE	ProTiler
ZWILCH	NM_017975.5	CCDS10219.1	359	411	SVISYQDLVKCFTLIIQSLQRGDIQPWLHSGSNSLLSKLIHQSYHGTMDTVSL	10	-0.710822	-0.812255	-0.138488	0.110714	TRUE	FALSE	TRUE	TiVex
ZWILCH	NM_017975.5	CCDS10219.1	362	369	SYQDLVKC	1	-0.974601	-1.0603	-0.580077	0.142635	TRUE	FALSE	TRUE	SURF
ZWILCH	NM_017975.5	CCDS10219.1	398	410	IHQSYHGTMDTVS	3	-0.626495	-1.11759	-0.294154	0.0525247	TRUE	FALSE	TRUE	ProTiler
ZWILCH	NM_017975.5	CCDS10219.1	403	406	HGTM	1	-1.807	-1.78752	-0.826757	-0.0145956	TRUE	FALSE	TRUE	SURF
ZWILCH	NM_017975.5	CCDS10219.1	481	536	IKSQHELLFSLTQICIKYYKQNPLDEQHIFQLPVRPTAVKNLYQSEKPQKWRVEIY	9	-0.682487	-0.468528	0.0427969	0.268213	TRUE	FALSE	FALSE	TiVex
ZWILCH	NM_017975.5	CCDS10219.1	518	535	AVKNLYQSEKPQKWRVEI	4	-0.6272	-0.450836	0.119707	0.360371	TRUE	FALSE	TRUE	ProTiler

## Sheet: CRISPR-SURF
Gene	Transcript	CDS	SURF START (NT)	SURF END (NT)	SURF SEQ (NT)	SURF START (AA)	SURF END (AA)	SURF SEQ (AA)	No.of sgRNA Targeting	ARPE19 Mean Z Score	RAS Mean Z score	HCT116 Mean Z Score	HeLa Mean Z Score	PFAM Overlap	D2P2 Overlap	Literature Overlap	Method
AURKB	NM_001284526.1	CCDS67162.1	85	95	TCTTTCCGGAG	29	32	LRKE	1	-1.08237	-1.13482	-0.93841	-0.882917	FALSE	TRUE	FALSE	SURF
AURKB	NM_001284526.1	CCDS67162.1	108	143	TGGACATTGGAGCGGCTCATGAGGACAAGTGCAGAT	36	48	PSALVLMSRSNVQ	3	-1.37937	-1.34254	-1.16034	-0.818007	FALSE	TRUE	FALSE	SURF
AURKB	NM_001284526.1	CCDS67162.1	153	161	CCAGGGGCA	51	54	AAPG	1	-0.836294	-1.24838	-0.769505	-0.778148	FALSE	TRUE	FALSE	SURF
AURKB	NM_001284526.1	CCDS67162.1	167	181	TATTCTCCATCACCT	56	61	KVMENS	2	-1.35731	-1.3536	-1.10982	-0.882308	TRUE	FALSE	TRUE	SURF
AURKB	NM_001284526.1	CCDS67162.1	239	295	TCTTCTCCCGAGCCAAGTACACGTTTCCAAACTTGCCTTTGCCCAGAGGACGCCCAA	80	99	IGRPLGKGKFGNVYLAREKK	5	-0.494621	-0.471848	-0.494443	-0.695562	TRUE	FALSE	TRUE	SURF
AURKB	NM_001284526.1	CCDS67162.1	341	352	CCTCCTTCTCTA	114	118	IEKEG	3	-0.65822	-0.510348	0.331771	-0.104709	TRUE	FALSE	TRUE	SURF
AURKB	NM_001284526.1	CCDS67162.1	446	458	AAGTAGATCCTCC	149	153	RRIYL	1	-1.62674	-1.90599	-1.67641	-1.68504	TRUE	FALSE	TRUE	SURF
AURKB	NM_001284526.1	CCDS67162.1	477	513	GCAGCTCTTCTGCAGCTCCTTGTAGAGCTCCCCGCGG	159	171	PRGELYKELQKSC	3	-1.03149	-1.05262	-0.247745	-0.817132	TRUE	FALSE	TRUE	SURF
AURKB	NM_001284526.1	CCDS67162.1	542	602	TCTCTGTGAATCACCTTCTTCCCATGGCAGTACATTAGAGCATCTGCCAACTCCTCCATGA	181	201	IMEELADALMYCHGKKVIHRD	4	-1.70517	-2.40023	-1.85383	-2.13314	TRUE	FALSE	TRUE	SURF
AURKB	NM_001284526.1	CCDS67162.1	665	684	GGAGGGCGCATGCACAGACC	222	228	WSVHAPS	1	-3.39053	-4.72624	-4.28073	-5.223	TRUE	FALSE	TRUE	SURF
AURKB	NM_001284526.1	CCDS67162.1	693	717	GTCCAGGGTGCCACACATTGTCTTC	231	239	RKTMCGTLD	3	-2.37357	-2.61359	-2.10309	-2.58557	TRUE	FALSE	TRUE	SURF
AURKB	NM_001284526.1	CCDS67162.1	748	783	TCCAATGCACCACAGATCCACCTTCTCATTGTGCAT	250	261	MHNEKVDLWCIG	3	-2.27684	-2.23932	-1.06169	-2.03261	TRUE	FALSE	TRUE	SURF
AURKB	NM_001284526.1	CCDS67162.1	809	833	GATGCACTCTCAAAGGGTGGGTTCC	270	278	GNPPFESAS	1	-3.49294	-3.43192	-2.28197	-3.66139	TRUE	FALSE	TRUE	SURF
AURKB	NM_001284526.1	CCDS67162.1	852	864	CTTGACGATGCGG	284	288	RRIVK	2	-1.73426	-2.25745	-0.873067	-1.34566	TRUE	FALSE	TRUE	SURF
AURKB	NM_001284526.1	CCDS67162.1	994	1010	GGCAGCACCCTCCGAGA	332	337	SRRVLP	1	-2.17924	-2.02145	-1.74027	-2.4528	FALSE	FALSE	FALSE	SURF
BIRC5	NM_001168.3	CCDS11755.1	13	23	ACGTTGCCCCC	5	8	TLPP	1	-2.35363	-3.07197	-2.66114	-3.15398	FALSE	FALSE	FALSE	SURF
BIRC5	NM_001168.3	CCDS11755.1	37	51	TTTCTCAAGGACCAC	13	17	FLKDH	1	-1.98916	-1.87099	-0.443939	-0.618858	FALSE	FALSE	FALSE	SURF
BIRC5	NM_001168.3	CCDS11755.1	91	106	TGCGCCTGCACCCCGG	31	36	CACTPE	2	-1.33666	-1.70768	-0.10092	-1.92718	TRUE	FALSE	TRUE	SURF
BIRC5	NM_001168.3	CCDS11755.1	132	175	CCACTGCCCCACTGAGAACGAGCCAGACTTGGCCCAGTGTTTCT	44	59	IHCPTENEPDLAQCFF	4	-1.98436	-2.28418	-1.4999	-1.87092	TRUE	FALSE	TRUE	SURF
BIRC5	NM_001168.3	CCDS11755.1	243	258	GTCCGGTTGCGCTTTC	81	86	SSGCAF	2	-1.44969	-1.2951	-1.16028	-1.7845	TRUE	FALSE	TRUE	SURF
BIRC5	NM_001168.3	CCDS11755.1	279	296	TGAAGAATTAACCCTTGG	93	99	FEELTLG	2	-2.2816	-2.35947	-1.21635	-1.65036	FALSE	FALSE	TRUE	SURF
BUB1	NM_004336.4	CCDS33273.1	11	26	TGAAGGACATTTTCCG	4	9	PENVLQ	1	-2.74605	-2.65942	-2.0682	-2.12296	TRUE	FALSE	FALSE	SURF
BUB1	NM_004336.4	CCDS33273.1	274	306	GTACAGAGGGGATGACAGGGTTCCAATCCCATG	92	102	HGIGTLSSPLY	3	-1.68175	-1.76229	-2.31252	-1.75498	TRUE	FALSE	TRUE	SURF
BUB1	NM_004336.4	CCDS33273.1	327	337	CTTGGGCTTCC	109	113	LEAQG	1	-2.32264	-1.86665	-2.09629	-1.87934	TRUE	FALSE	TRUE	SURF
BUB1	NM_004336.4	CCDS33273.1	361	383	TTTTGAATTCCTCTCTGAAGGAC	121	128	VLQRGIQN	2	-1.0648	-1.19368	-1.5245	-1.91353	TRUE	FALSE	TRUE	SURF
BUB1	NM_004336.4	CCDS33273.1	478	490	TATGCAGAGGTTC	160	164	EPLHN	2	-1.20797	-0.832195	-0.938207	-0.384802	FALSE	FALSE	TRUE	SURF
BUB1	NM_004336.4	CCDS33273.1	704	726	AAGCTTCTCCTTGCAATACATAA	235	242	VMYCKEKL	1	-2.23653	-2.15847	-2.00903	-2.69946	FALSE	FALSE	TRUE	SURF
BUB1	NM_004336.4	CCDS33273.1	759	797	TCATGCTTTCTCCGTTGATTGTATTTCTGGGCTCTCAAT	253	266	ELRAQKYNQRRKHE	3	-0.950214	-0.675235	-0.710512	-1.24611	FALSE	FALSE	TRUE	SURF
BUB1	NM_004336.4	CCDS33273.1	907	928	CCTCATGGGATGTCTCCACCAC	303	310	VVETSHED	2	-1.04422	-0.97116	-1.2925	-1.18572	FALSE	TRUE	TRUE	SURF
BUB1	NM_004336.4	CCDS33273.1	971	989	CCTACACTTGGCCCCATAC	324	330	RMGPSVG	2	-0.731346	-0.955326	-0.865493	-0.86063	FALSE	TRUE	FALSE	SURF
BUB1	NM_004336.4	CCDS33273.1	1005	1020	AAGACATGGCGCTCTC	335	340	AAGACATGGCGCTCTC	1	-1.43534	-1.23016	-1.30045	-1.48202	FALSE	TRUE	FALSE	SURF
BUB1	NM_004336.4	CCDS33273.1	1058	1079	GGAGGTGCCTCTCTTGGGTTCT	353	360	KNPREAPP	2	-1.14273	-1.05773	-1.25796	-1.29529	FALSE	TRUE	FALSE	SURF
BUB1	NM_004336.4	CCDS33273.1	1134	1147	CAATGCTCTGGCTG	378	383	TSQSIA	2	-1.26532	-1.16381	-1.26703	-1.36642	FALSE	TRUE	FALSE	SURF
BUB1	NM_004336.4	CCDS33273.1	1232	1271	TTGATCTCTGCTCCACTCTGTGGCTTGAATTCATGAGTAC	411	424	STHEFKPQSGAEIK	2	-2.22094	-1.83681	-1.59945	-1.91783	FALSE	FALSE	FALSE	SURF
BUB1	NM_004336.4	CCDS33273.1	1292	1321	TTGTGTGAAAAGAACTTGTGTTGGCAACCT	431	441	KVANTSSFHTT	1	-1.61575	-1.42421	-2.36826	-1.678	FALSE	FALSE	TRUE	SURF
BUB1	NM_004336.4	CCDS33273.1	1359	1397	TCTTTTGTGTGCACGGTGGGTGATGGCTGCACTTTGGAT	453	466	PSKVQPSPTVHTKE	2	-1.46533	-1.05982	-1.96373	-1.62229	FALSE	TRUE	TRUE	SURF
BUB1	NM_004336.4	CCDS33273.1	1429	1441	GAAGTGTAGGAGC	477	481	APTLP	1	-1.00115	-0.763764	-1.73694	-0.710116	FALSE	FALSE	TRUE	SURF
BUB1	NM_004336.4	CCDS33273.1	1759	1773	TGCCAGGGTTTTGTT	587	591	NKTLA	2	-1.3404	-1.43497	-1.64024	-1.03525	FALSE	FALSE	FALSE	SURF
BUB1	NM_004336.4	CCDS33273.1	1789	1813	GTGCAGCAGATGTGAAGTCTCCTGG	597	605	PGDFTSAAQ	1	-1.09942	-1.45355	-1.22948	-0.289508	FALSE	FALSE	FALSE	SURF
BUB1	NM_004336.4	CCDS33273.1	1827	1844	GGAAGCTTGTGGAATGGT	609	615	TPFHKLP	2	-1.33158	-1.32293	-1.49892	-0.932631	FALSE	FALSE	FALSE	SURF
BUB1	NM_004336.4	CCDS33273.1	1926	1938	CACCATGTTTTCC	642	646	EENMV	1	-0.80419	-0.870505	-1.43074	-0.277573	FALSE	FALSE	FALSE	SURF
BUB1	NM_004336.4	CCDS33273.1	2007	2033	AGACGAAGTAAGGATGCTGAATACATG	669	678	HMYSASLLRL	1	-1.0783	-1.04773	-1.33554	-0.183168	FALSE	FALSE	FALSE	SURF
BUB1	NM_004336.4	CCDS33273.1	2104	2136	TGGTGGATCTTCTGCAATGGCAGCGTCAGTGTC	702	712	DTDAAIAEDPP	2	-0.867382	-0.987845	-0.954488	-0.675102	FALSE	FALSE	FALSE	SURF
BUB1	NM_004336.4	CCDS33273.1	2218	2229	ATCCCATGGGTT	740	743	NPWD	1	-1.37401	-1.62456	-1.20104	-0.321486	FALSE	FALSE	FALSE	SURF
BUB1	NM_004336.4	CCDS33273.1	2386	2402	ACCTGGGCAAAGGCTCC	796	801	GAFAQV	2	-1.41039	-1.38583	-2.13838	-0.504515	TRUE	FALSE	TRUE	SURF
BUB1	NM_004336.4	CCDS33273.1	2471	2492	AATTCCCAGGGGTTGGCAGGCT	824	831	KPANPWEF	3	-0.439424	-0.606692	-0.781923	-0.401546	TRUE	FALSE	TRUE	SURF
BUB1	NM_004336.4	CCDS33273.1	2550	2582	CCATTCTGGAATAAGTGGGCAGAATAGAACTTC	850	861	MKFYSAHLFQNG	2	-1.47124	-1.49589	-1.46161	0.0252288	TRUE	FALSE	TRUE	SURF
BUB1	NM_004336.4	CCDS33273.1	2599	2610	GCTGTAGAGCTC	867	870	ELYS	1	-1.72515	-2.17025	-2.28292	-0.866924	TRUE	FALSE	TRUE	SURF
BUB1	NM_004336.4	CCDS33273.1	2921	2947	TCCATGGTTTGTTGCTGAGCATCTCAA	974	983	VEMLSNKPWN	1	-0.889123	-1.14084	-2.67417	-0.00132845	TRUE	FALSE	TRUE	SURF
BUB1B	NM_001211.5	CCDS10053.1	19	31	GAAGGGGGTGCTC	7	11	EGGAL	2	-2.53644	-1.93521	-3.3419	-1.7219	FALSE	TRUE	FALSE	SURF
BUB1B	NM_001211.5	CCDS10053.1	64	79	TGGGAACTGAGTAAAGAAAATGTACAACCTTTAAGGCAAGGGCGGATCATGTCCACGCTTCAGGGAGCACTGGCACAAG	22	48	WELSKENVQPLRQGRIMSTLQGALAQE	4	-1.46223	-1.57887	-1.70284	-1.33123	FALSE	FALSE	TRUE	SURF
BUB1B	NM_001211.5	CCDS10053.1	252	274	GACAGAGCAGAACTATCCTCAAG	84	92	WTEQNYPQG	1	-2.25142	-2.39985	-2.43886	-1.46038	TRUE	FALSE	TRUE	SURF
BUB1B	NM_001211.5	CCDS10053.1	305	359	TAGAAAGAGCTGTAGAAGCACTACAAGGAGAAAAACGATATTATAGTGATCCTCG	102	120	LERAVEALQGEKRYYSDPR	2	-1.05626	-1.1567	-0.759232	0.0393627	TRUE	FALSE	TRUE	SURF
BUB1B	NM_001211.5	CCDS10053.1	418	497	AGTTACTTGCACAACCAAGGGATTGGTGTTTCACTTGCTCAGTTCTATATCTCATGGGCAGAAGAATATGAAGCTAGAGA	140	166	SYLHNQGIGVSLAQFYISWAEEYEARE	3	-1.75423	-1.28498	-2.21567	-1.89331	TRUE	FALSE	TRUE	SURF
BUB1B	NM_001211.5	CCDS10053.1	533	577	GGATTCAACAGAAGGCTGAACCACTAGAAAGACTACAGTCCCAGC	178	193	GIQQKAEPLERLQSQH	3	-2.13521	-2.43829	-2.96939	-3.19244	TRUE	FALSE	TRUE	SURF
BUB1B	NM_001211.5	CCDS10053.1	606	685	gcaaactctgttggcacttgagaaagaagaagaggaggaagtttttgagtcttctgtaccacaacgaagcacactagctg	202	229	RQTLLALEKEEEEEVFESSVPQRSTLAE	3	-1.39762	-1.53547	-2.38034	-1.55691	FALSE	TRUE	TRUE	SURF
BUB1B	NM_001211.5	CCDS10053.1	889	903	gcaccccccatgccc	297	301	APPMP	1	-2.059	-1.57853	-2.00938	-2.10083	FALSE	TRUE	TRUE	SURF
BUB1B	NM_001211.5	CCDS10053.1	937	949	tggaacacaggca	313	317	WNTGR	2	-1.63031	-1.79414	-1.72274	-2.04653	FALSE	TRUE	TRUE	SURF
BUB1B	NM_001211.5	CCDS10053.1	985	1043	tcactgatagctgtacccgctgtgcttcccagtttcactccatatgtggaagagactgc	329	348	SLIAVPAVLPSFTPYVEETA	3	-1.66717	-1.22259	-1.89803	-1.56587	FALSE	FALSE	FALSE	SURF
BUB1B	NM_001211.5	CCDS10053.1	1117	1152	aaggaagaaggagatcctctacaaagggttcagagc	373	384	KEEGDPLQRVQS	2	-2.25157	-1.9537	-1.06989	-1.25896	FALSE	TRUE	TRUE	SURF
BUB1B	NM_001211.5	CCDS10053.1	1181	1203	agaagatgatgtattgtaaggag	394	401	EKMMYCKE	1	-2.63972	-2.66659	-1.69159	-1.67993	FALSE	FALSE	TRUE	SURF
BUB1B	NM_001211.5	CCDS10053.1	1296	1354	attgaccagtgcagagaagagagcagaaatgcagaaacagattgaagagatggagaaga	432	452	LLTSAEKRAEMQKQIEEMEKK	3	-1.34965	-1.48372	-1.15336	-1.37224	FALSE	TRUE	TRUE	SURF
BUB1B	NM_001211.5	CCDS10053.1	1670	1701	cccttgcagttctcaaaacctcagaaagcatc	557	567	PLAVLKTSESI	1	-1.16226	-1.19069	-1.58536	-0.628307	FALSE	TRUE	TRUE	SURF
BUB1B	NM_001211.5	CCDS10053.1	1752	1770	tgaacccttgagcgaggat	584	590	IEPLSED	1	-2.18286	-1.77258	-1.26426	-1.13571	FALSE	FALSE	FALSE	SURF
BUB1B	NM_001211.5	CCDS10053.1	1934	1951	atgtaaagacctctgagg	645	651	DVKTSED	1	-1.81498	-1.61632	-2.56082	-1.72622	FALSE	TRUE	TRUE	SURF
BUB1B	NM_001211.5	CCDS10053.1	1963	1987	gcttgtggcactatctacagtcaga	655	663	ACGTIYSQT	1	-1.55583	-2.01681	-1.95684	-2.52687	FALSE	FALSE	TRUE	SURF
BUB1B	NM_001211.5	CCDS10053.1	2029	2054	cgtgaagccacacactcctctggctt	677	685	REATHSSGF	2	-2.03091	-1.58714	-1.49121	-1.25322	FALSE	TRUE	TRUE	SURF
BUB1B	NM_001211.5	CCDS10053.1	2072	2088	cggttgcaagcacctcc	691	696	SVASTS	2	-1.07807	-0.804781	-0.981419	-0.662491	FALSE	FALSE	TRUE	SURF
BUB1B	NM_001211.5	CCDS10053.1	2160	2256	ACCATGGTGTTCACAGTATCGCAGACAGCTACTGAAGTCCCTACCAGAGTTAAGTGCCTCTGCAGAGTTGTGTATAGAAGACAGACCAATGCCTAAG	720	752	SPWCSQYRRQLLKSLPELSASAELCIEDRPMPK	6	-1.78306	-1.86415	-1.40279	-1.03891	FALSE	FALSE	FALSE	SURF
BUB1B	NM_001211.5	CCDS10053.1	2403	2421	cccatgggacttttatatc	801	807	VPWDFYI	2	-1.0738	-0.697721	-0.347436	-0.127082	FALSE	FALSE	TRUE	SURF
BUB1B	NM_001211.5	CCDS10053.1	2620	2653	cacaaagcagaaatagtccatggtgacttgagtc	874	885	HKAEIVHGDLSP	3	-2.16788	-2.05604	-2.01503	-1.56283	FALSE	FALSE	TRUE	SURF
BUB1B	NM_001211.5	CCDS10053.1	2772	2824	ttttaccctcagcggctttcggactgtacagatcctggaaggacaaaagatcc	924	942	VFTLSGFRTVQILEGQKIL	3	-1.33294	-1.58349	-1.54917	-2.22302	FALSE	FALSE	TRUE	SURF
BUB1B	NM_001211.5	CCDS10053.1	3019	3030	gccacagtgtct	1007	1010	ATVS	1	-1.88557	-1.36916	-0.746304	-1.21673	FALSE	FALSE	TRUE	SURF
BUB3	NM_004725.3	CCDS7635.1	50	65	TCTCCTCCGTGAAGTT	17	22	ISSVKF	1	-3.27636	-4.8233	-5.6904	-6.51244	TRUE	FALSE	TRUE	SURF
BUB3	NM_004725.3	CCDS7635.1	98	193	CCTCCTGGGACACGTCCGTGCGTCTCTACGATGTGCCGGCCAACTCCATGCGGCTCAAGTACCAGCACACCGGCGCCGTCCTGGACTGCGCCTTCT	33	65	SSWDTSVRLYDVPANSMRLKYQHTGAVLDCAFY	7	-2.32027	-3.02136	-3.63243	-4.6066	TRUE	FALSE	TRUE	SURF
BUB3	NM_004725.3	CCDS7635.1	204	237	GCATGCCTGGAGTGGAGGACTAGATCATCAATTG	68	89	THAWSGGLDHQL	2	-2.35766	-2.5317	-1.33831	-4.28817	FALSE	FALSE	TRUE	SURF
BUB3	NM_004725.3	CCDS7635.1	291	370	CCCTATCAGATGTGTTGAATACTGTCCAGAAGTGAATGTGATGGTCACTGGAAGTTGGGATCAGACAGTTAAACTGTGGG	97	124	APIRCVEYCPEVNVMVTGSWDQTVKLWD	6	-2.06003	-2.19347	-1.49142	-2.10425	TRUE	FALSE	TRUE	SURF
BUB3	NM_004725.3	CCDS7635.1	464	481	CAGGCCGCAGAGTGTTGG	155	161	AGRRVLV	2	-1.91341	-1.82029	-2.38054	-2.38481	FALSE	FALSE	TRUE	SURF
BUB3	NM_004725.3	CCDS7635.1	597	612	TGAAGGCCGAGTGGCA	199	204	IEGRVA	2	-2.00634	-2.01216	-1.6993	-1.83642	FALSE	FALSE	TRUE	SURF
BUB3	NM_004725.3	CCDS7635.1	732	747	TATCCACAATACATTT	244	249	NIHNTF	1	-0.723942	-0.817115	-1.44784	-0.101347	TRUE	FALSE	TRUE	SURF
BUB3	NM_004725.3	CCDS7635.1	823	851	TACCCCACGAGCATCGCATCACTTGCCTT	275	284	YPTSIASLAF	2	-1.2165	-1.2209	-1.22274	-1.56545	FALSE	FALSE	TRUE	SURF
BUB3	NM_004725.3	CCDS7635.1	912	935	AGAACATCCTGAAGATGGTATCTT	304	312	TEHPEDGIF	1	-0.840085	-1.33451	-0.177394	-1.28105	FALSE	FALSE	TRUE	SURF
CENPC	NM_001812.2	CCDS47063.1	44	63	GGAAGGTCGACAAAATCTTC	15	21	RRFCRPS	1	-3.58495	-3.77911	-4.22783	-4.12835	TRUE	FALSE	FALSE	SURF
CENPC	NM_001812.2	CCDS47063.1	244	258	AACTGACTTTGGATG	82	86	HPKSV	1	-0.703897	-1.07153	-0.0298107	-0.939076	TRUE	TRUE	FALSE	SURF
CENPC	NM_001812.2	CCDS47063.1	277	307	GTTCTACAACAAACTGTAGAGAGGCTTCTTT	93	103	KEASLQFVVEP	1	-2.00912	-1.8018	-2.16417	-2.36839	TRUE	TRUE	FALSE	SURF
CENPC	NM_001812.2	CCDS47063.1	561	599	GAAACCTCTGTACTTGAAGGCAGCATATTTACTGAATTT	187	200	ENSVNMLPSSTEVS	1	-1.16682	-1.07536	-1.53683	-0.956683	TRUE	FALSE	TRUE	SURF
CENPC	NM_001812.2	CCDS47063.1	852	871	ACGAATGAGGTGGAGCAGTT	284	291	ATAPPHSC	1	-1.84163	-1.96977	-2.32217	-3.14529	TRUE	TRUE	TRUE	SURF
CENPC	NM_001812.2	CCDS47063.1	981	1005	AGCCGGGGATATTGTGCGTTGTTTC	327	335	LKQRTISPA	2	-0.901017	-1.05161	-1.03021	-1.35262	TRUE	TRUE	TRUE	SURF
CENPC	NM_001812.2	CCDS47063.1	1124	1142	AGTACTGTTTTATCAGAGG	375	381	PSDKTVL	1	-1.20489	-0.845587	-0.606791	-0.808241	TRUE	TRUE	FALSE	SURF
CENPC	NM_001812.2	CCDS47063.1	1744	1762	TGCCTTTAGTTGCTGTCTT	582	588	KTATKGN	1	-1.54882	-1.19389	-1.06913	-1.26106	FALSE	TRUE	FALSE	SURF
CENPC	NM_001812.2	CCDS47063.1	1799	1821	ATCATGACCAACGATACCTCCAG	600	607	SGGIVGHD	2	-0.845114	-0.775244	-0.981549	-0.789028	FALSE	TRUE	FALSE	SURF
CENPC	NM_001812.2	CCDS47063.1	1853	1875	CAAGTCTGCCTCATCACTTTCCA	618	625	LESDEADL	2	-1.55764	-1.51327	-1.6041	-1.59101	FALSE	TRUE	FALSE	SURF
CENPC	NM_001812.2	CCDS47063.1	1966	1981	ATCCACTGGTCTGAGG	656	661	PQTSGY	2	-1.44216	-1.42047	-1.17358	-1.23785	FALSE	TRUE	FALSE	SURF
CENPC	NM_001812.2	CCDS47063.1	2091	2105	TCCACATCATTCTTT	697	702	GKNDVD	1	-1.13943	-0.894375	-1.7423	-0.906539	FALSE	TRUE	FALSE	SURF
CENPC	NM_001812.2	CCDS47063.1	2574	2602	AAAAAAAGGGTGTATCCAATGTCTTGTAT	858	868	VYKTLDTPFFS	2	-0.838982	-1.05346	-1.39518	-1.07474	TRUE	FALSE	FALSE	SURF
CENPC	NM_001812.2	CCDS47063.1	2643	2660	TGGCCAACATGCTGCTTT	881	887	GKQHVGQ	1	-2.39766	-2.3718	-1.7144	-2.00149	TRUE	FALSE	FALSE	SURF
CENPE	NM_001813.2	CCDS34042.1	5	33	CACGCAGACGGCCACGGCTCCTTCCTCCG	2	11	AEEGAVAVCV	4	-2.20554	-2.56748	-1.88288	-2.31764	FALSE	FALSE	TRUE	SURF
CENPE	NM_001813.2	CCDS34042.1	45	56	CTGCTGTTCAGC	15	19	PLNSR	2	-2.3823	-2.71525	-1.43263	-3.33512	TRUE	FALSE	TRUE	SURF
CENPE	NM_001813.2	CCDS34042.1	184	217	AATCGATGATTGGTGCTGCTATTTCTTCATACAC	62	73	VYEEIAAPIIDS	1	-3.15665	-3.09078	-1.05939	-2.48052	TRUE	FALSE	TRUE	SURF
CENPE	NM_001813.2	CCDS34042.1	277	295	ACATATACCATGATGGGTT	93	99	TYTMMGS	1	-1.62609	-1.8849	-0.856033	-1.79745	TRUE	FALSE	TRUE	SURF
CENPE	NM_001813.2	CCDS34042.1	311	324	GAGTTATACCCAGG	104	108	GVIPR	2	-1.30213	-1.42332	-0.902494	-1.11529	TRUE	FALSE	TRUE	SURF
CENPE	NM_001813.2	CCDS34042.1	422	443	TTTTGAGTGCCACAGAGTAAAT	141	148	DLLCGTQK	1	-3.2139	-2.76908	-1.24886	-2.56052	TRUE	FALSE	TRUE	SURF
CENPE	NM_001813.2	CCDS34042.1	804	825	TCCATCACTAAGTTTCTTGATC	268	275	VIKKLSDG	1	-1.90003	-1.41131	-0.806362	-0.923434	TRUE	FALSE	TRUE	SURF
CENPE	NM_001813.2	CCDS34042.1	884	911	ATACGTGTCTTTGCATTTCCTCCCAAGG	295	304	SLGGNAKTRI	1	-1.73972	-1.2474	0.247988	-0.625152	TRUE	FALSE	TRUE	SURF
CENPE	NM_001813.2	CCDS34042.1	1211	1224	CGTGAGGGAAGAAG	404	408	SSSLT	2	-1.39729	-1.3974	-1.04921	-0.769277	FALSE	FALSE	FALSE	SURF
CENPE	NM_001813.2	CCDS34042.1	2669	2691	TTCTAATTGTTCCTTCAGCTGTT	890	897	EQLKEQLE	1	-0.961914	-1.08044	-0.0736796	-0.255795	FALSE	TRUE	FALSE	SURF
CENPE	NM_001813.2	CCDS34042.1	3354	3379	CTTCAACTTCTGCCAGTCTGTCACAG	1118	1127	TCDRLAEVEE	1	-1.54532	-1.4934	-0.615398	-0.716258	FALSE	FALSE	FALSE	SURF
CENPE	NM_001813.2	CCDS34042.1	3535	3550	ACTCAAGCCTCTCTGT	1179	1184	TERLEL	2	-1.77017	-1.77939	-0.645483	-1.29384	FALSE	FALSE	FALSE	SURF
CENPE	NM_001813.2	CCDS34042.1	3893	3917	TTCATTGTTTCCTGAGTCTCACTGA	1298	1306	VSETQETMN	1	-1.07697	-0.986338	-0.364659	-0.465225	FALSE	FALSE	FALSE	SURF
CENPE	NM_001813.2	CCDS34042.1	3933	3950	GTTGTGGACTGTTCTGTT	1311	1317	EQSTT	1	-1.28233	-1.47153	-0.796068	-0.859515	FALSE	TRUE	FALSE	SURF
CENPE	NM_001813.2	CCDS34042.1	4029	4045	TGGTTAGAGATTTTATC	1343	1349	EIKSLTK	1	-1.35168	-1.5404	-0.976832	-0.932241	FALSE	FALSE	FALSE	SURF
CENPE	NM_001813.2	CCDS34042.1	4257	4277	AATCCGAGCATTTCTATTTCT	1419	1426	IEIEMLGL	1	-2.52218	-2.82043	-1.23217	-1.13741	FALSE	FALSE	FALSE	SURF
CENPE	NM_001813.2	CCDS34042.1	4770	4789	TTTTCATTTCCTCTTTTTCC	1590	1597	KEKEEMKR	1	-1.23806	-1.38437	-0.377424	-0.230547	FALSE	FALSE	TRUE	SURF
CENPE	NM_001813.2	CCDS34042.1	5097	5120	TCCTTGAGCTGGTCTCTCTCTACT	1699	1707	KVERDQLKE	1	-1.21308	-0.990022	0.131916	-0.644262	FALSE	FALSE	TRUE	SURF
CENPE	NM_001813.2	CCDS34042.1	5667	5697	CTCCTCTACTCTTCTTAGATTATCTCTTTCT	1889	1899	KERDNLRRVEE	1	-2.07199	-2.02093	-1.08267	-1.13657	FALSE	FALSE	FALSE	SURF
CENPE	NM_001813.2	CCDS34042.1	5713	5729	TCCTTGAGTTGGTCTCT	1905	1910	RDQLKE	1	-1.76405	-1.96315	-1.03672	-0.863546	FALSE	FALSE	FALSE	SURF
CENPE	NM_001813.2	CCDS34042.1	6326	6345	CTCATAATGATCATCCATCT	2109	2115	EMDDHYE	1	-2.32655	-2.55604	-1.36852	-2.12135	FALSE	FALSE	FALSE	SURF
CENPE	NM_001813.2	CCDS34042.1	6370	6430	GTGAGAGGTTTGCTTTAACTCTCATTGAAAGCTCTTTTTGGAATTCAATTTCCTTCTCCAA	2124	2144	LEKEIEFQKELSMRVKANLSL	3	-0.818597	-0.652769	-0.269571	-0.112472	FALSE	FALSE	FALSE	SURF
CENPE	NM_001813.2	CCDS34042.1	6654	6698	TGGTTCAATTTGAGATCCCTTAATTCTCTGGATGGTACATCACAA	2218	2233	DCDVPSRELRDLKLNQ	2	-0.822765	-0.711995	0.0929225	-0.548216	FALSE	FALSE	FALSE	SURF
CENPE	NM_001813.2	CCDS34042.1	6974	6986	TCCCACTCTTTGG	2325	2329	SKEWE	3	-1.67992	-1.69399	-0.982798	-1.56938	FALSE	FALSE	TRUE	SURF
CENPE	NM_001813.2	CCDS34042.1	7057	7080	ATTAACCTGGGCACCAGATGCCAA	2353	2360	LASGAQVN	3	-1.44306	-1.63855	-0.348368	-1.03491	FALSE	TRUE	TRUE	SURF
CENPE	NM_001813.2	CCDS34042.1	7107	7139	GTGGTTAACTGTGTAGCTCTTGATGTAACATGA	2369	2380	PHVTSRATQLTT	2	-2.12439	-2.17631	-0.927377	-1.90493	FALSE	TRUE	TRUE	SURF
CENPE	NM_001813.2	CCDS34042.1	7204	7252	TTATGTCATTAGTCACCTCAAGTTCTTTCTGCATCTTTATAATCTTGCT	2402	2418	SKIIKMQKELEVTNDII	1	-1.88596	-1.85601	-0.722407	-1.34732	FALSE	FALSE	TRUE	SURF
CENPE	NM_001813.2	CCDS34042.1	7589	7599	GCCACCTCCAC	2530	2533	CGGG	2	-1.46036	-1.34073	-0.742248	-1.34173	FALSE	FALSE	FALSE	SURF
CENPE	NM_001813.2	CCDS34042.1	7850	7876	ATTGAGAGGGTGTAATTTGTTTCTTTT	2617	2626	KKKQITPSQC	1	-0.891067	-1.14945	-0.619078	-0.855463	FALSE	TRUE	TRUE	SURF
CENPE	NM_001813.2	CCDS34042.1	8024	8040	CACACTCTCTGCTCCTG	2675	2680	AGAESV	1	-1.51643	-1.34131	-0.469712	-1.43621	FALSE	TRUE	TRUE	SURF
CENPF	NM_016343.2	CCDS31023.1	905	930	AAGGACATGAAAAAGAAATGAAAGGC	302	310	QGHEKEMKG	2	-2.26715	-1.79393	-0.626521	-0.164933	TRUE	TRUE	TRUE	SURF
CENPF	NM_016343.2	CCDS31023.1	2059	2079	GACAGTAAGTCAGTGGAGGTA	687	693	DSKSVEV	1	-1.42022	-1.56711	0.176475	-0.0436511	FALSE	FALSE	FALSE	SURF
CENPF	NM_016343.2	CCDS31023.1	3557	3595	ATCAATGTAATTTTAAACCTCAGATGGATCTTGAAGTTA	1186	1199	NQCNFKPQMDLEVK	1	-1.31841	-1.49941	0.0783435	-0.109096	FALSE	TRUE	FALSE	SURF
CENPF	NM_016343.2	CCDS31023.1	3826	3863	CCTCATGAGTTGTCAACAAGTCAAAACGACAATGCACA	1276	1288	PHELSTSQNDNAH	1	-1.32744	-1.21031	-0.435927	-0.0504318	FALSE	TRUE	FALSE	SURF
CENPF	NM_016343.2	CCDS31023.1	4060	4072	GGTCTTCTCCATG	1354	1358	GLLHG	2	-1.34584	-1.35735	-0.412178	-0.563058	FALSE	FALSE	FALSE	SURF
CENPF	NM_016343.2	CCDS31023.1	4404	4417	GGAGGAGGGGCTCG	1468	1473	LEEGLV	1	-3.26761	-2.21917	-1.60849	-1.55753	FALSE	FALSE	TRUE	SURF
CENPF	NM_016343.2	CCDS31023.1	4432	4445	TCCTCTTGTGTGCC	1478	1482	SSCVP	1	-1.87936	-1.38658	-0.541204	-0.290441	FALSE	FALSE	TRUE	SURF
CENPF	NM_016343.2	CCDS31023.1	4634	4651	CAGCGAAGGGTGTTGAAG	1545	1551	PAKGVEE	1	-1.44248	-1.03163	-1.06334	-0.941917	FALSE	TRUE	TRUE	SURF
CENPF	NM_016343.2	CCDS31023.1	5856	5876	ACTCTCAGTGGTCACAAGTGA	1952	1959	GAACTCTCAGTGGTCACAAGTGAG	1	-1.22427	-1.19727	0.0309303	-0.246828	TRUE	FALSE	FALSE	SURF
CENPF	NM_016343.2	CCDS31023.1	6019	6035	GCAGAGGTGAAGGAAAA	2007	2012	AEVKEK	3	-2.27407	-1.87438	-0.841587	-0.668359	TRUE	FALSE	FALSE	SURF
CENPF	NM_016343.2	CCDS31023.1	6321	6438	GAGCTCAACACAGGAGGAAGTGCATCAGCTGAGAAGAGGCATCGAGAAACTGAGAGTTCGCATTGAGGCCGATGAAAAGAAGCAGCTGCACATCGCAGAGAAACTGAAAGAACGCGAG	2107	2146	LSSTQEEVHQLRRGIEKLRVRIEADEKKQLHIAEKLKERE	3	-1.08687	-1.06349	-0.0856118	0.00924203	TRUE	FALSE	TRUE	SURF
CENPF	NM_016343.2	CCDS31023.1	6850	6865	GCCACAGAACAGAGTC	2284	2289	ATEQSL	1	-1.35605	-1.48579	-0.0243606	0.36708	FALSE	TRUE	TRUE	SURF
CENPF	NM_016343.2	CCDS31023.1	7464	7495	CCTTGATGAGGCCAAAAATAATTATATTGTTT	2488	2499	GLDEAKNNYIVL	1	-1.44592	-1.85579	-0.711286	-1.17018	FALSE	FALSE	TRUE	SURF
CENPF	NM_016343.2	CCDS31023.1	7879	7917	GAGATGGCACAGAAAACAGCAGAGCTGCAAGAAGAACTC	2627	2639	EMAQKTAELQEEL	2	-1.55913	-1.32518	-0.267166	-0.000215441	FALSE	FALSE	TRUE	SURF
CENPF	NM_016343.2	CCDS31023.1	8077	8090	AGAGAGGAAATAGC	2693	2697	REEIA	1	-1.576	-1.26054	-0.1546	-0.100712	FALSE	FALSE	TRUE	SURF
CENPF	NM_016343.2	CCDS31023.1	8536	8563	CTGAAAGAAACTCTTGAAGAAAAAACCA	2846	2855	LKETLEEKTK	1	-1.2662	-1.53571	0.141992	-0.22478	FALSE	FALSE	TRUE	SURF
CENPH	NM_022909.3	CCDS3998.1	8	29	AGCAGCCCCAGATGCAAGACGC	3	10	EQPQMQDA	1	-0.842707	-1.10894	-2.57835	-1.04168	FALSE	TRUE	FALSE	SURF
CENPH	NM_022909.3	CCDS3998.1	45	58	CTCCGGAGGGGAAG	15	20	DSGGEG	2	-0.820715	-0.802316	-1.33866	-0.699287	FALSE	TRUE	FALSE	SURF
CENPH	NM_022909.3	CCDS3998.1	103	127	TGCAGCGAGGACCGCATGACCCTGC	35	43	CSEDRMTLL	3	-1.63056	-1.67918	-3.51542	-2.65128	FALSE	FALSE	FALSE	SURF
CENPH	NM_022909.3	CCDS3998.1	570	627	AAACTCAGAGAGGATAAAGATCATACGACAAAACCTACAGATGGAGATAAAAATTACT	190	209	ENSERIKIIRQNLQMEIKIT	2	-1.56937	-0.959496	-1.97959	-1.0712	TRUE	FALSE	TRUE	SURF
CENPH	NM_022909.3	CCDS3998.1	665	696	GGAGTAAAGTCAATTGGGCAGAGGATCCTGCC	222	232	GSKVNWAEDPA	3	-1.09316	-0.811505	-0.444812	-1.28047	TRUE	FALSE	TRUE	SURF
CENPI	NM_006733.3	CCDS14479.1	47	83	CTTCACAAGGTAGTAGTAGTTTTCAGACCACGCTTTC	16	28	TSQGSSSFQTTLS	2	-1.5604	-1.42744	-1.46831	-1.57198	TRUE	TRUE	TRUE	SURF
CENPI	NM_006733.3	CCDS14479.1	248	270	ATAAAGATAAAACCTTGGAAAAA	83	90	NKDKTLEK	1	-1.254	-1.27324	-1.29132	-0.972343	TRUE	FALSE	TRUE	SURF
CENPI	NM_006733.3	CCDS14479.1	373	394	GTAAACACACGGATATTGAAGT	125	132	VNTRILKC	1	-1.24279	-1.16294	-1.57394	-0.851662	TRUE	FALSE	TRUE	SURF
CENPI	NM_006733.3	CCDS14479.1	416	494	TATCAGAAGATTCTGTGGTTAAGGCAGTCTCCTGGCTTTGTGTTGGCAAGTGTTCTGGTAGCACCAAGGTACTTTTTTA	139	165	ISEDSVVKAVSWLCVGKCSGSTKVLFY	6	-0.915322	-0.786071	-1.07874	-1.05373	TRUE	FALSE	TRUE	SURF
CENPI	NM_006733.3	CCDS14479.1	568	587	GCTTCATTGCAAGATGATGC	190	196	ASLQDDA	1	-1.56996	-2.20184	-3.79477	-3.04553	TRUE	FALSE	TRUE	SURF
CENPI	NM_006733.3	CCDS14479.1	732	754	CTTTGCTCCTGCTCTGATTTCAG	244	252	FFAPALISV	1	-0.518432	-1.132	-0.684182	-1.18045	TRUE	FALSE	TRUE	SURF
CENPI	NM_006733.3	CCDS14479.1	806	818	GGAAGACGGCTCT	269	273	WKTAL	1	-0.801226	-0.6786	-1.02351	-0.700451	TRUE	FALSE	TRUE	SURF
CENPI	NM_006733.3	CCDS14479.1	841	852	CGGGGACCTTCT	281	284	RGPS	2	-1.51504	-1.40665	-1.52539	-1.07863	TRUE	FALSE	TRUE	SURF
CENPI	NM_006733.3	CCDS14479.1	922	942	TCAGTTATACCAGTGCTCAAT	308	314	SVIPVLN	1	-1.13286	-1.48472	-1.94415	-1.25266	TRUE	FALSE	TRUE	SURF
CENPI	NM_006733.3	CCDS14479.1	957	986	TAAAGAATGTGGAAAAAAAGAGATGAGTCT	319	329	TKECGKKEMSL	1	-1.2458	-1.26941	-1.02744	-0.771976	TRUE	FALSE	TRUE	SURF
CENPI	NM_006733.3	CCDS14479.1	1171	1191	TGGTTGAGTCAAACATTACAA	391	397	WLSQTLQ	1	-3.09463	-3.41704	-3.5427	-3.32354	TRUE	FALSE	TRUE	SURF
CENPI	NM_006733.3	CCDS14479.1	1228	1268	CATGGAAAAGAATTTACCAACTTCCTGGATACCATCATCAG	410	423	HGKEFTNFLDTIIR	4	-0.615892	-0.509	-0.370858	0.0641108	TRUE	FALSE	TRUE	SURF
CENPI	NM_006733.3	CCDS14479.1	1288	1299	GAGGGGTTTTAT	430	433	EGFY	1	-2.44059	-2.14085	-1.84996	-2.3324	TRUE	FALSE	TRUE	SURF
CENPI	NM_006733.3	CCDS14479.1	1329	1376	TCCTCTCTGGGATGGCCTTTGTTGTCGGTCACAGTTCCTTCAGCTTGT	443	459	LPLWDGLCCRSQFLQLV	4	-1.58936	-1.4346	-1.3411	-1.59699	TRUE	FALSE	TRUE	SURF
CENPI	NM_006733.3	CCDS14479.1	1604	1665	AACTGATCCACTATGTAGGGTGGCTATCCACTACTGCAATGCGCTTGGAGAGCAACAATACT	535	555	KLIHYVGWLSTTAMRLESNNT	3	-1.80911	-1.65649	-2.00905	-1.80877	FALSE	FALSE	FALSE	SURF
CENPI	NM_006733.3	CCDS14479.1	1703	1741	TGTGTGACATATATATAAATTATAACCTTCCATTAGTGG	568	581	VCDIYINYNLPLVV	2	-2.77246	-2.94144	-2.06096	-2.07521	FALSE	FALSE	FALSE	SURF
CENPI	NM_006733.3	CCDS14479.1	1756	1771	GGGATCTTCTATTCTG	586	591	GIFYSA	1	-1.53672	-1.6945	-2.40201	-2.86243	FALSE	FALSE	FALSE	SURF
CENPI	NM_006733.3	CCDS14479.1	1943	1963	TTGGTTGCCTGTGGACGTCCA	648	655	VGCLWTSK	1	-1.75162	-1.60863	-2.15882	-1.87761	FALSE	FALSE	FALSE	SURF
CENPI	NM_006733.3	CCDS14479.1	2032	2061	AACAGTTTAAATGTAGTCCATCATCCTTCT	678	687	NSLNVVHHPS	2	-0.991175	-0.946639	-1.45424	-0.593255	FALSE	FALSE	FALSE	SURF
CENPK	NM_001267038.1	CCDS3984.1	35	93	CATTTCTTCACATTCTCTAATAAGTTCTTCTTCAGTATTTGTAACATCTCCCACATCTG	12	31	TDVGDVTNTEEELIRECEEM	2	-1.35653	-1.14081	-1.19262	-1.04814	TRUE	TRUE	FALSE	SURF
CENPK	NM_001267038.1	CCDS3984.1	208	227	TTCTGCCATTGACTGAGTTC	70	76	ELSQWQK	2	-2.55769	-2.6185	-2.78558	-2.56754	TRUE	FALSE	FALSE	SURF
CENPK	NM_001267038.1	CCDS3984.1	316	340	TTGACTCCTTAGTGGACAGTACCAT	106	114	MVLSTKESK	1	-2.50044	-2.49638	-3.12745	-2.21756	TRUE	FALSE	TRUE	SURF
CENPK	NM_001267038.1	CCDS3984.1	535	553	CTAGAAACTCGCCCAAGGT	179	185	TLGEFLE	2	-1.77408	-2.03338	-2.77715	-1.95988	TRUE	FALSE	FALSE	SURF
CENPK	NM_001267038.1	CCDS3984.1	717	733	GCTCAACATAAGGTGGC	239	245	WPPYVEL	1	-2.90325	-2.22195	-2.96545	-4.03616	TRUE	FALSE	FALSE	SURF
CENPK	NM_001267038.1	CCDS3984.1	776	794	TCTAATCTTATTCGGGTTG	259	265	PTRIRLE	1	-1.76297	-1.10242	-1.00446	-0.969593	TRUE	FALSE	FALSE	SURF
CENPM	NM_024053.4	CCDS14025.1	17	52	TGGTGGCCGTGTTCAGGCCGGGCAGCTTGTCCAGGG	6	18	PLDKLPGLNTATI	5	-1.47386	-1.83545	-2.1321	-2.41021	TRUE	FALSE	TRUE	SURF
CENPM	NM_024053.4	CCDS14025.1	100	127	CGGAGGCGCAGTCCTCTTTGAGCATCGA	34	43	SMLKEDCASE	2	-1.99791	-2.44221	-3.37696	-3.89584	TRUE	FALSE	TRUE	SURF
CENPM	NM_024053.4	CCDS14025.1	143	193	GGTCAATTCGGGGCCGATTCACACTGGAGGGCAAAGGGAGGGACTTTGCCA	48	65	LAKSLPLPSSVNRPRIDL	5	-2.0676	-2.16538	-1.86548	-2.6114	TRUE	FALSE	TRUE	SURF
CENPM	NM_024053.4	CCDS14025.1	250	268	CATCCACATGGCGCAGGGA	84	90	SLRHVDA	2	-2.44981	-2.48491	-3.26241	-4.43224	TRUE	FALSE	TRUE	SURF
CENPM	NM_024053.4	CCDS14025.1	315	338	TGAATGCTGCAGTGGCTCTCCCGC	105	113	GRESHCSIH	2	-1.57162	-1.48008	-2.38359	-2.50414	TRUE	FALSE	TRUE	SURF
CENPM	NM_024053.4	CCDS14025.1	349	364	GGGCCAGCTTCACCAC	117	122	VVKLAH	1	-2.81756	-3.14073	-5.11373	-5.21496	TRUE	FALSE	TRUE	SURF
CENPM	NM_024053.4	CCDS14025.1	377	389	TAGAGCAGGGGGC	126	130	SPLLY	1	-2.53926	-2.32318	-2.12952	-3.4445	TRUE	FALSE	TRUE	SURF
CENPM	NM_024053.4	CCDS14025.1	426	450	CAGCACGCGCACCAGGCGCTGCGCC	142	150	MAQRLVRVL	3	0.209686	0.0132411	-0.176847	-0.597197	TRUE	FALSE	TRUE	SURF
CENPM	NM_024053.4	CCDS14025.1	468	486	AGCTGAGACACCGGGCACG	156	162	HVPGVSA	2	-1.13811	-1.4682	-1.42543	-2.30269	TRUE	FALSE	TRUE	SURF
CENPT	NM_025082.9	CCDS42182.1	82	100	CACTCCGGGGTCGCCGCGG	28	34	PRRPRSA	2	-1.11563	-1.12609	-1.2126	-1.41748	TRUE	TRUE	FALSE	SURF
CENPT	NM_025082.9	CCDS42182.1	165	180	TCTGGCTATCGTCCTT	55	60	TRTIAR	1	-0.696567	-1.08167	-0.0395543	-0.9512	TRUE	TRUE	FALSE	SURF
CENPT	NM_025082.9	CCDS42182.1	295	317	TCAGGCATCAGGATGGAAGATTC	99	106	ESSILMPE	3	-1.10399	-1.2548	-1.10166	-1.48395	TRUE	TRUE	FALSE	SURF
CENPT	NM_025082.9	CCDS42182.1	414	426	GGTTGTGGGGGGC	138	142	EPPTT	1	-2.11526	-1.90179	-1.03764	-1.37128	TRUE	TRUE	FALSE	SURF
CENPT	NM_025082.9	CCDS42182.1	443	477	CAGTCTCAGCCTCTGTTTCCTCCTGCCAGGGGCCA	148	159	LAPGRRKQRLRL	3	-0.82636	-1.1221	-0.725601	-1.62213	TRUE	TRUE	FALSE	SURF
CENPT	NM_025082.9	CCDS42182.1	504	519	GGAGAGAGACAGCCCC	168	173	QGLSLS	2	-1.65397	-1.3732	-1.00689	-1.78399	TRUE	TRUE	FALSE	SURF
CENPT	NM_025082.9	CCDS42182.1	537	556	TGAGGGAAGAGGCATCAGCA	179	186	NADASSLT	2	-1.35162	-1.16124	-0.804323	-1.91179	TRUE	TRUE	FALSE	SURF
CENPT	NM_025082.9	CCDS42182.1	645	661	CACCCACGTCTACAGCT	215	221	RAVDVGA	1	-0.820776	-1.27451	-1.31346	-2.18128	TRUE	FALSE	FALSE	SURF
CENPT	NM_025082.9	CCDS42182.1	990	1012	CCATCTTTTTCTCTGCCTCTTCA	330	338	VEEAEKKME	2	-1.31685	-1.5372	-1.04338	-1.19222	TRUE	TRUE	FALSE	SURF
CENPT	NM_025082.9	CCDS42182.1	1199	1222	GAGACTCAGGGGTGCTGGAGGCCG	400	408	SASSTPESL	3	-1.12252	-1.38549	-1.6327	-1.61445	TRUE	TRUE	FALSE	SURF
CENPT	NM_025082.9	CCDS42182.1	1356	1387	AGTGGCTCAGTCCAGCCTTGTGGGGATCTTGC	452	463	RQDPHKAGLSHY	3	-1.08301	-1.07275	-0.70415	-1.26954	TRUE	TRUE	TRUE	SURF
CENPT	NM_025082.9	CCDS42182.1	1422	1453	TCTCCACCATCTCAAGAGCCTTCCTCTCCATG	474	485	PMERKALEMVEK	3	-2.93749	-2.84846	-1.8072	-4.08636	TRUE	FALSE	TRUE	SURF
CENPT	NM_025082.9	CCDS42182.1	1608	1620	GGGCAGGTGCCGC	536	540	ERHLP	1	-1.08465	-1.36604	-0.82997	-2.0022	TRUE	FALSE	TRUE	SURF
CENPT	NM_025082.9	CCDS42182.1	1632	1660	CACTGTATGCACAGGGGATGAGCAGCTGC	544	554	RQLLIPCAYSG	3	-2.12461	-2.70716	-3.06488	-4.48082	TRUE	FALSE	TRUE	SURF
CENPW	NM_001286524.2	CCDS69196.1	42	80	GCGGAAGGCTCCCCGTGGCTTTCTAAAGCGAGTCTTCAA	14	27	KRKAPRGFLKRVFK	6	-1.59885	-2.17083	-3.37729	-4.24399	TRUE	FALSE	TRUE	SURF
CENPW	NM_001286524.2	CCDS69196.1	105	118	GGAGAAAAGTGGTG	35	40	LEKSGD	1	-2.30937	-2.72519	-3.57843	-4.52197	TRUE	FALSE	TRUE	SURF
CENPX	NM_001271006.1	CCDS59303.1	3	21	TCCAGCTCCTGCTCCCTCC	1	7	MEGAGAG	4	-1.03162	-1.00873	-1.84321	-1.23181	FALSE	TRUE	FALSE	SURF
CKAP5	NM_001008938.4	CCDS31477.1	79	99	CTTCAGGGCCTCTTCATACCC	27	33	GYEEALK	1	-2.87455	-2.34359	-2.21775	-2.54237	FALSE	FALSE	TRUE	SURF
CKAP5	NM_001008938.4	CCDS31477.1	122	164	TTTTTGATCAATCCTAAAAATTTGGACCACTCTGGGCTCTTTT	41	55	EKSPEWSKFLGLIKK	2	-1.07692	-1.32138	-2.46834	-0.983428	FALSE	FALSE	TRUE	SURF
CKAP5	NM_001008938.4	CCDS31477.1	255	318	CTTGGCTTTAGCTTTAGGTTGATTGAACACCTTACTTACAACACCTGACACAACTTCTCCTGTG	85	106	TTGEVVSGVVSKVFNQPKAKAK	5	-0.846064	-0.941139	-1.18706	-1.14371	FALSE	FALSE	TRUE	SURF
CKAP5	NM_001008938.4	CCDS31477.1	360	412	GATTCTTATTGTCCAAGCCTTTCAGGAGCTCTTCTTGAACAGCCTCTCCTTTC	120	138	EKGEAVQEELLKGLDNKNP	2	-1.35102	-1.581	-2.63356	-2.46793	FALSE	FALSE	TRUE	SURF
CKAP5	NM_001008938.4	CCDS31477.1	437	452	GCTTTCCTCAGTGTCT	146	151	ETLRKA	1	-0.910349	-1.07972	-1.25582	-3.31658	FALSE	FALSE	TRUE	SURF
CKAP5	NM_001008938.4	CCDS31477.1	541	573	AATCTCCACAGCAATTAGTTTGGCTTCATCTCG	181	191	RDEAKLIAVEI	2	-0.445604	-0.238269	-0.700174	-0.623701	FALSE	FALSE	TRUE	SURF
CKAP5	NM_001008938.4	CCDS31477.1	684	698	CGAAGAAATCGAGTA	228	233	PTRFLR	1	-1.88027	-2.20103	-2.81898	-2.6189	FALSE	FALSE	TRUE	SURF
CKAP5	NM_001008938.4	CCDS31477.1	771	786	CACCTCATCACCATCA	257	262	DDGDEV	2	-1.45583	-1.27027	-1.02822	-1.30972	FALSE	TRUE	FALSE	SURF
CKAP5	NM_001008938.4	CCDS31477.1	878	918	TAGTACTTCTACAGACTCCAGGGCCTCTTTTCTCTCTTGCC	293	306	WQERKEALESVEVL	3	-2.88002	-3.04494	-2.72956	-2.66196	FALSE	FALSE	TRUE	SURF
CKAP5	NM_001008938.4	CCDS31477.1	989	1008	CAACATGACATTGGTGTCCT	330	336	KDTNVML	2	-1.53379	-1.63273	-1.74745	-1.89589	FALSE	FALSE	TRUE	SURF
CKAP5	NM_001008938.4	CCDS31477.1	1045	1056	CCTTAGCCCAAC	349	352	VGLR	1	-1.21164	-1.76327	-1.04484	-1.8648	FALSE	FALSE	TRUE	SURF
CKAP5	NM_001008938.4	CCDS31477.1	1108	1172	GTAAGGAAGATTGCATCAATTGCCTCCTGCAGGGCTTGTACCACTTGAGGTTTCTTCTCTTTGAA	370	391	FKEKKPQVVQALQEAIDAIFLT	3	-2.02209	-2.21239	-1.69396	-1.97688	FALSE	FALSE	TRUE	SURF
CKAP5	NM_001008938.4	CCDS31477.1	1180	1312	TTAGCAAGCTCTTTGGCAGGGTAGAAGCAGTGCAGTGGCGGAAACTTCTTGCAATAAAAAGAGATGTCTGCTGCTTGATGGTTGGATTTTTATTATCCATTACTGCTAAAACATCCTCACTGATGTTCTGTAG	394	438	LQNISEDVLAVMDNKNPTIKQQTSLFIARSFRHCTASTLPKSLLK	5	-2.12864	-2.01032	-1.94108	-1.95816	FALSE	FALSE	TRUE	SURF
CKAP5	NM_001008938.4	CCDS31477.1	1367	1382	TCAAATGCGGCATCTC	456	461	RDAAFE	1	-3.16035	-3.36915	-4.13948	-2.52581	TRUE	FALSE	TRUE	SURF
CKAP5	NM_001008938.4	CCDS31477.1	1406	1416	CTCGCCAACCA	469	472	VVGE	1	-0.327543	-0.446689	-0.934416	-1.48553	TRUE	FALSE	TRUE	SURF
CKAP5	NM_001008938.4	CCDS31477.1	1427	1456	TGAGTTTGTCCACATCAGCTAGGAATGGGT	476	486	NPFLADVDKLK	2	-1.98799	-2.37202	-2.8833	-2.11568	FALSE	FALSE	TRUE	SURF
CKAP5	NM_001008938.4	CCDS31477.1	1490	1506	ACCATGTATCAGTTCTA	497	502	VELIHG	1	-1.27186	-1.45557	-1.79254	-1.88839	FALSE	FALSE	TRUE	SURF
CKAP5	NM_001008938.4	CCDS31477.1	1722	1734	CTCCAGTCCTTTC	574	578	KKGLE	1	-0.82177	-0.886983	-0.965718	-0.92686	FALSE	TRUE	FALSE	SURF
CKAP5	NM_001008938.4	CCDS31477.1	1822	1849	GCCTTTCTTTCCAGTTACTGCTGTCAAG	608	617	LDSSNWKERL	2	-0.7714	-0.661815	-0.648258	-1.17393	FALSE	FALSE	TRUE	SURF
CKAP5	NM_001008938.4	CCDS31477.1	1908	1927	TCCTCACTAATGCCTGGCAT	636	643	PCQALVRM	2	-1.21653	-1.55643	-1.49974	-1.41583	FALSE	FALSE	TRUE	SURF
CKAP5	NM_001008938.4	CCDS31477.1	2051	2124	TTCGGCTATTGCTGTCATAGCTTCTTTTGCATTGTTCCCACATTTCACATCTCCAATCTTGTCCACAAGGCCAT	684	708	DGLVDKIGDVKCGNNAKEAMTAIAE	5	-1.32155	-1.47107	-1.12257	-1.81016	FALSE	FALSE	TRUE	SURF
CKAP5	NM_001008938.4	CCDS31477.1	2136	2148	AGCAGTCCATGGT	712	716	LPWTA	1	-3.33846	-2.94263	-3.78113	-3.04365	FALSE	FALSE	TRUE	SURF
CKAP5	NM_001008938.4	CCDS31477.1	2330	2358	AACATACAGATACATCACGCCAAGCAGGG	777	786	TLLGVMYLYV	3	-1.90515	-2.15082	-1.84202	-1.95007	FALSE	FALSE	TRUE	SURF
CKAP5	NM_001008938.4	CCDS31477.1	2402	2429	TCAAATTCTGCATCTATCTGGGATAGGA	801	810	LLSQIDAEFE	2	-1.65234	-1.53827	-1.78721	-1.84344	FALSE	FALSE	TRUE	SURF
CKAP5	NM_001008938.4	CCDS31477.1	2456	2473	AAATTCCTCTGGTTGGAG	819	825	APTRGIS	1	-2.11227	-2.07785	-1.98874	-2.40231	FALSE	TRUE	FALSE	SURF
CKAP5	NM_001008938.4	CCDS31477.1	2517	2542	CATCATTGCTCCCGTCATCTGGTTCA	839	848	DEPDDGSNDV	1	-0.727132	-0.635621	-1.64882	-1.54715	FALSE	TRUE	FALSE	SURF
CKAP5	NM_001008938.4	CCDS31477.1	2591	2609	CCAATCTTAGATACCAACT	864	870	ELVSKIG	2	-1.58187	-1.67682	-1.58061	-1.75682	TRUE	FALSE	TRUE	SURF
CKAP5	NM_001008938.4	CCDS31477.1	2650	2700	TTCACCTATATTCGGTTGGATAAATTTTGCGTCATTAATAATACCTGCCAC	884	900	VAGIINDAKFIQPNIGE	2	-1.02412	-1.15484	-1.01259	-0.958186	TRUE	FALSE	TRUE	SURF
CKAP5	NM_001008938.4	CCDS31477.1	2909	2937	TTCCAGCCATTCCTTCATGCCAGTCTGTT	970	979	EQTGMKEWLE	3	-1.69646	-1.83085	-2.16254	-1.91507	TRUE	FALSE	TRUE	SURF
CKAP5	NM_001008938.4	CCDS31477.1	3013	3034	TGGAACGAAGAGTAGGTAGTTT	1005	1012	KLPTLRST	1	-3.59682	-3.68406	-3.95827	-3.86518	TRUE	FALSE	TRUE	SURF
CKAP5	NM_001008938.4	CCDS31477.1	3051	3080	AGGCAGGAGTAGAGATGAGGAACACAAAGG	1017	1027	ILCVPHLYSCL	4	-1.58011	-1.92447	-1.87549	-1.98578	TRUE	FALSE	TRUE	SURF
CKAP5	NM_001008938.4	CCDS31477.1	3097	3111	CTTCTTTCGCACATC	1033	1037	DVRKK	1	-1.99009	-1.70201	-1.77247	-1.49522	TRUE	FALSE	TRUE	SURF
CKAP5	NM_001008938.4	CCDS31477.1	3123	3136	TGAAGAATGGCAAG	1041	1046	ALPFFM	1	-1.15087	-1.08783	-0.837942	-0.807437	TRUE	FALSE	TRUE	SURF
CKAP5	NM_001008938.4	CCDS31477.1	3492	3515	ATCCTTTGCTCTTTTCCATTTGGA	1164	1172	VPNGKEQRM	1	-1.83614	-1.71936	-2.04209	-2.22502	FALSE	TRUE	TRUE	SURF
CKAP5	NM_001008938.4	CCDS31477.1	3551	3603	AGACATTTGAGTCTTTAGTTGCTCAATGTATTCATCCCGTGGGGTAGTAAAAT	1184	1201	NFTTPRDEYIEQLKTQMS	1	-3.15974	-2.88149	-3.38658	-2.88937	FALSE	FALSE	TRUE	SURF
CKAP5	NM_001008938.4	CCDS31477.1	3643	3673	CAAGGGCTTTGTTATGATGCTGAAAGTCTGA	1215	1225	SDFQHHNKALA	1	-2.47252	-2.56199	-3.40558	-3.09057	FALSE	FALSE	TRUE	SURF
CKAP5	NM_001008938.4	CCDS31477.1	3869	3884	ACAAGATAGGGGATGA	1290	1295	FIPYLV	2	-2.01748	-1.68954	-1.60255	-1.76764	TRUE	FALSE	TRUE	SURF
CKAP5	NM_001008938.4	CCDS31477.1	3902	3939	CAGGATGGCACGAACATCTTTACGAATGACATCCTTTG	1301	1313	PKDVIRKDVRAIL	2	-3.14445	-2.96847	-3.16149	-2.90569	TRUE	FALSE	TRUE	SURF
CKAP5	NM_001008938.4	CCDS31477.1	4056	4085	GGTTGGCAAACATTCATGCCATAGGACTCA	1352	1362	VESYGMNVCQP	1	-3.47615	-3.28689	-3.56371	-2.40626	TRUE	FALSE	TRUE	SURF
CKAP5	NM_001008938.4	CCDS31477.1	4112	4187	ACATTGTACACCGTTACAATGGTGTTGAGTGCAGCATTGCGTACAGCATTGTCACGGTCTCCTATGTGAACAGCTA	1371	1396	IAVHIGDRDNAVRNAALNTIVTVYNV	4	-1.53287	-1.93358	-2.05578	-1.8313	TRUE	FALSE	TRUE	SURF
CKAP5	NM_001008938.4	CCDS31477.1	4241	4267	ACCGCTTAATCCTCTCCTCGAGCATGC	1414	1423	SMLEERIKRS	2	-0.949882	-0.874101	-0.783327	-1.11265	TRUE	TRUE	TRUE	SURF
CKAP5	NM_001008938.4	CCDS31477.1	4366	4383	AGACATGTCCTCAGCTGG	1456	1461	PAEDMS	1	-0.71033	-1.08264	-0.942701	-1.12867	FALSE	TRUE	FALSE	SURF
CKAP5	NM_001008938.4	CCDS31477.1	4412	4426	CCTCAGGATGCCCAC	1471	1476	SGHPEA	1	-1.69038	-1.79236	-1.96869	-2.07068	FALSE	TRUE	FALSE	SURF
CKAP5	NM_001008938.4	CCDS31477.1	4438	4450	ATTCTCGGCGGAC	1480	1484	VRREF	1	-1.56306	-1.73354	-2.64383	-2.86214	FALSE	TRUE	FALSE	SURF
CKAP5	NM_001008938.4	CCDS31477.1	4484	4504	TTTCACATCGGACTGTACCAT	1495	1502	NGTVRCEM	1	-1.4462	-1.11119	-1.3203	-0.689693	FALSE	FALSE	FALSE	SURF
CKAP5	NM_001008938.4	CCDS31477.1	4530	4553	AGGACTGGCTCAAAAATGTCATCC	1510	1518	LDDIFEPVL	1	-0.452291	-0.290688	-1.11475	-1.23311	FALSE	FALSE	FALSE	SURF
CKAP5	NM_001008938.4	CCDS31477.1	4757	4802	GCCATGTGTGTGTTGTAGATGAGTCTTAGCTGCATAAAAGTGGCTA	1586	1601	IATFMQLRLIYNTHMA	2	-1.74474	-1.29954	-1.74997	-1.94526	FALSE	FALSE	FALSE	SURF
CKAP5	NM_001008938.4	CCDS31477.1	4833	4852	TGATACAGCTATACAACTTG	1611	1618	IKLYSCII	1	-0.884238	-0.458848	-0.974649	-0.674724	FALSE	FALSE	FALSE	SURF
CKAP5	NM_001008938.4	CCDS31477.1	4917	4950	CATTAAGGTGATGAGGCCATGCATTAGGTCTTTT	1639	1650	LKDLMHGLITLM	3	-1.5984	-1.57667	-1.30605	-1.7487	FALSE	FALSE	FALSE	SURF
CKAP5	NM_001008938.4	CCDS31477.1	4991	5023	CCTTCACCACCAAGAGGTTCACAGAGCGGATGA	1664	1675	VIRSVNLLVVKV	4	-0.587931	-0.788791	-0.989692	-1.39652	FALSE	FALSE	FALSE	SURF
CKAP5	NM_001008938.4	CCDS31477.1	5040	5053	GGATGTTGGTCTGG	1680	1685	DQTNIL	2	-1.6371	-2.36519	-2.91436	-1.73677	FALSE	FALSE	FALSE	SURF
CKAP5	NM_001008938.4	CCDS31477.1	5059	5074	GCAAAACAAGTAGGGC	1687	1692	ALLVLL	2	-2.94828	-2.70239	-2.33267	-2.12241	FALSE	FALSE	FALSE	SURF
CKAP5	NM_001008938.4	CCDS31477.1	5172	5190	GTCTAGGTTAATGCTATTG	1724	1730	INSINLD	2	-1.09628	-1.03646	-0.522354	-0.402044	FALSE	FALSE	FALSE	SURF
CKAP5	NM_001008938.4	CCDS31477.1	5620	5635	AGCTCTGGAAGAACTG	1874	1879	QFFQSY	2	-1.98653	-2.16257	-2.93663	-2.71488	FALSE	FALSE	FALSE	SURF
CKAP5	NM_001008938.4	CCDS31477.1	5668	5688	ACGACCTTTGCCCTCCCTCTC	1890	1896	EREGKGR	2	-1.90153	-1.85017	-1.98876	-2.02603	FALSE	TRUE	FALSE	SURF
CKAP5	NM_001008938.4	CCDS31477.1	5785	5803	AGACAGATGGCCCCACTTC	1929	1935	EVGPSVY	2	-0.476751	-0.682997	-0.795532	-1.48304	FALSE	FALSE	TRUE	SURF
CKAP5	NM_001008938.4	CCDS31477.1	5825	5851	TGTTGTCCAGACCACATCGCTGTCGGA	1942	1951	LRQRCGLDNT	3	-1.1324	-1.16354	-2.46922	-2.963	FALSE	TRUE	TRUE	SURF
CKAP5	NM_001008938.4	CCDS31477.1	5903	5917	AGGCGACAGTAGGAA	1968	1973	VPTVAS	1	-1.07485	-1.12509	-1.27723	-1.93478	FALSE	TRUE	FALSE	SURF
CKAP5	NM_001008938.4	CCDS31477.1	5934	5954	AGCTGAGAGAGTTTGCTGTGG	1978	1985	LHSKLSQL	2	-0.624576	-0.487779	-1.57023	-1.92346	FALSE	TRUE	FALSE	SURF
DSN1	NM_001145315.2	CCDS13286.1	934	957	CTGTACTGACACCTTCTGGAAGCA	312	319	CFQKVSVQ	3	-0.276913	-0.938181	-1.70073	-1.99788	TRUE	FALSE	TRUE	SURF
KIF2C	NM_006845.10	CCDS512.1	27	39	CCGCCTGTTTCCC	9	13	ARLFP	1	-1.42541	-1.46454	-0.0299144	-0.158097	FALSE	FALSE	FALSE	SURF
KIF2C	NM_006845.10	CCDS512.1	143	161	GAGGTGCCACAAAGGGCAA	48	54	GGATKGK	2	-2.45397	-2.49412	-0.0988137	-0.287961	FALSE	FALSE	FALSE	SURF
KIF2C	NM_006845.10	CCDS512.1	335	350	CTCGCATGTCCACTGT	112	117	TRMSTV	1	-1.57429	-1.7015	-0.146779	-0.414232	FALSE	TRUE	FALSE	SURF
KIF2C	NM_006845.10	CCDS512.1	384	398	CATGGAGGTGGAGCT	128	133	DMEVEL	1	-2.01197	-1.65042	-2.33821	-1.16543	FALSE	TRUE	FALSE	SURF
KIF2C	NM_006845.10	CCDS512.1	464	480	CTGCAGTGGCTGAAATA	155	160	PAVAEI	1	-2.3035	-1.87066	-1.66458	-2.12873	FALSE	TRUE	FALSE	SURF
KIF2C	NM_006845.10	CCDS512.1	500	515	AGGAGATGGAAGAGCA	167	172	EEMEEQ	1	-1.70447	-1.40298	-0.793252	-0.910978	FALSE	TRUE	FALSE	SURF
KIF2C	NM_006845.10	CCDS512.1	986	1002	CAAGGCCACTGGTACAG	329	334	ARPLVQ	2	-1.496	-1.51091	0.0124023	0.116823	TRUE	FALSE	TRUE	SURF
KIF2C	NM_006845.10	CCDS512.1	1109	1127	CCAAAGGGATCTATGCCAT	370	376	SKGIYAM	2	-2.00644	-1.84228	-0.436812	-0.401425	TRUE	FALSE	TRUE	SURF
KIF2C	NM_006845.10	CCDS512.1	1139	1159	ACGTCTTCCTCCTGAAGAATC	380	387	DVFLLKNQ	2	-1.70201	-1.75468	-0.0317389	-0.185882	TRUE	FALSE	TRUE	SURF
KIF2C	NM_006845.10	CCDS512.1	1381	1394	ACATTTGCCAACTC	461	465	TFANS	1	-2.17026	-1.85739	-1.15847	-0.578055	TRUE	FALSE	TRUE	SURF
KIF2C	NM_006845.10	CCDS512.1	1407	1422	CTCCCACGCGTGCTTC	469	474	RSHACF	1	-1.92397	-2.03745	-0.927198	-0.751089	TRUE	FALSE	TRUE	SURF
KIF2C	NM_006845.10	CCDS512.1	1446	1459	GAGAATGCATGGCA	482	487	GRMHGK	1	-1.19535	-1.63373	-0.40176	0.169772	TRUE	FALSE	TRUE	SURF
KIF2C	NM_006845.10	CCDS512.1	1498	1516	GCGGACACTTCCAGTGCTG	500	506	ADTSSAD	1	-1.06578	-1.32321	0.476389	-0.471632	TRUE	TRUE	TRUE	SURF
KIF2C	NM_006845.10	CCDS512.1	1530	1565	CATGGAGGGCGCAGAAATCAACAAGAGTCTCTTAGC	510	522	RMEGAEINKSLLA	1	-3.12665	-3.412	0.0393913	-0.523642	TRUE	FALSE	TRUE	SURF
KIF2C	NM_006845.10	CCDS512.1	1637	1650	AGGTGCTGAGGGAC	546	550	QVLRD	1	-1.8209	-1.8089	-0.551158	-0.541972	TRUE	FALSE	TRUE	SURF
KIF2C	NM_006845.10	CCDS512.1	1712	1744	CCTGTGAATATACTTTAAACACCCTGAGATATG	571	582	SCEYTLNTLRYA	2	-1.72161	-1.92758	-0.318	-0.211743	TRUE	FALSE	TRUE	SURF
KIF2C	NM_006845.10	CCDS512.1	1759	1778	GAGCTGAGCCCCCACAGTGG	587	593	ELSPHSG	1	-1.49165	-1.4952	0.365992	-0.243269	FALSE	TRUE	FALSE	SURF
KIF2C	NM_006845.10	CCDS512.1	1934	1953	AGGAGAAGGCTATGGAAGAG	645	651	EEKAMEE	2	-2.45268	-2.74773	-1.58875	-1.20229	FALSE	FALSE	FALSE	SURF
KIF18A	NM_031217.3	CCDS7867.1	29	51	ACGAACTACTACTTTCATATGGT	10	17	HHMKVVVR	1	-2.32529	-4.05265	-1.31438	-2.61721	FALSE	FALSE	TRUE	SURF
KIF18A	NM_031217.4	CCDS7867.1	87	110	ACAACATGAACCACTTTATGAAAT	29	37	GFHKVVHVV	2	-1.60189	-1.61795	0.0296855	-1.34064	TRUE	FALSE	TRUE	SURF
KIF18A	NM_031217.5	CCDS7867.1	304	321	GCAATTATATCCATTCAA	102	107	LNGYNC	1	-1.71615	-1.92098	-0.511252	-2.25406	TRUE	FALSE	TRUE	SURF
KIF18A	NM_031217.3	CCDS7867.1	333	344	GTGGCACCATAG	111	115	AYGAT	2	-1.73518	-1.94029	0.132838	-2.15634	TRUE	FALSE	TRUE	SURF
KIF18A	NM_031217.4	CCDS7867.1	357	385	CATCAGCTGATCCTAGCATAGTGTGGGTC	119	129	KTHTMLGSADE	1	-2.06785	-2.31457	-0.735383	-2.41947	TRUE	FALSE	TRUE	SURF
KIF18A	NM_031217.5	CCDS7867.1	410	459	ACATATTTTCTCTTCTTTAATCTCATCCATGCATTTGTAAAGGTGTAACA	137	153	MLHLYKCMDEIKEEKIC	1	-3.06963	-3.0953	-0.730376	-2.89151	TRUE	FALSE	TRUE	SURF
KIF18A	NM_031217.5	CCDS7867.1	524	542	TCCCGGACAGCAAGTGGCC	175	181	GPLAVRE	1	-2.01229	-2.71186	-0.678539	-2.76783	TRUE	FALSE	TRUE	SURF
KIF18A	NM_031217.3	CCDS7867.1	660	673	ATGTGGCATTCATA	220	225	DMNATS	1	-3.87355	-3.77052	-0.836483	-4.58338	TRUE	TRUE	TRUE	SURF
KIF18A	NM_031217.4	CCDS7867.1	766	779	GCCAGGTCAATGAG	256	260	LIDLA	2	-1.33256	-1.75004	-0.453953	-1.2887	TRUE	FALSE	TRUE	SURF
KIF18A	NM_031217.5	CCDS7867.1	804	816	CCCCTTAGCACCG	268	272	SGAKG	1	-1.38066	-1.85676	-0.529088	-0.893993	TRUE	TRUE	TRUE	SURF
KIF18A	NM_031217.3	CCDS7867.1	981	1024	TGTCATCGTAGAATACAGAGGAAGGACTAACAGCAGCTATCATT	327	342	IMIAAVSPSSVFYDDT	1	-1.1285	-1.22408	0.282901	-0.995791	TRUE	FALSE	TRUE	SURF
KIF18A	NM_031217.5	CCDS7867.1	1892	1920	TTGTGGAAAGGTCATAAGAACAGAAATCC	631	640	ISVLMTFPQ	2	-1.64361	-1.75224	-0.74322	-1.61317	FALSE	FALSE	FALSE	SURF
KIF18A	NM_031217.3	CCDS7867.1	1999	2024	GGAGATGGCATTAGTTTTCTCCGAGT	667	675	TRRKLMPSP	2	-1.06346	-1.28276	0.0679769	-0.745645	FALSE	TRUE	FALSE	SURF
KIF18A	NM_031217.4	CCDS7867.1	2043	2120	GGTGTATATACAATAGGCTGAAGTTCTTTGCTAAGAGAATCATTGAGCTGCACACTTTGAGATGGTGGAGACTTTAGA	681	707	TLKSPPSQSVQLNDSLSKELQPIVYTP	2	-2.14128	-1.83274	-0.654836	-1.63937	FALSE	TRUE	FALSE	SURF
KIF18A	NM_031217.3	CCDS7867.1	2280	2291	TCCTGTCCACAT	760	764	ECGQE	2	-1.87012	-2.36152	0.138483	-0.967637	FALSE	FALSE	FALSE	SURF
KIF18A	NM_031217.4	CCDS7867.1	2452	2469	CATTGCCATGTAGGATGG	818	823	PSYMAM	1	-2.5477	-2.94811	0.129147	-2.27816	FALSE	FALSE	TRUE	SURF
KNL1	NM_170589.14	CCDS42023.1	79	91	TTGAAACCCCCAA	27	31	LKPPR	1	-1.91156	-1.52978	-1.00841	-0.763575	FALSE	TRUE	TRUE	SURF
KNL1	NM_170589.15	CCDS42023.1	109	121	CTCAGAGGTGGGA	37	41	LRGGN	1	-1.03983	-0.646976	-0.845216	-0.657473	FALSE	TRUE	FALSE	SURF
KNL1	NM_170589.16	CCDS42023.1	260	281	CAATGGTGCCATCTCAGCTGCA	87	94	AMVPSQLQ	1	-0.0169488	-0.0149971	-0.0508427	0.161246	FALSE	FALSE	FALSE	SURF
KNL1	NM_170589.17	CCDS42023.1	917	942	GGATGAATTTCACCCAGTGTCATACA	306	314	GMNFTQCHT	1	-1.72803	-1.2665	-1.31924	-0.600165	FALSE	FALSE	TRUE	SURF
KNL1	NM_170589.18	CCDS42023.1	958	971	TTGATTCCCACATC	320	324	LIPTS	1	-1.47635	-1.15051	-1.40834	-1.02422	FALSE	TRUE	FALSE	SURF
KNL1	NM_170589.19	CCDS42023.1	983	993	ACTCACGGGAA	328	331	NSRE	1	-1.84221	-1.51533	-1.30987	-0.549849	FALSE	TRUE	FALSE	SURF
KNL1	NM_170589.20	CCDS42023.1	1043	1065	CATTTAACCACACTTTGCAGATC	348	355	TFNHTLQI	1	-1.65882	-1.31663	-1.91883	-0.970683	FALSE	FALSE	TRUE	SURF
KNL1	NM_170589.21	CCDS42023.1	1177	1237	AAACAAAATACTGCTTTTCAAGACCTTTCCATAAACTCTGCAGACAAAATACATATTACCA	393	413	KQNTAFQDLSINSADKIHITR	1	-1.34773	-1.15568	-0.942321	-1.33216	FALSE	FALSE	TRUE	SURF
KNL1	NM_170589.22	CCDS42023.1	1309	1324	ATGACCCCAGAATCTA	437	442	MTPESI	2	-1.24819	-1.18423	-0.382387	-0.454477	FALSE	FALSE	FALSE	SURF
KNL1	NM_170589.23	CCDS42023.1	2035	2060	GATAAAGATTCTCCTCAGTCAGCTGA	679	687	DKDSPQSAD	1	-1.47764	-1.03034	-1.37822	-0.59061	FALSE	FALSE	FALSE	SURF
KNL1	NM_170589.24	CCDS42023.1	2095	2124	GTCTACTGTGGTGGAGTTCTTGATAAACAA	699	708	VYCGGVLDKQ	1	-0.94453	-1.06869	-1.40081	-1.17106	FALSE	FALSE	FALSE	SURF
KNL1	NM_170589.25	CCDS42023.1	2276	2310	CTGAGCCACTGAGGAAAAGTTTAAGCAATCCCACA	759	770	AEPLRKSLSNPT	1	-1.9383	-1.85389	-1.49842	-1.51926	FALSE	FALSE	FALSE	SURF
KNL1	NM_170589.26	CCDS42023.1	2332	2353	ATGATTATATGTTCAGAGGAAG	778	785	MIICSEEE	1	-3.05598	-2.73113	-2.82947	-1.41032	FALSE	FALSE	FALSE	SURF
KNL1	NM_170589.27	CCDS42023.1	3007	3022	CTATCCCAAAGGAAAA	1003	1008	LSQRKS	2	-1.00347	-0.898019	-0.346621	-0.0408914	FALSE	TRUE	FALSE	SURF
KNL1	NM_170589.28	CCDS42023.1	3038	3140	CAGTGATATGTACTCCTACTGAGGAGAGTGTTTTCTTTCCAGGAAATGGTGAAAGTGACCGTCTAGTAGCAAATGACAGCCAGCTAACCCCTCTGGAGGAATG	1013	1047	TVICTPTEESVFFPGNGESDRLVANDSQLTPLEEW	7	-0.597175	-0.359899	-0.42127	-0.31731	FALSE	TRUE	FALSE	SURF
KNL1	NM_170589.29	CCDS42023.1	3155	3175	GCCCTGTAGAGGTAGCTGATA	1052	1059	GPVEVADN	2	-1.60988	-0.869217	-0.626256	-0.391939	FALSE	FALSE	FALSE	SURF
KNL1	NM_170589.30	CCDS42023.1	3350	3379	GTTGTATGGTGGAAATAGATAACGAAAGTG	1117	1127	SCMVEIDNESA	3	-1.53869	-1.22683	-1.84693	-0.606351	FALSE	FALSE	TRUE	SURF
KNL1	NM_170589.31	CCDS42023.1	3406	3485	TTGGCAGGGGCTTCTAAAACTATTTTGTATTCATGTGGGCAGGATGACATGGAGATCACTAGGAGTCACACAACTGCCTT	1136	1162	LAGASKTILYSCGQDDMEITRSHTTAL	4	-1.25793	-0.94735	-1.08154	-0.875587	FALSE	FALSE	TRUE	SURF
KNL1	NM_170589.32	CCDS42023.1	3698	3731	GTGTTCAAGAAATCGCTGAAAAACAAGCACTGGC	1233	1244	CVQEIAEKQALA	2	-1.20852	-1.07071	-1.03241	-0.7509	FALSE	FALSE	FALSE	SURF
KNL1	NM_170589.33	CCDS42023.1	4001	4016	TTATTTCCTGTACTGA	1334	1339	VISCTD	1	-0.79889	-0.739409	-0.74588	0.0787616	FALSE	FALSE	FALSE	SURF
KNL1	NM_170589.34	CCDS42023.1	4142	4157	GACAGCCTCTCTCTGC	1381	1386	GQPLSA	1	-2.47343	-2.07142	-2.43465	-1.46864	FALSE	FALSE	FALSE	SURF
KNL1	NM_170589.35	CCDS42023.1	4169	4187	TGTTAGAGAAGGAAGAAGT	1390	1396	LLEKEEV	1	-0.744873	-0.698984	-1.64655	-0.981028	FALSE	FALSE	FALSE	SURF
KNL1	NM_170589.36	CCDS42023.1	4407	4426	TCATTTCTCAACCGACCAAC	1469	1476	PHFSTDQP	2	-2.14565	-1.95618	-2.46659	-1.64049	FALSE	FALSE	FALSE	SURF
KNL1	NM_170589.37	CCDS42023.1	4562	4582	GTGAGGAATGGTTTGCTGCAG	1521	1528	SEEWFAAA	1	-1.97972	-1.95764	-2.68505	-1.72849	FALSE	FALSE	FALSE	SURF
KNL1	NM_170589.38	CCDS42023.1	4624	4671	TATAATACAGCTCTAGATTTCCACAGTAACTCAGACGTAACTAAGCAA	1542	1557	YNTALDFHSNSDVTKQ	1	-1.27732	-0.859798	-1.51307	-1.22058	FALSE	FALSE	FALSE	SURF
KNL1	NM_170589.39	CCDS42023.1	4804	4832	ACTGTTCATCTACCACCCCTTCCAGAGCA	1602	1611	TVHLPPLPEQ	2	-1.5907	-0.898978	-1.33688	-0.862008	FALSE	FALSE	FALSE	SURF
KNL1	NM_170589.40	CCDS42023.1	4928	4948	ATAGTAGAGATGAGGAAAATA	1643	1650	DSRDEENK	1	-1.5261	-1.28141	-0.724805	-0.892392	FALSE	TRUE	FALSE	SURF
KNL1	NM_170589.41	CCDS42023.1	4969	4985	GAAACCACCTCTCTACC	1657	1662	ETTSLP	1	-1.84752	-1.75111	-1.2795	-0.311514	FALSE	TRUE	FALSE	SURF
KNL1	NM_170589.35	CCDS42023.1	5140	5151	CCGGTCTCTAGC	1714	1717	PVSS	1	-1.10281	-1.38111	-1.97856	-1.23765	FALSE	TRUE	FALSE	SURF
KNL1	NM_170589.36	CCDS42023.1	5527	5565	ACCCCATCTAGTTGCAGCAGCTCTCTGGATTCAATCAAG	1843	1855	TPSSCSSSLDSIK	3	-1.10931	-1.0038	-1.10682	-1.00118	FALSE	TRUE	FALSE	SURF
KNL1	NM_170589.37	CCDS42023.1	5724	5746	GATACAGAAACCCCGACAGAGCA	1908	1916	LIQKPRQSN	1	-1.39091	-0.40857	-2.10411	-1.90035	FALSE	FALSE	FALSE	SURF
KNL1	NM_170589.38	CCDS42023.1	5771	5786	ACACACCACCTACTCC	1924	1929	NTPPTP	1	-1.28025	-0.818296	-1.0766	-0.543243	FALSE	TRUE	FALSE	SURF
KNL1	NM_170589.39	CCDS42023.1	5802	5853	AAGTCAATATGTTTACCGACCCAAGATACAGATTTATAGAGAAGATTGTGAG	1934	1951	LSQYVYRPKIQIYREDCE	2	-1.97342	-1.50021	-2.05775	-1.75651	FALSE	FALSE	TRUE	SURF
KNL1	NM_170589.35	CCDS42023.1	6046	6061	AAAGTGGCTCTGTATG	2016	2021	KVALYG	1	-1.47387	-0.585736	-1.70443	-0.631272	FALSE	FALSE	TRUE	SURF
KNL1	NM_170589.35	CCDS42023.1	6139	6168	AAGATCGATAACTGCCTCACTGAGATGGAA	2047	2056	KIDNCLTEME	2	-1.40127	-1.0861	-2.37146	-1.5332	FALSE	FALSE	TRUE	SURF
KNL1	NM_170589.36	CCDS42023.1	6195	6234	AGAGAAAAACAATCCTGTGGAAGAATGGGATTCTGAAATG	2065	2078	EEKNNPVEEWDSEMR	2	-0.407776	-0.109464	-0.860032	0.0575698	FALSE	TRUE	TRUE	SURF
KNL1	NM_170589.37	CCDS42023.1	6577	6604	CCTTCCTCCCTTTTAGTTCATAAGCTTA	2193	2202	PSSLLVHKLI	2	-2.89841	-2.46853	-1.71154	-1.97141	FALSE	FALSE	TRUE	SURF
KNL1	NM_170589.38	CCDS42023.1	6624	6636	AAAGGAATCCTGG	2208	2212	EKESW	1	-1.61725	-1.54351	-1.68493	-2.32442	FALSE	FALSE	TRUE	SURF
KNL1	NM_170589.39	CCDS42023.1	6655	6668	CAGCATCAGTTACC	2219	2223	QHQLP	2	-2.40876	-1.94357	-2.40673	-1.9014	FALSE	FALSE	TRUE	SURF
KNL1	NM_170589.40	CCDS42023.1	6691	6708	CTGGTAGTGCACCATTGC	2231	2236	LVVHHC	1	-2.77381	-2.53449	-1.11203	-2.83682	FALSE	FALSE	TRUE	SURF
KNL1	NM_170589.41	CCDS42023.1	6719	6738	GAGAGGAGATTGAGTATTTA	2240	2246	GEEIEYL	1	-3.60669	-3.51767	-2.74694	-2.22814	TRUE	FALSE	TRUE	SURF
KNTC1	NM_014708.4	CCDS45002.1	53	72	TGAGTGTCGGTTCAAGAAAA	18	24	LSVGSRK	1	-1.85645	-1.5537	-0.979573	-0.974829	FALSE	FALSE	TRUE	SURF
KNTC1	NM_014708.5	CCDS45002.1	163	199	TTAAGTGATGGGTTTATTATTGTAGCCGACCAATCAG	55	67	LSDGFIIVADQSV	2	-1.69749	-1.39992	-0.790007	-0.732656	FALSE	FALSE	TRUE	SURF
KNTC1	NM_014708.4	CCDS45002.1	619	644	CTCAGTCTTGTGGCTGGAGATTTAGC	207	215	LSLVAGDLA	1	-1.28486	-1.31647	-0.769526	-0.566775	FALSE	FALSE	TRUE	SURF
KNTC1	NM_014708.5	CCDS45002.1	2080	2110	GAGTTGATCACGTTGCATAGGAAGTACAACT	694	704	ELITLHRKYNC	1	-1.51066	-1.37399	-0.788675	-1.0507	FALSE	FALSE	TRUE	SURF
KNTC1	NM_014708.4	CCDS45002.1	2185	2201	GCCCCAGAGCTTATTCC	729	734	APELIP	1	-1.89654	-1.98895	-0.707875	-1.36426	FALSE	FALSE	TRUE	SURF
KNTC1	NM_014708.5	CCDS45002.1	2870	2886	AGACATCCGTGGACATT	957	962	KTSVDI	2	-1.54378	-1.59813	-0.645375	-1.07842	FALSE	FALSE	TRUE	SURF
KNTC1	NM_014708.4	CCDS45002.1	3419	3431	CCACCATTTGCAG	1140	1144	ATICS	2	-0.919494	-0.942838	0.0437591	-0.645972	FALSE	FALSE	TRUE	SURF
KNTC1	NM_014708.5	CCDS45002.1	3769	3781	GCCCTGCTTCAGA	1257	1261	ALLQN	1	-1.57049	-1.55235	-0.517078	-1.3587	FALSE	FALSE	FALSE	SURF
KNTC1	NM_014708.4	CCDS45002.1	4457	4470	CTGCAAAGCGGCGG	1486	1490	SAKRR	1	-1.52391	-1.44673	0.0997207	-0.640039	FALSE	FALSE	TRUE	SURF
KNTC1	NM_014708.4	CCDS45002.1	4493	4515	CCCTTGAGATGGTTCCTTTACTG	1498	1505	ALEMVPLL	2	-0.165658	-0.43316	0.21103	-0.101392	FALSE	FALSE	TRUE	SURF
KNTC1	NM_014708.5	CCDS45002.1	5066	5081	CTATTGCCATCAGCCT	1689	1694	AIAISL	1	-2.22336	-1.71582	-0.798154	-0.910117	TRUE	FALSE	TRUE	SURF
KNTC1	NM_014708.4	CCDS45002.1	6041	6068	TCAGCAAAGCGTGGCAGCGTGTGATACA	2014	2023	FSKAWQRVIQ	1	-1.51163	-1.73555	-0.609917	-0.710327	TRUE	FALSE	TRUE	SURF
KNTC1	NM_014708.5	CCDS45002.1	6576	6588	TCCAGACACTGCT	2192	2196	PPDTA	1	-1.95211	-1.62355	-1.31454	-0.576913	FALSE	FALSE	FALSE	SURF
MAD1L1	NM_001013836.1	CCDS43539.1	114	129	CATCTGCAGAGAACCT	38	43	PGSLQM	1	-1.33358	-0.813973	-1.72117	-1.07556	FALSE	FALSE	TRUE	SURF
MAD1L1	NM_001013836.1	CCDS43539.1	361	373	GCATCTTCTCCTC	121	125	EEKMQ	1	-1.50041	-1.2636	-1.23162	-0.807855	TRUE	FALSE	TRUE	SURF
MAD1L1	NM_001013836.1	CCDS43539.1	814	830	CCGTTGGTCTCTCTCAT	272	277	MRETNG	1	-3.14253	-3.06792	-2.51081	-2.64434	TRUE	FALSE	TRUE	SURF
MAD1L1	NM_001013836.1	CCDS43539.1	957	971	ATGGTCTGGTCCAGT	319	324	RLDQTM	1	-1.09984	-0.849462	-1.15954	-1.85231	TRUE	FALSE	FALSE	SURF
MAD1L1	NM_001013836.1	CCDS43539.1	1157	1196	TGGGTCTCGCGCT	386	390	KRETH	1	-0.640926	-0.619607	-2.07514	-1.99039	TRUE	FALSE	FALSE	SURF
MAD1L1	NM_001013836.1	CCDS43539.1	1180	1190	AGCCTCCGGGC	394	397	ARRL	1	-1.25003	-1.28052	-2.8182	-2.80509	TRUE	FALSE	FALSE	SURF
MAD1L1	NM_001013836.1	CCDS43539.1	1372	1408	CTCTTTGTTTCTGGCCTCCCAGCTCCTCCAGGGCCTG	458	470	QALEELGGQKQRA	4	-0.0790684	0.102345	-0.315056	-0.486377	TRUE	FALSE	FALSE	SURF
MAD1L1	NM_001013836.1	CCDS43539.1	1766	1789	ATGGCAGACTCGCGGCGGCAGCCT	589	597	EAAAASLPS	1	-1.0428	-0.600552	-1.84545	-2.90704	TRUE	FALSE	FALSE	SURF
MAD1L1	NM_001013836.1	CCDS43539.1	1825	1864	AAACCTCCTTGAGCCGCTGGTTCTTCAGCTCGGCACTCTC	609	622	ESAELKNQRLKEVF	3	-0.370533	-0.39394	-0.675438	-1.63217	TRUE	FALSE	TRUE	SURF
MAD1L1	NM_001013836.1	CCDS43539.1	1924	1945	ACTGGTTCTCCGTGGTGATGTC	642	649	DITTENQY	3	-1.35435	-1.2141	-2.2445	-2.00021	TRUE	FALSE	TRUE	SURF
MAD1L1	NM_001013836.1	CCDS43539.1	1956	1967	GCGTACAGCGAG	652	656	TSLYA	1	-1.34727	-1.48308	-2.19955	-3.68128	TRUE	FALSE	TRUE	SURF
MAD1L1	NM_001013836.1	CCDS43539.1	1982	1998	CTTGAAGATGAGGCAGT	661	666	DCLIFK	2	-1.0285	-1.14709	-1.37972	-2.26178	TRUE	FALSE	TRUE	SURF
MAD1L1	NM_001013836.1	CCDS43539.1	2005	2016	ACCCGAGGGGCT	669	672	SPSG	2	-0.752034	-0.78394	-0.67213	-1.65728	TRUE	FALSE	TRUE	SURF
MAD1L1	NM_001013836.1	CCDS43539.1	2030	2064	CTCGCCCACGGTGTGTGAGAACTCTGTCTCCAGTAG	677	688	LLETEFSHTVGE	3	-1.73381	-1.77043	-2.13427	-3.60515	TRUE	FALSE	TRUE	SURF
MAD1L1	NM_001013836.1	CCDS43539.1	2073	2149	CGGTCTGGCGGCTGAAGAGCTCGAGGGTGAGCGAGCTGAGGAAGGCAGGGATGCTGTCCTGGCGCCGCAGGTGCACC	691	717	EVHLRRQDSIPAFLSSLTLELFSRQTV	7	-0.695561	-0.648416	-0.93536	-1.88808	TRUE	FALSE	TRUE	SURF
MAD2L1	NM_002358.3	CCDS3715.1	4	35	GTGATTCCCTGCTCCCGGGAGAGCTGCAGCGC	2	12	ALQLSREQGIT	3	-1.15298	-1.21903	-2.02146	-2.49648	FALSE	FALSE	FALSE	SURF
MAD2L1	NM_002358.3	CCDS3715.1	57	67	ACTCGGCCACG	19	23	IVAEF	2	-1.2353	-1.34926	-1.09413	-1.25754	TRUE	FALSE	TRUE	SURF
MAD2L1	NM_002358.3	CCDS3715.1	152	178	CAAGATCAGTAGTTACAAGCAAGGTGA	51	60	LTLLVTTDLE	1	-2.16988	-2.62377	-2.90055	-3.99766	TRUE	FALSE	TRUE	SURF
MAD2L1	NM_002358.3	CCDS3715.1	253	282	ACCACTTTCAATATTTGAGATAACTACAAC	85	94	VVVISNIESG	1	-1.43947	-1.14205	-1.33529	-2.19302	TRUE	FALSE	TRUE	SURF
MAD2L1	NM_002358.3	CCDS3715.1	400	425	AGAAATGTCACCGTAGCTGTGATCTG	134	142	QITATVTFL	1	-2.80408	-2.72371	-3.37364	-3.64787	TRUE	FALSE	TRUE	SURF
MAD2L1	NM_002358.3	CCDS3715.1	486	525	AATAAACTGTGGTCCCGACTCTTCCCATTTTTCAGGTACA	162	175	VVPEKWEESGPQFI	3	-1.54897	-1.41338	-2.19211	-2.49033	TRUE	FALSE	TRUE	SURF
MAD2L1	NM_002358.3	CCDS3715.1	539	597	GTAGGCCACCATGCTATTTACTTTGTGGATTGTAGTAGTAAATGAACGAAGGCGGACTT	180	199	EVRLRSFTTTIHKVNSMVAY	3	-1.45656	-1.37373	-1.4551	-1.7875	TRUE	FALSE	TRUE	SURF
NDC80	NM_006101.2	CCDS11827.1	22	60	agcggtggtgctggccgcctctccatgcaggagttaaga	8	20	SGGAGRLSMQELR	3	-2.07666	-2.26592	-1.99079	-2.22966	FALSE	TRUE	TRUE	SURF
NDC80	NM_006101.3	CCDS11827.1	278	299	agcagtgtattcgacaactctg	93	100	QQCIRQLC	1	-2.47916	-2.84864	-2.805	-2.48938	TRUE	FALSE	TRUE	SURF
NDC80	NM_006101.4	CCDS11827.1	353	376	aagctccctctgttaaagacttcc	118	126	QAPSVKDFL	1	-1.28317	-1.23676	-1.05751	-0.908095	TRUE	FALSE	TRUE	SURF
NDC80	NM_006101.5	CCDS11827.1	407	425	tgtgcccctcatacgaact	136	142	LCPSYEL	2	-2.10977	-2.09446	-2.25183	-1.96877	TRUE	FALSE	TRUE	SURF
NDC80	NM_006101.3	CCDS11827.1	512	523	cagtgggggctc	171	175	TVGAP	1	-3.42708	-3.36807	-4.03952	-3.38197	TRUE	FALSE	TRUE	SURF
NDC80	NM_006101.4	CCDS11827.1	535	575	cctcacattgtggcagccttagtttggctaatagactgcat	179	192	WPHIVAALVWLIDCI	3	-2.19525	-2.12926	-1.73124	-1.67293	TRUE	FALSE	TRUE	SURF
NDC80	NM_006101.3	CCDS11827.1	851	866	aagaaagagaaaaaga	284	289	QEREKE	1	-1.43881	-1.14221	-2.75728	-1.2903	TRUE	TRUE	TRUE	SURF
NDC80	NM_006101.4	CCDS11827.1	1175	1217	agaagttgtggaatgaggagttaaaatatgccagaggcaaaga	392	406	QKLWNEELKYARGKE	4	-3.13363	-3.02928	-2.63059	-3.14797	FALSE	FALSE	FALSE	SURF
NDC80	NM_006101.6	CCDS11827.1	1264	1352	TTAAAACTTATTCCTAAAGGTGCTGAGAATTCCAAAGGTTATGACTTTGAAATTAAGTTTAATCCCGAGGCTGGTGCCAACTGCCTTGT	422	451	LKLIPKGAENSKGYDFEIKFNPEAGANCLV	6	-1.2375	-1.1975	-1.38837	-1.0189	FALSE	FALSE	TRUE	SURF
NDC80	NM_006101.7	CCDS11827.1	1562	1587	cagaggaagaggatgaaaaatgtgcc	521	529	AEEEDEKCA	2	-2.50608	-2.99701	-2.65471	-2.64123	FALSE	FALSE	TRUE	SURF
NDC80	NM_006101.3	CCDS11827.1	1604	1617	tggagaaacacaag	535	539	LEKHK	1	-1.44101	-1.26508	-1.06526	-1.86278	FALSE	FALSE	TRUE	SURF
NDC80	NM_006101.3	CCDS11827.1	1636	1681	gttaaccaggGGCTCAGTGAAGCTATGAATGAATTAGATGCTGTTC	546	561	VNQGLSEAMNELDAVQ	3	-1.74724	-1.50773	-1.21882	-1.24095	FALSE	TRUE	TRUE	SURF
NDC80	NM_006101.4	CCDS11827.1	1799	1829	TTGAGGAGCAGATTGCTAAAGTTGATAGAGA	600	610	LEEQIAKVDRE	1	-2.60575	-2.40065	-1.87593	-2.08911	FALSE	FALSE	TRUE	SURF
NSL1	NM_015471.3	CCDS1509.1	35	61	CAGCCGCGAGCTCCTTGTCCCATGGAG	12	21	PPWDKELAAG	2	-1.5685	-1.66026	-2.52893	-1.68528	FALSE	FALSE	FALSE	SURF
NSL1	NM_015471.4	CCDS1509.1	95	118	AGCGCACCCGAAAGTCTTCTCGGG	32	40	PREDFRVRC	2	-0.7993	-0.813162	-0.731444	-1.04557	FALSE	FALSE	TRUE	SURF
NSL1	NM_015471.5	CCDS1509.1	135	167	AAGCGGCCGCACAGTTGTAGCATTTCGGTCACA	45	56	AVTEMLQLCGRF	2	-0.821516	-1.3698	-0.837584	-1.91169	FALSE	FALSE	TRUE	SURF
NSL1	NM_015471.6	CCDS1509.1	186	206	CGAATCTCCTCCGGCAGAGCG	62	69	DALPEEIR	2	-1.46723	-2.06279	-2.2888	-3.59177	FALSE	FALSE	TRUE	SURF
NSL1	NM_015471.7	CCDS1509.1	458	493	CTGTTGTACATCCACTGGACCTAAAATATGACCCTG	153	165	PVVHPLDLKYDPD	3	-1.58294	-1.83414	-3.07517	-2.1322	TRUE	FALSE	FALSE	SURF
NSL1	NM_015471.8	CCDS1509.1	535	563	ATGGCTTCACTGATCTCCTTTGCTACTGT	179	188	TVAKEISEAM	4	-1.589	-1.62519	-1.16395	-2.21331	TRUE	FALSE	TRUE	SURF
NUF2	NM_031423.3	CCDS1245.1	74	90	GAGCTGATGGTAAAAAC	25	30	GADGKN	2	-1.325	-1.04384	-0.597229	-0.925841	TRUE	FALSE	TRUE	SURF
NUF2	NM_031423.3	CCDS1245.1	210	244	CTCTGAAGTCATGTATCCACATTTAATGGAAGGCT	70	82	NSEVMYPHLMEGF	1	-1.99386	-1.96505	-1.05198	-1.13338	TRUE	FALSE	TRUE	SURF
NUF2	NM_031423.3	CCDS1245.1	443	476	CTGCGGACAAAATGCAACAGTTAAACGCCGCACA	148	159	SADKMQQLNAAH	2	-1.85439	-1.77159	-1.7572	-1.03721	FALSE	FALSE	TRUE	SURF
NUF2	NM_031423.3	CCDS1245.1	822	864	GAAATATGAAATCTATGGAGACTCAGTTGACTGCCTGCCTTCA	274	288	EKYEIYGDSVDCLPS	2	-1.85825	-1.6903	-1.63857	-1.34065	FALSE	FALSE	TRUE	SURF
NUF2	NM_031423.3	CCDS1245.1	1294	1309	AAATACCACGACGGTA	432	437	KYHDGI	1	-3.29777	-3.8966	-4.52296	-3.25708	FALSE	FALSE	TRUE	SURF
NUF2	NM_031423.3	CCDS1245.1	1330	1366	TCCTATGCTAAGATAGATGAGAAGACAGCTGAACTGA	444	456	SYAKIDEKTAELK	2	-1.67513	-1.53355	-2.63276	-1.70544	FALSE	FALSE	TRUE	SURF
PLK1	NM_005030.6	CCDS10616.1	49	59	CCTGGGAAAGC	17	20	PGKA	1	-1.46706	-1.36801	-1.53488	-1.88115	FALSE	TRUE	FALSE	SURF
PLK1	NM_005030.6	CCDS10616.1	69	79	CGGAGTTGCAG	23	27	PGVAA	2	-0.485608	-0.298429	-1.49585	-0.753348	FALSE	TRUE	FALSE	SURF
PLK1	NM_005030.6	CCDS10616.1	134	146	TGGACCCACGCAG	45	49	VDPRS	2	-0.679987	-0.926813	-1.17043	-1.53565	FALSE	FALSE	FALSE	SURF
PLK1	NM_005030.6	CCDS10616.1	157	307	TATGTGCGGGGCCGCTTTTTGGGCAAGGGCGGCTTTGCCAAGTGCTTCGAGATCTCGGACGCGGACACCAAGGAGGTGTTCGCGGGCAAGATTGTGCCTAAGTCTCTGCTGCTCAAGCCGCACCAGAGGGAGAAGATGTCCATGGAAATAT	53	103	YVRGRFLGKGGFAKCFEISDADTKEVFAGKIVPKSLLLKPHQREKMSMEIS	12	-1.65412	-1.70921	-2.25079	-1.72673	TRUE	FALSE	TRUE	SURF
PLK1	NM_005030.6	CCDS10616.1	346	365	TTCCACGGCTTTTTCGAGGA	116	122	FHGFFED	2	-1.95	-1.76912	-2.0356	-1.92306	TRUE	FALSE	TRUE	SURF
PLK1	NM_005030.6	CCDS10616.1	408	458	GTCTCTCCTGGAGCTGCACAAGAGGAGGAAAGCCCTGACTGAGCCTGAGGC	136	153	RSLLELHKRRKALTEPEA	5	-2.66867	-2.57037	-3.11317	-1.74323	TRUE	FALSE	TRUE	SURF
PLK1	NM_005030.6	CCDS10616.1	469	482	CTACGGCAAATTGT	157	161	LRQIV	2	-1.86825	-1.88002	-2.34884	-1.42697	TRUE	FALSE	TRUE	SURF
PLK1	NM_005030.6	CCDS10616.1	516	536	TATTCATCGAGACCTCAAGCT	172	179	VIHRDLKL	2	-1.5746	-1.56913	-1.83712	-1.2743	TRUE	FALSE	TRUE	SURF
PLK1	NM_005030.6	CCDS10616.1	562	573	CTGGAGGTGAAA	188	191	LEVK	2	-1.90378	-1.82244	-2.19677	-2.0795	TRUE	FALSE	TRUE	SURF
PLK1	NM_005030.6	CCDS10616.1	640	664	ACTCCTAATTACATAGCTCCCGAGG	214	222	TPNYIAPEV	3	-1.25601	-1.04952	-0.857392	-0.674771	TRUE	FALSE	TRUE	SURF
PLK1	NM_005030.6	CCDS10616.1	741	781	CAAACCACCTTTTGAGACTTCTTGCCTAAAAGAGACCTACC	247	261	GKPPFETSCLKETYL	2	-1.96041	-1.96474	-2.62102	-0.911262	TRUE	FALSE	TRUE	SURF
PLK1	NM_005030.6	CCDS10616.1	817	829	CACATCAACCCCG	273	277	HINPV	2	-2.00045	-1.58347	-1.81733	-1.4587	TRUE	FALSE	TRUE	SURF
PLK1	NM_005030.6	CCDS10616.1	839	886	CCCTCATCCAGAAGATGCTTCAGACAGATCCCACTGCCCGCCCAACCA	280	296	SLIQKMLQTDPTARPTI	5	-1.32607	-1.29733	-1.01955	-0.975774	TRUE	FALSE	TRUE	SURF
PLK1	NM_005030.6	CCDS10616.1	928	955	ATCCCTGCCCGTCTCCCCATCACCTGCC	310	319	IPARLPITCL	3	-1.61991	-1.63558	-1.29498	-1.4459	FALSE	FALSE	FALSE	SURF
PLK1	NM_005030.6	CCDS10616.1	969	983	AAGGTTTTCGATTGC	323	328	PRFSIA	1	-1.11918	-0.787984	-1.96669	-2.00881	FALSE	FALSE	FALSE	SURF
PLK1	NM_005030.6	CCDS10616.1	1043	1058	AGAACCCCCTGCCTGA	348	353	ENPLPE	1	-1.93567	-1.585	-1.60374	-1.61559	FALSE	TRUE	FALSE	SURF
PLK1	NM_005030.6	CCDS10616.1	1079	1141	AACCAGTGGTTCGAGAGACAGGTGAGGTGGTCGACTGCCACCTCAGTGACATGCTGCAGCAGC	360	381	EPVVRETGEVVDCHLSDMLQQL	3	-1.01426	-0.794445	-2.21	-1.57053	FALSE	TRUE	FALSE	SURF
PLK1	NM_005030.6	CCDS10616.1	1214	1241	GCATCCCCATCTTCTGGGTCAGCAAGTG	405	414	CIPIFWVSKW	2	-2.38084	-2.70312	-3.12582	-2.77353	FALSE	FALSE	FALSE	SURF
PLK1	NM_005030.6	CCDS10616.1	1255	1266	GACAAGTACGGC	419	422	DKYG	2	-0.104482	0.0386464	-0.293698	0.0625699	TRUE	FALSE	TRUE	SURF
PLK1	NM_005030.6	CCDS10616.1	1271	1308	GGTATCAGCTCTGTGATAACAGCGTGGGGGTGCTCTTC	424	436	GYQLCDNSVGVLF	2	-2.73035	-3.10703	-3.44068	-2.87809	TRUE	FALSE	TRUE	SURF
PLK1	NM_005030.6	CCDS10616.1	1362	1406	AGAGCGTGACGGCACTGAGTCCTACCTCACCGTGAGTTCCCATCC	454	469	IERDGTESYLTVSSHP	4	-1.966	-1.78733	-2.8365	-2.31489	TRUE	FALSE	TRUE	SURF
PLK1	NM_005030.6	CCDS10616.1	1429	1444	ACCCTCCTTAAATATT	477	482	TLLKYF	1	-2.78573	-2.13389	-1.80092	-2.07191	TRUE	FALSE	TRUE	SURF
PLK1	NM_005030.6	CCDS10616.1	1462	1488	GAGCACTTGCTGAAGGCAGGTGCCAAC	488	496	EHLLKAGAN	1	-1.7949	-2.31858	-2.93688	-2.75508	FALSE	FALSE	FALSE	SURF
PLK1	NM_005030.6	CCDS10616.1	1495	1565	CCGCGCGAAGGTGATGAGCTCGCCCGGCTGCCCTACCTACGGACCTGGTTCCGCACCCGCAGCGCCATCAT	499	522	PREGDELARLPYLRTWFRTRSAII	9	-0.522802	-0.624557	-1.13066	-1.0244	TRUE	FALSE	TRUE	SURF
PLK1	NM_005030.6	CCDS10616.1	1575	1593	CAGCAACGGCAGCGTGCAG	525	531	LSNGSVQ	1	-1.29325	-1.9226	-2.40458	-2.46889	TRUE	FALSE	TRUE	SURF
PLK1	NM_005030.6	CCDS10616.1	1621	1661	CTCATCTTGTGCCCACTGATGGCAGCCGTGACCTACATCGA	541	554	LILCPLMAAVTYID	4	-1.72625	-1.84163	-1.86996	-1.85586	TRUE	FALSE	TRUE	SURF
PLK1	NM_005030.6	CCDS10616.1	1678	1743	CGCACATACCGCCTGAGTCTCCTGGAGGAGTACGGCTGCTGCAAGGAGCTGGCCAGCCGGCTCCGC	560	581	RTYRLSLLEEYGCCKELASRLR	8	-1.77709	-1.70518	-2.00807	-1.95451	TRUE	FALSE	TRUE	SURF
PLK1	NM_005030.6	CCDS10616.1	1753	1769	ACTATGGTGGACAAGCT	585	590	TMVDKL	1	-1.19164	-1.61041	-2.38432	-1.33521	FALSE	FALSE	FALSE	SURF
PMF1	NM_007221.4	CCDS30886.1	10	40	GCAAGTAGCGCCAATCTAGGCAGCGGCTGTG	4	14	ASSANLGSGCE	4	-1.42402	-1.45855	-1.92034	-1.22914	FALSE	TRUE	FALSE	SURF
PMF1	NM_007221.4	CCDS30886.1	120	144	CATGGTGGACACTTTTCTTCAGAAG	40	48	TMVDTFLQK	1	-1.82057	-2.63247	-2.7559	-2.47617	FALSE	FALSE	TRUE	SURF
PMF1	NM_007221.4	CCDS30886.1	293	307	AAGAGGAGGGGAACC	96	101	KEEGNL	1	-2.5177	-3.17858	-3.31011	-3.10772	TRUE	FALSE	TRUE	SURF
PMF1	NM_007221.4	CCDS30886.1	376	392	CGCCCCAGCGGGATCCC	124	129	RPSGIP	2	-0.544446	-0.848934	-0.286942	-1.09397	TRUE	TRUE	TRUE	SURF
PMF1	NM_007221.4	CCDS30886.1	441	508	GGACACCCTGCGGCGCCATGTGCAGAAACAGGAGGCCGAGAACCAGCAGCTGGCAGATGCCGTCCTGG	145	168	RDTLRRHVQKQEAENQQLADAVLA	7	-0.711711	-0.893486	-1.2197	-1.47971	TRUE	TRUE	TRUE	SURF
PMF1	NM_007221.4	CCDS30886.1	523	536	GTGGAGGAGCTGCA	173	177	VEELQ	1	-1.32606	-1.48988	-0.592777	-1.91571	FALSE	FALSE	TRUE	SURF
SGO1	NM_001012409.4	CCDS46773.1	72	120	TATAAAAGACCTGCGTTTGCCAATCTCTGCCAAGTTTTTATTCCTTTT	25	40	KRNKNLAEIGKRRSFI	4	-0.787349	-0.82094	-0.395902	-0.976693	TRUE	FALSE	TRUE	SURF
SGO1	NM_001012409.4	CCDS46773.1	1106	1126	CTCCTGAACCACTTGATTCAC	369	376	CESSGSGD	3	-0.212332	-0.373856	-0.0944616	-0.460944	FALSE	TRUE	FALSE	SURF
SGO1	NM_001012409.4	CCDS46773.1	1136	1150	GCAAATAGAGGTCAT	379	384	DDLYLP	2	-1.74995	-1.68794	-1.12889	-1.49564	FALSE	TRUE	FALSE	SURF
SGO1	NM_001012409.4	CCDS46773.1	1224	1281	GGTAGGAGTTTTTGTTGGCTTAGAACCCTCCGTCTCTTTTTCATCTGTGTATTTCAGT	408	427	ALKYTDEKETEGSKPTKTPT	2	-2.04666	-2.33086	-2.22328	-1.26283	FALSE	TRUE	FALSE	SURF
SGO1	NM_001012409.4	CCDS46773.1	1297	1316	AGATGAGGTGACTGCTGAGT	433	439	TQQSPHL	1	-1.59424	-1.59171	-1.16301	-1.25711	FALSE	TRUE	TRUE	SURF
SGO1	NM_001012409.4	CCDS46773.1	1413	1443	GCTGGCTGTGCACCTACGTTTAGGCAGAGCC	471	481	VALPKRRCTAS	1	-0.850427	-1.12752	-1.48417	-2.02471	TRUE	FALSE	TRUE	SURF
SKA1	NM_145060.3	CCDS11946.1	10	47	TCAGATCTGGAACAATTATGCTCTCATGTTAATGAAAA	4	16	SDLEQLCSHVNEK	2	-1.59324	-1.89464	-0.426645	-1.40011	FALSE	FALSE	TRUE	SURF
SKA1	NM_145060.3	CCDS11946.1	720	736	GCTATCAGAGGTCCGAG	240	246	RLSEVRG	3	-0.691745	-0.934001	-0.0510655	-0.925073	TRUE	FALSE	TRUE	SURF
SKA2	NM_182620.3	CCDS45747.1	5	29	AGTTCCAGCTTATCGACCTCCGCCT	2	10	EAEVDKLEL	3	-2.80158	-2.76566	-1.19905	-3.77565	TRUE	FALSE	TRUE	SURF
SKA2	NM_182620.3	CCDS45747.1	62	79	CCAGCCTGTATTGAATGT	21	27	YIQYRLE	1	-1.4222	-1.05884	-0.402233	-0.771636	TRUE	FALSE	TRUE	SURF
SKA2	NM_182620.3	CCDS45747.1	165	195	TTTAAAGCGGGCATACAAAGTTTGATATCGA	55	65	SRYQTLYARFK	1	-1.58759	-1.79556	-0.73484	-1.43506	TRUE	FALSE	TRUE	SURF
SKA2	NM_182620.3	CCDS45747.1	326	344	TTGAATTGCTCTGCCGCAG	109	115	TAAEQFK	1	-0.414251	-0.311765	0.356709	0.312962	TRUE	FALSE	TRUE	SURF
SKA3	NM_145061.4	CCDS31946.1	16	66	CGTCTCGCAGTCCAGCGTGCTGGCCAGAGACCGCAGCTTCCCGCAGAAGCT	6	22	SFCGKLRSLASTLDCET	5	-1.38053	-1.71169	-0.892656	-2.07616	FALSE	FALSE	TRUE	SURF
SKA3	NM_145061.4	CCDS31946.1	80	99	TTCCTCTCCGTCCAGCGCTC	27	33	RALDGEE	3	-2.83607	-3.70916	-2.46334	-4.4738	FALSE	FALSE	TRUE	SURF
SKA3	NM_145061.4	CCDS31946.1	133	151	CTTCTGAATGAAGGTCATA	45	51	YDLHSEV	1	-1.51198	-1.24794	-0.950341	-0.94981	FALSE	FALSE	TRUE	SURF
SKA3	NM_145061.4	CCDS31946.1	203	220	CAATGCCTTCTTGATTTT	68	74	ENQEGID	1	-2.28158	-2.79223	-1.77158	-2.21878	FALSE	FALSE	TRUE	SURF
SKA3	NM_145061.4	CCDS31946.1	427	466	GACTACGTGGAGACTTCTCAGAAATACAACTGCTTGCAAC	143	156	VASSCISEKSPRSP	2	-0.977828	-1.0529	-0.525298	-0.922653	FALSE	TRUE	FALSE	SURF
SKA3	NM_145061.4	CCDS31946.1	526	540	GTTCACTGCCTGTGG	176	180	PQAVN	1	-1.21871	-1.54356	-1.28936	-0.929894	FALSE	TRUE	FALSE	SURF
SKA3	NM_145061.4	CCDS31946.1	687	733	TCCTCGCATTTTTAAGTCCCATTGTGTAATCTTCATTTAAACACATA	229	245	TMCLNEDYTMGLKNARNNKSEEAID	2	-1.59494	-1.90854	-0.481875	-1.52316	FALSE	TRUE	FALSE	SURF
SKA3	NM_145061.4	CCDS31946.1	840	873	AGTACAGAATGTAGGTACCAAAGGAGAGTTGGTA	280	291	YTNSPLVPTFCT	5	-0.872391	-0.864468	-0.685273	-0.755204	FALSE	FALSE	FALSE	SURF
SPDL1	NM_017785.4	CCDS4370.1	37	59	CTCAAAGAGGCTGAAGAAGAGCG	13	20	LKEAEEER	1	-2.18354	-3.14784	-1.77512	-2.90017	FALSE	FALSE	FALSE	SURF
SPDL1	NM_017785.5	CCDS4370.1	133	155	CGTAATGAAATGATGACCATGAC	45	52	RNEMMTMT	1	-3.56876	-3.8376	-2.6509	-3.22897	FALSE	FALSE	FALSE	SURF
SPDL1	NM_017785.4	CCDS4370.1	284	332	AAGAACAACTAAGCAGAAGCCATGGACAGGAAGTGAATGAACTAAAAAC	95	111	EEQLSRSHGQEVNELKT	3	-3.10846	-2.95232	-1.33902	-2.11744	FALSE	TRUE	FALSE	SURF
SPDL1	NM_017785.5	CCDS4370.1	410	438	AGAAGGAACTCCTCTCTTGTAAATCAGAG	137	146	QKELLSCKSE	3	-2.17474	-2.1906	-0.869044	-2.46542	FALSE	FALSE	FALSE	SURF
SPDL1	NM_017785.4	CCDS4370.1	630	672	GGAAAAAGAGGAGCGAGAGAAAGAAGCAGTTTCTTACTATAAT	210	224	EEKEEREKEAVSYYN	1	-2.97226	-2.63558	-0.942134	-2.37869	FALSE	FALSE	FALSE	SURF
SPDL1	NM_017785.5	CCDS4370.1	715	726	CAGTTGGACCAG	239	242	QLDQ	2	-1.37084	-1.38873	-0.464441	-0.949078	FALSE	FALSE	FALSE	SURF
SPDL1	NM_017785.4	CCDS4370.1	965	997	TGTTGGAGCAGAAGAATGGTGAAATAAAACATC	322	333	MLEQKNGEIKHL	2	-2.40631	-2.29494	-0.435238	-1.21842	FALSE	FALSE	FALSE	SURF
SPDL1	NM_017785.5	CCDS4370.1	1056	1075	TAAGCCTTCAGTCGACTCTG	352	359	SKPSVDSG	1	-2.06691	-2.08438	-1.28309	-1.38799	FALSE	FALSE	FALSE	SURF
SPDL1	NM_017785.4	CCDS4370.1	1352	1401	AGAGGCGTGAGGTGCTCCCTGTGGATATAACCACCGCTAAAGATGCATGT	451	467	KRREVLPVDITTAKDAC	3	-2.19064	-2.27734	-0.604427	-1.88107	FALSE	FALSE	FALSE	SURF
SPDL1	NM_017785.5	CCDS4370.1	1749	1781	TAAGAAATTACACCCTATTCTATATGTGTCTTC	583	594	CKKLHPILYVSS	1	-2.0253	-2.33428	0.349926	-1.57965	FALSE	FALSE	FALSE	SURF
TTK	NM_003318.18	CCDS4993.1	175	211	GCAAACAACCCAGAGGACTGGTTGAGTTTGTTGCTCA	59	71	ANNPEDWLSLLLK	1	-2.47248	-3.29861	-4.1393	-2.89117	FALSE	FALSE	TRUE	SURF
TTK	NM_003318.18	CCDS4993.1	527	586	CACTAGAAATGCTGGAAATTGCCCTGCGGAATTTAAACCTCCAAAAAAAGCAGCTGCTTT	176	196	PLEMLEIALRNLNLQKKQLLS	3	-1.25873	-1.07682	-1.36918	-0.937467	FALSE	FALSE	TRUE	SURF
TTK	NM_003318.18	CCDS4993.1	682	702	AGTTGTGATTCCAGAGGACAG	228	234	SCDSRGQ	1	-1.15275	-0.773334	-2.75015	-1.3481	FALSE	FALSE	FALSE	SURF
TTK	NM_003318.18	CCDS4993.1	944	959	AACCAAGTGGAAATGA	315	320	KPSGND	1	-1.28595	-0.81885	-2.06785	-0.848066	FALSE	TRUE	FALSE	SURF
TTK	NM_003318.18	CCDS4993.1	1426	1441	CCACCTGCTTGTCAGT	476	481	PPACQL	1	-0.407904	-0.087205	-2.43747	-1.19429	FALSE	FALSE	FALSE	SURF
TTK	NM_003318.18	CCDS4993.1	2076	2124	AGAAGCAATCAAAGATATGTCTTCCTCCAGAGAGAATGGGAAATCTAAG	692	708	PEAIKDMSSSRENGKSK	2	-2.17018	-2.12672	-3.6214	-2.84427	TRUE	TRUE	TRUE	SURF
TTK	NM_003318.18	CCDS4993.1	2325	2343	CCCAAAACAGAGGATATCC	775	781	DPKQRIS	1	-2.63443	-3.10885	-3.92132	-3.28856	TRUE	FALSE	TRUE	SURF
ZNF207	NM_003457.2	CCDS11271.1	244	267	atggaaggtattccagaaaaagac	82	89	MEGIPEKD	2	-1.81678	-1.45951	-1.9286	-1.93465	FALSE	TRUE	TRUE	SURF
ZNF207	NM_003457.3	CCDS11271.1	403	427	cagcaaggttatattcctccaatgg	135	143	QQGYIPPMA	2	-1.10685	-1.18205	-1.88053	-1.51657	FALSE	TRUE	FALSE	SURF
ZNF207	NM_003457.4	CCDS11271.1	441	453	gccaccagtacca	147	151	LPPVP	1	-1.2653	-1.33426	-1.6991	-1.84453	FALSE	TRUE	FALSE	SURF
ZNF207	NM_003457.2	CCDS11271.1	487	513	ttaatgccaggtgttcctcctctgatg	163	171	LMPGVPPLM	3	-1.29744	-1.35818	-2.52452	-1.94905	FALSE	TRUE	FALSE	SURF
ZNF207	NM_003457.3	CCDS11271.1	596	609	cacctctgatgcct	199	203	PPLMP	1	-1.95537	-1.26005	-2.99985	-1.67569	FALSE	TRUE	FALSE	SURF
ZNF207	NM_003457.4	CCDS11271.1	755	770	agcctcttttccccag	252	257	KPLFPS	2	-2.23095	-1.55571	-3.32448	-2.39848	FALSE	TRUE	FALSE	SURF
ZNF207	NM_003457.2	CCDS11271.1	929	957	cccctgcaacaactacagaacccccaaag	310	319	TPATTTEPPK	2	-1.15473	-1.14171	-1.59684	-1.50055	FALSE	TRUE	FALSE	SURF
ZNF207	NM_003457.2	CCDS11271.1	965	1036	tccctgcttatacacagtctacagcttcaacaactagtacaacaaatagtactgcagctaaaccagcggctt	322	346	FPAYTQSTASTTSTTNSTAAKPAAS	3	-0.899772	-0.672595	-1.64967	-1.00353	FALSE	TRUE	FALSE	SURF
ZNF207	NM_003457.3	CCDS11271.1	1095	1112	tccagatgaggatatatc	365	371	HPDEDIS	2	-1.15245	-1.09735	-1.56391	-1.83493	FALSE	TRUE	TRUE	SURF
ZNF207	NM_003457.4	CCDS11271.1	1214	1229	tgatgccaccacagcc	405	410	MMPPQP	1	-1.20981	-1.00178	-1.47478	-1.47605	FALSE	TRUE	FALSE	SURF
ZWILCH	NM_017975.5	CCDS10219.1	12	26	GCTGAACTGCGCAGC	4	9	RLNCAA	1	-1.56939	-1.42959	-2.14526	-1.14085	TRUE	FALSE	TRUE	SURF
ZWILCH	NM_017975.5	CCDS10219.1	641	658	TGGATGATACAATCACAG	214	220	LDDTITA	1	-1.27921	-1.41995	-0.598024	-0.260827	TRUE	FALSE	TRUE	SURF
ZWILCH	NM_017975.5	CCDS10219.1	717	730	AATCCCTCCACTCT	239	244	QIPPLS	1	-0.814723	-1.02426	-0.533645	-0.0831655	TRUE	FALSE	TRUE	SURF
ZWILCH	NM_017975.5	CCDS10219.1	1084	1105	TCATACCAAGACTTGGTGAAGT	362	369	SYQDLVKC	1	-0.974601	-1.0603	-0.580077	0.142635	TRUE	FALSE	TRUE	SURF
ZWILCH	NM_017975.5	CCDS10219.1	1208	1218	ATGGAACCATG	403	406	HGTM	1	-1.807	-1.78752	-0.826757	-0.0145956	TRUE	FALSE	TRUE	SURF

## Sheet: ProTiler
Gene	Transcript	CDS	ProTiler START (AA)	ProTiler END (AA)	ProTiler SEQ (AA)	No.of sgRNA Targeting	ARPE19 Mean Z Score	RAS Mean Z score	HCT116 Mean Z Score	HeLa Mean Z Score	PFAM Overlap	D2P2 Overlap	Literature Overlap	Method
AURKB	NM_001284526.1	CCDS67162.1	95	101	AREKKSH	1	-1.43759	-1.47052	-2.07353	-2.72026	TRUE	FALSE	TRUE	ProTiler
AURKB	NM_001284526.1	CCDS67162.1	143	160	NYFYDRRRIYLILEYAPR	2	-1.4472	-1.44907	-0.719573	-0.923106	TRUE	FALSE	TRUE	ProTiler
AURKB	NM_001284526.1	CCDS67162.1	166	173	ELQKSCTF	1	-2.33899	-2.56311	-2.08506	-2.75553	TRUE	FALSE	TRUE	ProTiler
AURKB	NM_001284526.1	CCDS67162.1	183	204	EELADALMYCHGKKVIHRDIKP	3	-2.55508	-3.37362	-2.46416	-3.03553	TRUE	FALSE	TRUE	ProTiler
AURKB	NM_001284526.1	CCDS67162.1	228	245	SLRRKTMCGTLDYLPPEM	7	-1.64089	-1.99424	-1.46804	-1.77086	TRUE	FALSE	TRUE	ProTiler
AURKB	NM_001284526.1	CCDS67162.1	252	264	NEKVDLWCIGVLC	3	-2.27684	-2.23932	-1.06169	-2.03261	TRUE	FALSE	TRUE	ProTiler
AURKB	NM_001284526.1	CCDS67162.1	274	288	FESASHNETYRRIVK	4	-1.71766	-1.97652	-1.10168	-1.64735	TRUE	FALSE	TRUE	ProTiler
BIRC5	NM_001168.3	CCDS11755.1	76	90	EHKKHSSGCAFLSVK	3	-0.748987	-0.590925	-0.481957	-0.936065	TRUE	FALSE	TRUE	ProTiler
BUB1	NM_004336.4	CCDS33273.1	1	11	MDTPENVLQML	2	-1.87983	-2.06423	-1.6843	-1.60652	TRUE	FALSE	FALSE	ProTiler
BUB1	NM_004336.4	CCDS33273.1	96	106	TLSSPLYIAWA	4	-0.636868	-0.59089	-1.17339	-0.882036	TRUE	FALSE	TRUE	ProTiler
BUB1	NM_004336.4	CCDS33273.1	111	115	AQGEL	2	-1.19561	-0.952119	-1.1965	-1.06041	TRUE	FALSE	TRUE	ProTiler
BUB1	NM_004336.4	CCDS33273.1	122	173	LQRGIQNQAEPREFLQQQYRLFQTRLTETHLPAQARTSEPLHNVQVLNQMIT	12	-0.418186	-0.305876	-0.456576	-0.214538	FALSE	FALSE	TRUE	ProTiler
BUB1	NM_004336.4	CCDS33273.1	259	277	YNQRRKHEQWVNEDRHYMK	3	-1.38552	-1.06007	-1.18152	-1.58461	FALSE	FALSE	TRUE	ProTiler
BUB1	NM_004336.4	CCDS33273.1	303	331	VVETSHEDLPASQERSEVNPARMGPSVGS	7	-0.813809	-0.818677	-1.00419	-0.873059	FALSE	TRUE	TRUE	ProTiler
BUB1	NM_004336.4	CCDS33273.1	339	346	CLPVTYQQ	3	-0.386253	-0.290606	-0.223064	-0.172422	FALSE	TRUE	FALSE	ProTiler
BUB1	NM_004336.4	CCDS33273.1	354	361	NPREAPPV	2	-1.14273	-1.05773	-1.25796	-1.29529	FALSE	TRUE	FALSE	ProTiler
BUB1	NM_004336.4	CCDS33273.1	366	394	ANAISAALVSPATSQSIAPPVPLKAQTVT	7	-0.724063	-0.502141	-0.664391	-0.642017	FALSE	TRUE	FALSE	ProTiler
BUB1	NM_004336.4	CCDS33273.1	416	428	KPQSGAEIKEGCE	2	-2.22094	-1.83681	-1.59945	-1.91783	FALSE	FALSE	FALSE	ProTiler
BUB1	NM_004336.4	CCDS33273.1	436	444	SSFHTTPNT	1	-1.61575	-1.42421	-2.36826	-1.678	FALSE	TRUE	TRUE	ProTiler
BUB1	NM_004336.4	CCDS33273.1	455	472	KVQPSPTVHTKEALGFIM	3	-1.60641	-1.04676	-1.72441	-1.21147	FALSE	TRUE	TRUE	ProTiler
BUB1	NM_004336.4	CCDS33273.1	481	486	PDISDD	2	-0.122266	-0.05393	-0.485594	-0.0896239	FALSE	FALSE	FALSE	ProTiler
BUB1	NM_004336.4	CCDS33273.1	586	622	CNKTLAPSPKSPGDFTSAAQLASTPFHKLPVESVHIL	7	-1.21941	-1.19417	-1.31217	-0.71576	FALSE	FALSE	FALSE	ProTiler
BUB1	NM_004336.4	CCDS33273.1	638	647	LDSCEENMVV	2	-0.557778	-0.604973	-1.00499	-0.0619243	FALSE	FALSE	FALSE	ProTiler
BUB1	NM_004336.4	CCDS33273.1	673	682	ASLLRLSQPA	2	-0.553823	-0.551277	-0.701148	0.0296022	FALSE	FALSE	FALSE	ProTiler
BUB1	NM_004336.4	CCDS33273.1	705	714	AAIAEDPPDA	2	-0.867382	-0.987845	-0.954488	-0.675102	FALSE	FALSE	FALSE	ProTiler
BUB1	NM_004336.4	CCDS33273.1	740	756	NPWDDKLIFKLLSGLSK	2	-1.37401	-1.62456	-1.20104	-0.321486	FALSE	FALSE	FALSE	ProTiler
BUB1	NM_004336.4	CCDS33273.1	802	821	YEATQGDLNDAKNKQKFVLK	2	-0.843114	-1.01632	-1.2392	-0.473537	TRUE	FALSE	TRUE	ProTiler
BUB1	NM_004336.4	CCDS33273.1	855	863	AHLFQNGSV	2	-1.47124	-1.49589	-1.46161	0.0252288	TRUE	FALSE	TRUE	ProTiler
BUB1	NM_004336.4	CCDS33273.1	868	881	LYSYGTLLNAINLY	3	-0.213482	-0.000264436	-0.104776	0.0741358	TRUE	FALSE	TRUE	ProTiler
BUB1	NM_004336.4	CCDS33273.1	894	906	VISFAMRMLYMIE	1	-2.83952	-2.79851	-3.78254	-0.905575	TRUE	FALSE	TRUE	ProTiler
BUB1	NM_004336.4	CCDS33273.1	975	983	EMLSNKPWN	1	-0.889123	-1.14084	-2.67417	-0.00132845	TRUE	FALSE	TRUE	ProTiler
BUB1	NM_004336.4	CCDS33273.1	1016	1038	EGLFRRLPHLDMWNEFFHVMLNI	1	-0.285278	-0.891064	-1.14995	-0.062038	TRUE	FALSE	TRUE	ProTiler
BUB1B	NM_001211.5	CCDS10053.1	1	10	MAAVKKEGGA	4	-1.93496	-1.44286	-2.16558	-1.16845	FALSE	TRUE	TRUE	ProTiler
BUB1B	NM_001211.5	CCDS10053.1	27	45	ENVQPLRQGRIMSTLQGAL	4	-1.46223	-1.57887	-1.70284	-1.33123	FALSE	FALSE	TRUE	ProTiler
BUB1B	NM_001211.5	CCDS10053.1	72	86	NDPLDVWDRYISWTE	4	-0.931394	-0.655997	-0.659521	-0.590621	TRUE	FALSE	TRUE	ProTiler
BUB1B	NM_001211.5	CCDS10053.1	134	156	EPLDMYSYLHNQGIGVSLAQFYI	4	-1.0356	-0.730749	-1.52017	-1.27199	TRUE	FALSE	TRUE	ProTiler
BUB1B	NM_001211.5	CCDS10053.1	172	225	DAIFQEGIQQKAEPLERLQSQHRQFQARVSRQTLLALEKEEEEEVFESSVPQRS	9	-1.33074	-1.34139	-1.88886	-1.64895	FALSE	FALSE	TRUE	ProTiler
BUB1B	NM_001211.5	CCDS10053.1	274	300	VFDENADEASTAELSKPTVQPWIAPPM	3	-1.32398	-1.01168	-1.13324	-0.790674	FALSE	TRUE	TRUE	ProTiler
BUB1B	NM_001211.5	CCDS10053.1	308	345	LQAGPWNTGRSLEHRPRGNTASLIAVPAVLPSFTPYVE	10	-1.12969	-1.00245	-1.09039	-0.993474	FALSE	TRUE	TRUE	ProTiler
BUB1B	NM_001211.5	CCDS10053.1	368	378	TRKPGKEEGDP	3	-0.64841	-0.653821	-0.312433	-0.61367	FALSE	TRUE	TRUE	ProTiler
BUB1B	NM_001211.5	CCDS10053.1	388	396	ASEEKKEKM	1	-2.63972	-2.66659	-1.69159	-1.67993	FALSE	TRUE	TRUE	ProTiler
BUB1B	NM_001211.5	CCDS10053.1	426	449	EQREAELLTSAEKRAEMQKQIEEM	4	-1.10213	-1.11965	-0.90622	-0.972121	FALSE	TRUE	TRUE	ProTiler
BUB1B	NM_001211.5	CCDS10053.1	557	566	PLAVLKTSES	1	-1.16226	-1.19069	-1.58536	-0.628307	FALSE	TRUE	TRUE	ProTiler
BUB1B	NM_001211.5	CCDS10053.1	582	589	TGIEPLSE	1	-2.18286	-1.77258	-1.26426	-1.13571	FALSE	FALSE	FALSE	ProTiler
BUB1B	NM_001211.5	CCDS10053.1	627	632	SLKDLP	1	-0.1422	-0.168317	-0.216965	0.601842	FALSE	TRUE	FALSE	ProTiler
BUB1B	NM_001211.5	CCDS10053.1	642	651	EDLDVKTSED	2	-0.715186	-0.545798	-1.18207	-0.390346	FALSE	TRUE	TRUE	ProTiler
BUB1B	NM_001211.5	CCDS10053.1	676	683	SREATHSS	2	-2.03091	-1.58714	-1.49121	-1.25322	FALSE	TRUE	TRUE	ProTiler
BUB1B	NM_001211.5	CCDS10053.1	688	693	SSASVA	2	-0.62912	-0.425172	-0.582381	0.0756251	FALSE	FALSE	TRUE	ProTiler
BUB1B	NM_001211.5	CCDS10053.1	707	753	LELTNETSENPTQSPWCSQYRRQLLKSLPELSASAELCIEDRPMPKL	8	-1.29426	-1.37841	-1.09315	-0.720791	FALSE	FALSE	FALSE	ProTiler
BUB1B	NM_001211.5	CCDS10053.1	802	806	PWDFY	2	-1.0738	-0.697721	-0.347436	-0.127082	FALSE	FALSE	TRUE	ProTiler
BUB1B	NM_001211.5	CCDS10053.1	870	883	VEMLHKAEIVHGDL	2	-2.39752	-2.47541	-2.48512	-1.91251	FALSE	FALSE	TRUE	ProTiler
BUB1B	NM_001211.5	CCDS10053.1	921	928	QLDVFTLS	2	-1.04689	-1.42878	-1.40669	-2.04416	FALSE	FALSE	TRUE	ProTiler
BUB1B	NM_001211.5	CCDS10053.1	1007	1011	ATVSV	1	-1.88557	-1.36916	-0.746304	-1.21673	FALSE	FALSE	TRUE	ProTiler
BUB3	NM_004725.3	CCDS7635.1	15	28	DGISSVKFSPNTSQ	3	-2.95015	-3.99415	-4.52193	-5.70831	TRUE	FALSE	TRUE	ProTiler
BUB3	NM_004725.3	CCDS7635.1	37	75	TSVRLYDVPANSMRLKYQHTG	3	-2.37093	-2.69344	-3.65445	-4.59996	TRUE	FALSE	TRUE	ProTiler
BUB3	NM_004725.3	CCDS7635.1	97	105	APIRCVEYC	1	-3.27449	-3.38599	-2.49522	-3.22912	TRUE	FALSE	TRUE	ProTiler
BUB3	NM_004725.3	CCDS7635.1	113	121	TGSWDQTVK	2	-2.7864	-3.26236	-2.45868	-3.18229	TRUE	FALSE	TRUE	ProTiler
BUB3	NM_004725.3	CCDS7635.1	138	146	EKVYTLSVS	2	-1.66011	-1.49186	-0.918191	-1.21461	FALSE	FALSE	TRUE	ProTiler
BUB3	NM_004725.3	CCDS7635.1	192	198	QGYVLSS	1	-1.8384	-1.804	-1.3225	-1.24476	FALSE	FALSE	TRUE	ProTiler
CENPC	NM_001812.2	CCDS47063.1	1	7	MAASGLD	2	-1.16908	-1.19329	-0.845787	-1.53266	FALSE	TRUE	TRUE	ProTiler
CENPC	NM_001812.2	CCDS47063.1	85	89	SVPVS	2	-0.0156102	-0.024187	0.0259543	-0.180172	TRUE	FALSE	FALSE	ProTiler
CENPC	NM_001812.2	CCDS47063.1	98	106	QFVVEPSEA	2	-0.703014	-0.58299	-0.711141	-1.02907	TRUE	TRUE	FALSE	ProTiler
CENPC	NM_001812.2	CCDS47063.1	142	164	NDHHSEADEEFYLSVGSPSVLLD	2	-0.36692	-0.627735	-0.96854	-0.0893076	TRUE	TRUE	FALSE	ProTiler
CENPC	NM_001812.2	CCDS47063.1	194	201	PSSTEVSV	1	-1.16682	-1.07536	-1.53683	-0.956683	TRUE	FALSE	TRUE	ProTiler
CENPC	NM_001812.2	CCDS47063.1	290	308	SCPPDDTKLIEDEFIIDES	4	-0.935957	-1.00231	-1.04805	-1.26535	TRUE	TRUE	TRUE	ProTiler
CENPC	NM_001812.2	CCDS47063.1	329	341	QRTISPAESTALL	3	-0.280741	-0.452317	-0.571062	-0.720221	TRUE	TRUE	TRUE	ProTiler
CENPC	NM_001812.2	CCDS47063.1	373	388	SQPSDKTVLDTSYALI	2	-0.782132	-0.282925	0.0656254	-0.05703	TRUE	TRUE	FALSE	ProTiler
CENPC	NM_001812.2	CCDS47063.1	534	539	KSEESP	1	-1.48509	-1.71697	-1.1351	-1.345	TRUE	TRUE	TRUE	ProTiler
CENPC	NM_001812.2	CCDS47063.1	583	591	TATKGNQRV	2	-0.337409	-0.147159	-0.341332	-0.103735	FALSE	TRUE	FALSE	ProTiler
CENPC	NM_001812.2	CCDS47063.1	603	610	IVGHDEIS	1	-1.35233	-1.36262	-1.1661	-1.35081	FALSE	TRUE	FALSE	ProTiler
CENPC	NM_001812.2	CCDS47063.1	620	629	SDEADLAKKK	2	-1.55764	-1.51327	-1.6041	-1.59101	FALSE	TRUE	FALSE	ProTiler
CENPC	NM_001812.2	CCDS47063.1	660	666	GYTCNIP	1	-1.23374	-1.3373	-1.8159	-1.26856	FALSE	TRUE	FALSE	ProTiler
CENPC	NM_001812.2	CCDS47063.1	699	702	NDVD	1	-1.13943	-0.894375	-1.7423	-0.906539	FALSE	TRUE	FALSE	ProTiler
CENPC	NM_001812.2	CCDS47063.1	733	740	NTPNVRRT	2	-0.186931	-0.274016	-0.685122	-0.543236	FALSE	TRUE	TRUE	ProTiler
CENPC	NM_001812.2	CCDS47063.1	766	774	FVISGVLSP	1	-1.3671	-0.842796	-0.433555	-0.583507	FALSE	FALSE	FALSE	ProTiler
CENPC	NM_001812.2	CCDS47063.1	860	867	KTLDTPFF	2	-0.838982	-1.05346	-1.39518	-1.07474	TRUE	FALSE	TRUE	ProTiler
CENPC	NM_001812.2	CCDS47063.1	883	895	QHVGQDILVFYVN	2	-1.56425	-1.50002	-1.61203	-1.18643	TRUE	FALSE	TRUE	ProTiler
CENPE	NM_001813.2	CCDS34042.1	1	13	MAEEGAVAVCVRV	5	-1.8897	-2.19641	-1.63204	-2.08812	TRUE	FALSE	TRUE	ProTiler
CENPE	NM_001813.2	CCDS34042.1	65	82	EIAAPIIDSAIQGYNGTI	1	-2.35951	-2.05002	-0.685522	-1.27097	TRUE	FALSE	TRUE	ProTiler
CENPE	NM_001813.2	CCDS34042.1	94	100	YTMMGSE	1	-1.62609	-1.8849	-0.856033	-1.79745	TRUE	FALSE	TRUE	ProTiler
CENPE	NM_001813.2	CCDS34042.1	105	144	VIPRAIHDIFQKIKKFPDREFLLRVSYMEIYNETITDLLC	7	-0.755284	-0.639308	-0.311766	-0.483109	TRUE	FALSE	TRUE	ProTiler
CENPE	NM_001813.2	CCDS34042.1	182	187	ITKGEK	1	-1.02573	-1.24801	-0.51357	-1.42887	TRUE	FALSE	TRUE	ProTiler
CENPE	NM_001813.2	CCDS34042.1	270	275	KKLSDG	1	-1.90003	-1.41131	-0.806362	-0.923434	TRUE	FALSE	TRUE	ProTiler
CENPE	NM_001813.2	CCDS34042.1	287	298	KLTRILQNSLGG	2	-0.336594	-0.132872	0.420729	-0.0916467	TRUE	FALSE	TRUE	ProTiler
CENPE	NM_001813.2	CCDS34042.1	369	376	QAMEKDQL	2	-0.838651	-0.483782	-0.231277	-0.230607	FALSE	FALSE	FALSE	ProTiler
CENPE	NM_001813.2	CCDS34042.1	389	398	VQNEKIENLT	1	-0.632834	-0.460229	-0.452934	-0.35466	FALSE	FALSE	FALSE	ProTiler
CENPE	NM_001813.2	CCDS34042.1	406	413	SLTLQQEL	2	-0.193376	-0.298128	-0.25143	-0.072275	FALSE	FALSE	FALSE	ProTiler
CENPE	NM_001813.2	CCDS34042.1	628	642	FDAETVALDAKRESA	2	-0.495797	-0.43953	-0.0859702	-0.151909	FALSE	FALSE	FALSE	ProTiler
CENPE	NM_001813.2	CCDS34042.1	758	777	RLRKEIQDKSEELHIITSEK	3	-0.593499	-0.579052	0.0428395	-0.52793	FALSE	FALSE	TRUE	ProTiler
CENPE	NM_001813.2	CCDS34042.1	805	841	LATTQSNYKSTDQEFQNFKTLHMDFEQKYKMVLEENE	5	-0.291803	-0.352849	0.0632849	0.155469	FALSE	FALSE	FALSE	ProTiler
CENPE	NM_001813.2	CCDS34042.1	864	885	LKTELSYKTQELQEKTREVQER	3	-0.8572	-1.09738	-0.228568	-0.68442	FALSE	FALSE	TRUE	ProTiler
CENPE	NM_001813.2	CCDS34042.1	891	944	QLKEQLENRDSTLQTVEREKTLITEKLQQTLEEVKTLTQEKDDLKQLQESLQIE	4	-0.116944	-0.0762311	0.0388625	0.245358	FALSE	TRUE	TRUE	ProTiler
CENPE	NM_001813.2	CCDS34042.1	952	973	IHDTVNMNIDTQEQLRNALESL	1	-1.5127	-1.69812	-0.928547	-0.609925	FALSE	FALSE	TRUE	ProTiler
CENPE	NM_001813.2	CCDS34042.1	1102	1113	AQEKNHAIKKEG	2	-0.777317	-0.137968	-0.0576555	-0.580733	FALSE	FALSE	FALSE	ProTiler
CENPE	NM_001813.2	CCDS34042.1	1121	1130	RLAEVEEKLK	2	-1.3328	-0.827628	-0.352366	-0.325236	FALSE	FALSE	FALSE	ProTiler
CENPE	NM_001813.2	CCDS34042.1	1179	1193	TERLELAQKLNENYE	3	-1.10888	-0.927745	-0.455071	-0.85165	FALSE	FALSE	FALSE	ProTiler
CENPE	NM_001813.2	CCDS34042.1	1216	1225	RDHLRGYIRE	1	-2.02578	-1.57995	-1.17703	-0.342992	FALSE	FALSE	FALSE	ProTiler
CENPE	NM_001813.2	CCDS34042.1	1301	1323	TQETMNELELLTEQSTTKDSTTL	5	-0.713988	-0.580922	-0.327081	-0.325236	FALSE	TRUE	FALSE	ProTiler
CENPE	NM_001813.2	CCDS34042.1	1345	1352	KSLTKERD	2	-0.697377	-0.954234	-0.33122	-0.0511295	FALSE	FALSE	TRUE	ProTiler
CENPE	NM_001813.2	CCDS34042.1	1421	1429	IEMLGLSKR	2	-0.796929	-0.923244	-0.382702	-0.19443	FALSE	FALSE	FALSE	ProTiler
CENPE	NM_001813.2	CCDS34042.1	1445	1464	DDLQRLQEVLQSESDQLKEN	2	-0.481623	-0.596902	-0.665649	-0.38458	FALSE	FALSE	FALSE	ProTiler
CENPE	NM_001813.2	CCDS34042.1	1592	1603	KEEMKRVQEALQ	3	-0.787878	-1.01588	-0.202509	-0.205335	FALSE	FALSE	FALSE	ProTiler
CENPE	NM_001813.2	CCDS34042.1	1688	1718	RDDLRSVEETLKVERDQLKENLRETITRDLE	5	-0.245474	-0.119984	0.181434	-0.0639102	FALSE	FALSE	FALSE	ProTiler
CENPE	NM_001813.2	CCDS34042.1	1893	1900	NLRRVEET	1	-2.07199	-2.02093	-1.08267	-1.13657	FALSE	FALSE	FALSE	ProTiler
CENPE	NM_001813.2	CCDS34042.1	1906	1941	DQLKESLQETKARDLEIQQELKTARMLSKEHKETVD	4	-0.395222	-0.390985	0.0461554	-0.0586104	FALSE	FALSE	FALSE	ProTiler
CENPE	NM_001813.2	CCDS34042.1	2100	2150	IKELLKRYSEMDDHYECLNRLSLDLEKEIEFQKELSMRVKANLSLPYLQTK	6	-0.845467	-0.798783	-0.341265	-0.482451	FALSE	FALSE	FALSE	ProTiler
CENPE	NM_001813.2	CCDS34042.1	2169	2174	IMKKLK	2	-0.628095	-0.54559	-0.261777	-0.1484	FALSE	FALSE	FALSE	ProTiler
CENPE	NM_001813.2	CCDS34042.1	2228	2232	DLKLN	0	N/A	N/A	N/A	N/A	FALSE	FALSE	FALSE	ProTiler
CENPE	NM_001813.2	CCDS34042.1	2238	2259	HIEEILKDFSESEFPSIKTEFQ	2	-1.02729	-0.79668	-0.0925943	0.257917	FALSE	FALSE	TRUE	ProTiler
CENPE	NM_001813.2	CCDS34042.1	2323	2341	TISKEWEQDLKSLKEKNEK	4	-1.10804	-1.00809	-0.714654	-1.04048	FALSE	FALSE	TRUE	ProTiler
CENPE	NM_001813.2	CCDS34042.1	2356	2366	GAQVNPTTQDN	3	-0.526579	-0.751687	0.161099	-0.319526	FALSE	TRUE	TRUE	ProTiler
CENPE	NM_001813.2	CCDS34042.1	2372	2383	TSRATQLTTEKI	1	-2.41865	-2.41356	-0.915244	-2.042	FALSE	TRUE	TRUE	ProTiler
CENPE	NM_001813.2	CCDS34042.1	2406	2421	KMQKELEVTNDIIAKL	1	-1.88596	-1.85601	-0.722407	-1.34732	FALSE	FALSE	TRUE	ProTiler
CENPE	NM_001813.2	CCDS34042.1	2487	2494	ATVEYQKE	2	-0.982178	-1.13969	0.049645	0.119578	FALSE	FALSE	FALSE	ProTiler
CENPE	NM_001813.2	CCDS34042.1	2531	2554	GGGSGIVQNTKALILKSEHIRLEK	3	-0.675027	-0.617078	-0.39539	-0.723145	FALSE	FALSE	FALSE	ProTiler
CENPE	NM_001813.2	CCDS34042.1	2579	2584	HLSNEV	1	-1.77754	-1.92557	-0.715008	-0.874983	FALSE	TRUE	TRUE	ProTiler
CENPE	NM_001813.2	CCDS34042.1	2629	2635	RNLQDPV	1	0.631617	0.555237	0.477652	0.563658	FALSE	TRUE	TRUE	ProTiler
CENPE	NM_001813.2	CCDS34042.1	2658	2661	VRYF	1	0.0626592	0.582677	-0.0893833	0.521276	FALSE	TRUE	TRUE	ProTiler
CENPE	NM_001813.2	CCDS34042.1	2670	2682	PEVQNAGAESVDS	3	-1.07365	-0.970648	-0.563864	-0.716511	FALSE	TRUE	TRUE	ProTiler
CENPF	NM_016343.2	CCDS31023.1	34	47	KQQRQFQLDSLEAA	2	-0.460514	-0.357503	0.0359716	0.037893	TRUE	FALSE	TRUE	ProTiler
CENPF	NM_016343.2	CCDS31023.1	171	176	YNKEVE	1	-0.385412	0.151198	-0.489602	0.986049	TRUE	FALSE	TRUE	ProTiler
CENPF	NM_016343.2	CCDS31023.1	199	228	QATMNHRDIARHQASSSVFSWQQEKTPSHL	6	-0.764701	-0.719705	0.257905	0.205778	TRUE	TRUE	TRUE	ProTiler
CENPF	NM_016343.2	CCDS31023.1	293	307	KINELELRLQGHEKE	2	-1.07859	-0.623104	0.158553	0.478519	TRUE	TRUE	TRUE	ProTiler
CENPF	NM_016343.2	CCDS31023.1	315	352	FQELQLQLEKAKVELIEKEKVLNKCRDELVRTTAQYDQ	3	-0.140963	-0.223327	0.268351	-0.091997	FALSE	FALSE	TRUE	ProTiler
CENPF	NM_016343.2	CCDS31023.1	387	411	QKIKEKEKEFQEELSRQQRSFQTLD	6	0.062185	0.132196	0.164899	0.432235	FALSE	FALSE	TRUE	ProTiler
CENPF	NM_016343.2	CCDS31023.1	464	490	EQAFQASQIKENELRRSMEEMKKENNL	5	-0.578699	-0.5058	0.197453	0.257587	FALSE	TRUE	TRUE	ProTiler
CENPF	NM_016343.2	CCDS31023.1	545	554	NQQENSLTLE	1	0.869477	0.995814	0.69644	0.305596	FALSE	FALSE	FALSE	ProTiler
CENPF	NM_016343.2	CCDS31023.1	576	614	KREHHIEQLNDKLSKTEKESKALLSALELKKKEYEELKE	2	-0.668735	-0.922228	0.242531	0.588357	FALSE	FALSE	FALSE	ProTiler
CENPF	NM_016343.2	CCDS31023.1	651	669	LKTQQIKSHEYNERVRTLE	2	-0.833835	-0.982994	-0.0410265	0.113238	FALSE	FALSE	FALSE	ProTiler
CENPF	NM_016343.2	CCDS31023.1	683	689	HNVLDSK	2	-0.409125	-0.558138	0.284359	0.311486	FALSE	FALSE	FALSE	ProTiler
CENPF	NM_016343.2	CCDS31023.1	744	755	NEIMDKDRCYQD	4	-0.454385	-0.607801	0.0827905	0.39916	FALSE	FALSE	FALSE	ProTiler
CENPF	NM_016343.2	CCDS31023.1	801	896	IGEQGSMPSERSECRLEADQSPKNSAILQNRVDSLEFSLESQKQMNSDLQKQCEELVQIKGEIEENLMKAEQMHQSFVAETSQRISKLQEDTSAHQ	9	-0.0108001	0.0982903	0.43864	0.427374	FALSE	TRUE	FALSE	ProTiler
CENPF	NM_016343.2	CCDS31023.1	910	947	EKELQLLNDKVETEQAEIQELKKSNHLLEDSLKELQ	4	-0.664429	-0.588481	0.591486	0.374568	FALSE	FALSE	FALSE	ProTiler
CENPF	NM_016343.2	CCDS31023.1	1028	1031	RCEE	1	0.655804	0.496181	-0.055048	1.15685	FALSE	FALSE	FALSE	ProTiler
CENPF	NM_016343.2	CCDS31023.1	1062	1106	SLCENRKNELEQLKEAFAKEHQEFLTKLAFAEERNQNLMLELETV	6	-0.216515	-0.0714661	0.638345	0.325888	FALSE	FALSE	FALSE	ProTiler
CENPF	NM_016343.2	CCDS31023.1	1119	1124	NNSKSE	3	-0.235483	-0.188962	0.341004	0.450422	FALSE	TRUE	FALSE	ProTiler
CENPF	NM_016343.2	CCDS31023.1	1144	1203	KEVNDLLQENEQLMKVMKTKHECQNLESEPIRNSVKERESERNQCNFKPQMDLEVKEISL	3	-0.365115	-0.401918	0.345394	0.245397	FALSE	TRUE	FALSE	ProTiler
CENPF	NM_016343.2	CCDS31023.1	1273	1304	ISGPHELSTSQNDNAHLQCSLQTTMNKLNELE	3	-0.380082	-0.501311	-0.000785468	0.283799	FALSE	TRUE	FALSE	ProTiler
CENPF	NM_016343.2	CCDS31023.1	1330	1362	TATRKMAEEVGKLLNEVKILNDDSGLLHGELVE	6	-0.775295	-0.639681	0.0372296	0.0184391	FALSE	FALSE	FALSE	ProTiler
CENPF	NM_016343.2	CCDS31023.1	1462	1481	KEMQLGLEEGLVPSLSSSCV	5	-0.992842	-0.598469	-0.130859	-0.134492	FALSE	FALSE	TRUE	ProTiler
CENPF	NM_016343.2	CCDS31023.1	1489	1536	SLGDSSFYRALLEQTGDMSLLSNLEGAVSANQCSVDEVFCSSLQEENL	5	-0.458772	-0.55004	0.255533	0.206113	FALSE	FALSE	TRUE	ProTiler
CENPF	NM_016343.2	CCDS31023.1	1542	1569	PSAPAKGVEELESLCEVYRQSLEKLEEK	7	-0.516708	-0.35272	-0.0254854	-0.0508446	FALSE	TRUE	TRUE	ProTiler
CENPF	NM_016343.2	CCDS31023.1	1597	1643	CLRKQYLSENEQWQQKLTSVTLEMESKLAAEKKQTEQLSLELEVARL	7	-0.510721	-0.351173	-0.101027	0.0407741	FALSE	FALSE	TRUE	ProTiler
CENPF	NM_016343.2	CCDS31023.1	1709	1746	ITETGAVKPTGECSGEQSPDTNYEPPGEDKTQGSSECI	8	-0.427144	-0.402705	0.285479	0.288512	FALSE	TRUE	FALSE	ProTiler
CENPF	NM_016343.2	CCDS31023.1	1766	1769	QEDI	0	N/A	N/A	N/A	N/A	FALSE	FALSE	FALSE	ProTiler
CENPF	NM_016343.2	CCDS31023.1	1896	1916	RFLDVENELSRIRSEKASIEH	3	-0.591704	-0.36532	0.449562	0.419801	TRUE	FALSE	FALSE	ProTiler
CENPF	NM_016343.2	CCDS31023.1	1943	2024	QKVIVCLEEELSVVTSERNQLRGELDTMSKKTTALDQLSEKMKEKTQELESHQSECLHCIQVAEAEVKEKTELLQTLSSDVS	14	-0.905065	-0.708618	-0.0711524	0.0931354	TRUE	FALSE	FALSE	ProTiler
CENPF	NM_016343.2	CCDS31023.1	2037	2042	LQSLEK	2	0.696386	0.677803	0.398313	0.538757	FALSE	FALSE	FALSE	ProTiler
CENPF	NM_016343.2	CCDS31023.1	2060	2085	QLNKEKELLVKESESLQARLSESDYE	3	-0.378954	-0.198573	0.16836	0.580659	FALSE	FALSE	FALSE	ProTiler
CENPF	NM_016343.2	CCDS31023.1	2094	2143	EAALVEKGEFALRLSSTQEEVHQLRRGIEKLRVRIEADEKKQLHIAEKLK	7	-0.915944	-1.01974	0.0410501	-0.0277031	TRUE	FALSE	TRUE	ProTiler
CENPF	NM_016343.2	CCDS31023.1	2154	2174	DKVENLERELQMSEENQELVI	3	-0.53527	-0.561771	0.453531	0.487294	TRUE	TRUE	TRUE	ProTiler
CENPF	NM_016343.2	CCDS31023.1	2187	2191	LKTQI	0	N/A	N/A	N/A	N/A	TRUE	FALSE	TRUE	ProTiler
CENPF	NM_016343.2	CCDS31023.1	2261	2270	LQNQLKELNE	2	-0.437879	-0.29027	-0.0197733	0.282235	TRUE	FALSE	TRUE	ProTiler
CENPF	NM_016343.2	CCDS31023.1	2282	2304	MKATEQSLDPPIEEEHQLRNSIE	2	-1.18983	-1.26403	-0.161608	-0.0651321	FALSE	TRUE	TRUE	ProTiler
CENPF	NM_016343.2	CCDS31023.1	2409	2459	SELEIINSSFENILQEKEQEKVQMKEKSSTAMEMLQTQLKELNERVAALHN	4	-0.808583	-0.941721	0.0777909	-0.0160004	TRUE	FALSE	TRUE	ProTiler
CENPF	NM_016343.2	CCDS31023.1	2483	2495	AQLLQGLDEAKNN	2	-0.744786	-1.03097	-0.24782	-0.217148	FALSE	FALSE	TRUE	ProTiler
CENPF	NM_016343.2	CCDS31023.1	2512	2586	DGKQKLEKKDEEISRLKNQIQDQEQLVSKLSQVEGEHQLWKEQNLELRNLTVELEQKIQVLQSKNASLQDTLEVL	6	-0.427986	-0.447178	0.27448	0.311344	FALSE	FALSE	TRUE	ProTiler
CENPF	NM_016343.2	CCDS31023.1	2619	2636	TELQREMHEMAQKTAELQ	2	-0.754418	-0.445057	0.190067	0.130384	FALSE	FALSE	TRUE	ProTiler
CENPF	NM_016343.2	CCDS31023.1	2641	2718	GEKNRLAGELQLLLEEIKSSKDQLKELTLENSELKKSLDCMHKDQVEKEGKVREEIAEYQLRLHEAEKKHQALLLDTN	11	-0.164935	-0.159064	0.18693	0.201027	FALSE	FALSE	TRUE	ProTiler
CENPF	NM_016343.2	CCDS31023.1	2760	2851	LKATTQILEELKKTKMDNLKYVNQLKKENERAQGKMKLLIKSCKQLEEEKEILQKELSQLQAAQEKQKTGTVMDTKVDELTTEIKELKETLE	12	-0.22809	-0.109175	0.274508	0.277652	FALSE	FALSE	TRUE	ProTiler
CENPF	NM_016343.2	CCDS31023.1	2867	2902	LLISHEKLEKAKEMLETQVAHLCSQQSKQDSRGSPL	5	-0.589235	-0.876958	0.336342	-0.124698	FALSE	FALSE	TRUE	ProTiler
CENPF	NM_016343.2	CCDS31023.1	2928	2931	ASGK	2	0.0490757	0.0726552	0.633643	0.671535	FALSE	FALSE	TRUE	ProTiler
CENPF	NM_016343.2	CCDS31023.1	2953	2969	FSKKSKKAVMSGIHPAE	2	-1.21918	-1.14563	0.154817	-0.129957	FALSE	FALSE	TRUE	ProTiler
CENPF	NM_016343.2	CCDS31023.1	3019	3034	KLALSPLSLGKENLAE	1	-0.63285	-0.434315	-0.337075	-0.587443	FALSE	TRUE	TRUE	ProTiler
CENPH	NM_022909.3	CCDS3998.1	1	12	MEEQPQMQDADE	3	-0.457329	-0.511094	-0.833659	-0.289643	FALSE	TRUE	FALSE	ProTiler
CENPH	NM_022909.3	CCDS3998.1	39	47	RMTLLLRLR	2	-1.37509	-1.49133	-3.27405	-2.35179	FALSE	FALSE	FALSE	ProTiler
CENPH	NM_022909.3	CCDS3998.1	185	210	DLDSMENSERIKIIRQNLQMEIKITT	4	-0.515976	-0.199323	-0.947949	-0.190166	TRUE	FALSE	TRUE	ProTiler
CENPH	NM_022909.3	CCDS3998.1	221	227	LGSKVNW	1	0.360154	0.33282	1.00408	0.718462	TRUE	FALSE	TRUE	ProTiler
CENPK	NM_001267038.1	CCDS3984.1	65	82	KCLTAELSQWQKKTPETI	3	-1.36965	-1.46508	-1.59348	-1.33021	TRUE	FALSE	FALSE	ProTiler
CENPK	NM_001267038.1	CCDS3984.1	109	115	STKESKN	1	-2.50044	-2.49638	-3.12745	-2.21756	TRUE	FALSE	FALSE	ProTiler
CENPK	NM_001267038.1	CCDS3984.1	177	190	STLGEFLEDHFPL	3	-1.00748	-1.1886	-1.66079	-1.16321	TRUE	FALSE	FALSE	ProTiler
CENPK	NM_001267038.1	CCDS3984.1	243	248	VELLLR	1	-0.300426	-0.0966933	-0.76168	0.117286	TRUE	FALSE	FALSE	ProTiler
CENPM	NM_024053.4	CCDS14025.1	1	7	MSVLRPL	1	-1.12767	-1.1048	-1.58323	-1.99779	TRUE	FALSE	TRUE	ProTiler
CENPM	NM_024053.4	CCDS14025.1	12	15	GLNT	1	-0.156684	-0.616024	-0.492635	-0.474963	TRUE	FALSE	TRUE	ProTiler
CENPM	NM_024053.4	CCDS14025.1	35	70	MLKEDCASELKVHLAKSLPLPSSVNRPRIDLIVFVV	8	-1.81906	-1.95852	-2.02268	-2.60963	TRUE	FALSE	TRUE	ProTiler
CENPM	NM_024053.4	CCDS14025.1	89	95	DASFFLG	2	-0.698554	-0.440447	-0.687722	-0.658427	TRUE	FALSE	TRUE	ProTiler
CENPM	NM_024053.4	CCDS14025.1	113	116	HRHT	2	-1.27005	-1.15605	-1.61492	-2.2279	TRUE	FALSE	TRUE	ProTiler
CENPM	NM_024053.4	CCDS14025.1	122	125	HTYQ	2	-0.978038	-0.68439	-0.210721	-0.260129	TRUE	FALSE	TRUE	ProTiler
CENPM	NM_024053.4	CCDS14025.1	163	168	LNLLSL	2	0.161304	0.31854	-0.158276	-0.100704	TRUE	FALSE	TRUE	ProTiler
CENPT	NM_025082.9	CCDS42182.1	23	27	ADPRT	1	0.440373	0.327263	0.806437	0.0527089	TRUE	TRUE	FALSE	ProTiler
CENPT	NM_025082.9	CCDS42182.1	104	113	MPESVVKPVP	2	-0.0824565	-0.344152	-0.241724	-0.565227	TRUE	TRUE	FALSE	ProTiler
CENPT	NM_025082.9	CCDS42182.1	144	147	APGL	2	0.298246	0.472294	0.669223	0.329507	TRUE	TRUE	FALSE	ProTiler
CENPT	NM_025082.9	CCDS42182.1	171	176	SLSQEP	2	-0.894332	-0.830374	-0.724924	-1.46333	TRUE	TRUE	FALSE	ProTiler
CENPT	NM_025082.9	CCDS42182.1	335	338	KKME	1	-1.66621	-2.12099	-0.928147	-1.42609	TRUE	TRUE	FALSE	ProTiler
CENPT	NM_025082.9	CCDS42182.1	364	368	HTEVT	1	-1.53817	-1.54332	-1.17232	-1.02058	TRUE	TRUE	FALSE	ProTiler
CENPT	NM_025082.9	CCDS42182.1	404	413	TPESLQARRH	3	-0.295548	-0.520512	-0.897155	-0.816829	TRUE	TRUE	FALSE	ProTiler
CENPT	NM_025082.9	CCDS42182.1	473	489	MPMERKA	2	-1.04819	-0.855673	-0.373558	-1.66566	TRUE	FALSE	TRUE	ProTiler
CENPT	NM_025082.9	CCDS42182.1	509	521	TVKPEDLELLMRR	4	-1.42661	-1.68369	-1.21797	-2.37101	TRUE	FALSE	TRUE	ProTiler
CENPT	NM_025082.9	CCDS42182.1	549	556	PCAYSGNS	2	-2.33978	-3.14951	-3.45069	-5.29809	TRUE	FALSE	TRUE	ProTiler
CENPW	NM_001286524.2	CCDS69196.1	1	4	MALS	0	N/A	N/A	N/A	N/A	TRUE	FALSE	FALSE	ProTiler
CENPW	NM_001286524.2	CCDS69196.1	11	23	KQIKRKAPRGFLK	6	-1.59885	-2.17083	-3.37729	-4.24399	TRUE	FALSE	TRUE	ProTiler
CENPW	NM_001286524.2	CCDS69196.1	30	33	KPQL	1	-1.52417	-1.71331	-2.19253	-3.11705	TRUE	FALSE	TRUE	ProTiler
CENPX	NM_001271006.1	CCDS59303.1	2	9	EGAGAGSG	4	-1.03162	-1.00873	-1.84321	-1.23181	FALSE	TRUE	FALSE	ProTiler
CKAP5	NM_001008938.4	CCDS31477.1	19	22	KLWK	0	N/A	N/A	N/A	N/A	FALSE	FALSE	TRUE	ProTiler
CKAP5	NM_001008938.4	CCDS31477.1	28	34	YEEALKI	1	-2.87455	-2.34359	-2.21775	-2.54237	FALSE	FALSE	TRUE	ProTiler
CKAP5	NM_001008938.4	CCDS31477.1	42	49	KSPEWSKF	2	-1.07692	-1.32138	-2.46834	-0.983428	FALSE	FALSE	TRUE	ProTiler
CKAP5	NM_001008938.4	CCDS31477.1	86	93	TGEVVSGV	1	-1.18311	-1.72358	-1.56547	-1.11811	FALSE	FALSE	TRUE	ProTiler
CKAP5	NM_001008938.4	CCDS31477.1	101	107	PKAKAKE	3	-0.365105	-0.349484	-1.0011	-1.02824	FALSE	FALSE	TRUE	ProTiler
CKAP5	NM_001008938.4	CCDS31477.1	121	138	KGEAVQEELLKGLDNKNP	2	-1.35102	-1.581	-2.63356	-2.46793	FALSE	FALSE	TRUE	ProTiler
CKAP5	NM_001008938.4	CCDS31477.1	184	190	AKLIAVE	2	-0.445604	-0.238269	-0.700174	-0.623701	FALSE	FALSE	TRUE	ProTiler
CKAP5	NM_001008938.4	CCDS31477.1	234	238	SQQEL	1	0.939001	0.94142	0.101006	0.679507	FALSE	TRUE	TRUE	ProTiler
CKAP5	NM_001008938.4	CCDS31477.1	260	265	DEVPQI	2	-1.62877	-1.51081	-1.27006	-1.53622	FALSE	FALSE	FALSE	ProTiler
CKAP5	NM_001008938.4	CCDS31477.1	295	309	ERKEALESVEVLIKN	3	-2.88002	-3.04494	-2.72956	-2.66196	FALSE	FALSE	TRUE	ProTiler
CKAP5	NM_001008938.4	CCDS31477.1	333	339	NVMLVAL	3	-1.06975	-1.14841	-1.34186	-1.48368	FALSE	FALSE	TRUE	ProTiler
CKAP5	NM_001008938.4	CCDS31477.1	348	352	AVGLR	2	-0.625194	-0.839432	-0.383271	-0.570276	FALSE	FALSE	TRUE	ProTiler
CKAP5	NM_001008938.4	CCDS31477.1	374	438	KPQVVQALQEAIDAIFLTTTLQNISEDVLAVMDNKNPTIKQQTSLFIARSFRHCTASTLPKSLLK	8	-2.08869	-2.0861	-1.84841	-1.96518	FALSE	FALSE	TRUE	ProTiler
CKAP5	NM_001008938.4	CCDS31477.1	464	487	GTALKVVGEKAVNPFLADVDKLKL	4	-1.0028	-1.21254	-1.60452	-1.37839	TRUE	FALSE	TRUE	ProTiler
CKAP5	NM_001008938.4	CCDS31477.1	499	503	LIHGK	1	-1.27186	-1.45557	-1.79254	-1.88839	FALSE	FALSE	TRUE	ProTiler
CKAP5	NM_001008938.4	CCDS31477.1	596	608	ASAVLPPTCIQLL	2	-1.46524	-1.48289	-1.07597	-1.32125	FALSE	FALSE	TRUE	ProTiler
CKAP5	NM_001008938.4	CCDS31477.1	614	617	KERL	1	-2.07347	-2.06061	-1.79824	-2.56837	FALSE	FALSE	TRUE	ProTiler
CKAP5	NM_001008938.4	CCDS31477.1	623	627	FQKAV	1	-2.97666	-3.38639	-3.21638	-3.28594	FALSE	FALSE	TRUE	ProTiler
CKAP5	NM_001008938.4	CCDS31477.1	642	648	RMLAKKP	1	0.91992	0.909029	0.688459	0.834315	FALSE	FALSE	TRUE	ProTiler
CKAP5	NM_001008938.4	CCDS31477.1	684	717	DGLVDKIGDVKCGNNAKEAMTAIAEACMLPWTAE	7	-1.3871	-1.42856	-1.30798	-1.58936	FALSE	FALSE	TRUE	ProTiler
CKAP5	NM_001008938.4	CCDS31477.1	783	790	YLYVGPSL	2	-0.639213	-0.851092	-0.832689	-0.817718	FALSE	FALSE	TRUE	ProTiler
CKAP5	NM_001008938.4	CCDS31477.1	808	812	EFEKM	2	-1.24332	-1.24046	-1.38484	-1.27282	FALSE	TRUE	TRUE	ProTiler
CKAP5	NM_001008938.4	CCDS31477.1	818	823	PAPTRG	2	-1.36598	-1.33453	-1.43487	-1.78493	FALSE	TRUE	FALSE	ProTiler
CKAP5	NM_001008938.4	CCDS31477.1	865	871	LVSKIGD	1	-1.94511	-2.05706	-2.44534	-1.91356	TRUE	FALSE	TRUE	ProTiler
CKAP5	NM_001008938.4	CCDS31477.1	968	978	WAEQTGMKEWL	3	-1.69646	-1.83085	-2.16254	-1.91507	TRUE	FALSE	TRUE	ProTiler
CKAP5	NM_001008938.4	CCDS31477.1	1008	1041	TLRSTPTDLILCVPHLYSCLEDRNGDVRKKAQDA	9	-1.39555	-1.50008	-1.5715	-1.65256	TRUE	FALSE	TRUE	ProTiler
CKAP5	NM_001008938.4	CCDS31477.1	1167	1173	GKEQRMK	1	-1.83614	-1.71936	-2.04209	-2.22502	FALSE	FALSE	TRUE	ProTiler
CKAP5	NM_001008938.4	CCDS31477.1	1178	1182	LKVLK	2	-0.461936	-0.599436	-0.212452	-0.93863	FALSE	FALSE	TRUE	ProTiler
CKAP5	NM_001008938.4	CCDS31477.1	1190	1199	DEYIEQLKTQ	0	N/A	N/A	N/A	N/A	FALSE	FALSE	TRUE	ProTiler
CKAP5	NM_001008938.4	CCDS31477.1	1221	1237	NKALAVMVDHLESEKEG	2	-2.21154	-1.9171	-2.71814	-2.06543	TRUE	FALSE	TRUE	ProTiler
CKAP5	NM_001008938.4	CCDS31477.1	1245	1257	ILKWLTLRFFDTN	2	-2.2888	-1.87992	-1.94354	-1.78063	TRUE	FALSE	TRUE	ProTiler
CKAP5	NM_001008938.4	CCDS31477.1	1288	1320	SSFIPYLVVKVGEPKDVIRKDVRAILNRMCLVY	7	-1.70642	-1.52545	-1.49911	-1.46112	TRUE	FALSE	TRUE	ProTiler
CKAP5	NM_001008938.4	CCDS31477.1	1354	1359	SYGMNV	1	-3.47615	-3.28689	-3.56371	-2.40626	TRUE	FALSE	TRUE	ProTiler
CKAP5	NM_001008938.4	CCDS31477.1	1372	1394	AVHIGDRDNAVRNAALNTIVTVY	3	-1.76048	-2.25973	-2.42369	-2.02929	TRUE	FALSE	TRUE	ProTiler
CKAP5	NM_001008938.4	CCDS31477.1	1474	1477	PEAA	1	-1.69038	-1.79236	-1.96869	-2.07068	FALSE	TRUE	FALSE	ProTiler
CKAP5	NM_001008938.4	CCDS31477.1	1487	1506	DLDEIENDNGTVRCEMPELV	3	-0.401866	-0.3789	-0.998776	-0.755999	FALSE	FALSE	FALSE	ProTiler
CKAP5	NM_001008938.4	CCDS31477.1	1590	1602	MQLRLIYNTHMAD	1	-1.70505	-1.62238	-1.76319	-1.68436	FALSE	FALSE	FALSE	ProTiler
CKAP5	NM_001008938.4	CCDS31477.1	1627	1633	IESLARE	1	-1.16775	-1.31124	-0.893019	-1.32541	FALSE	FALSE	FALSE	ProTiler
CKAP5	NM_001008938.4	CCDS31477.1	1641	1663	DLMHGLITLMLDSRIEDLEEGQQ	6	-1.03427	-0.91007	-0.983312	-1.30562	FALSE	FALSE	FALSE	ProTiler
CKAP5	NM_001008938.4	CCDS31477.1	1681	1697	QTNILSALLVLLQDSLL	6	-1.2862	-1.42623	-1.46042	-1.17611	FALSE	FALSE	FALSE	ProTiler
CKAP5	NM_001008938.4	CCDS31477.1	1867	1880	PFLKNSSQFFQSYV	2	-1.98653	-2.16257	-2.93663	-2.71488	FALSE	FALSE	FALSE	ProTiler
CKAP5	NM_001008938.4	CCDS31477.1	1891	1915	REGKGRISTSTGISPQMEVTCVPTP	5	-0.624524	-0.591467	-0.633299	-0.444695	FALSE	TRUE	FALSE	ProTiler
CKAP5	NM_001008938.4	CCDS31477.1	1945	1952	RCGLDNTK	2	-1.2723	-1.4034	-2.82928	-3.37977	FALSE	TRUE	TRUE	ProTiler
DSN1	NM_001145315.2	CCDS13286.1	293	299	DELQGSV	1	-3.43888	-5.49821	-7.49033	-6.99171	FALSE	TRUE	TRUE	ProTiler
KIF18A	NM_031217.4	CCDS7867.1	31	43	HKVVHVVDKHILV	3	-1.25368	-1.15121	0.213161	-0.798938	TRUE	FALSE	TRUE	ProTiler
KIF18A	NM_031217.5	CCDS7867.1	106	116	NCTVLAYGATG	4	-1.20907	-1.43865	0.122933	-1.5636	TRUE	FALSE	TRUE	ProTiler
KIF18A	NM_031217.4	CCDS7867.1	122	152	TMLGSADEPGVMYLTMLHLYKCMDEIKEEKI	4	-1.96956	-1.92641	-0.456039	-1.71611	TRUE	FALSE	TRUE	ProTiler
KIF18A	NM_031217.5	CCDS7867.1	179	184	VREDTQ	1	0.333221	0.192723	0.482068	0.700937	TRUE	FALSE	TRUE	ProTiler
KIF18A	NM_031217.4	CCDS7867.1	219	243	TDMNATSSRSHAVFQIYLRQQDKTA	3	-1.74625	-1.87764	-0.216909	-2.08857	TRUE	TRUE	TRUE	ProTiler
KIF18A	NM_031217.5	CCDS7867.1	259	267	LAGSERAST	2	-0.588236	-1.12047	-0.0763963	-0.5312	TRUE	FALSE	TRUE	ProTiler
KIF18A	NM_031217.4	CCDS7867.1	272	277	GTRFVE	1	0.885727	0.795311	0.859119	0.176468	TRUE	FALSE	TRUE	ProTiler
KIF18A	NM_031217.5	CCDS7867.1	306	315	PYRNSKLTRL	1	-0.864788	-0.795531	-0.316585	-0.175099	TRUE	FALSE	TRUE	ProTiler
KIF18A	NM_031217.4	CCDS7867.1	331	345	AVSPSSVFYDDTYNT	1	-1.1285	-1.22408	0.282901	-0.995791	TRUE	FALSE	TRUE	ProTiler
KIF18A	NM_031217.5	CCDS7867.1	352	391	AKDIKSSLKSNVLNVNNHITQYVKICNEQKAEILLLKEKL	3	-2.45525	-2.81183	-0.124331	-1.88107	TRUE	FALSE	TRUE	ProTiler
KIF18A	NM_031217.4	CCDS7867.1	496	504	KRREEELKQ	2	-1.02334	-0.822532	0.645105	-0.259338	FALSE	FALSE	FALSE	ProTiler
KIF18A	NM_031217.5	CCDS7867.1	528	538	IPKELKKDLHC	1	-2.08048	-3.22464	-0.539291	-2.03468	FALSE	FALSE	FALSE	ProTiler
KIF18A	NM_031217.4	CCDS7867.1	564	578	QQHRQTEAVLNALLP	1	-1.81775	-2.84715	-1.0211	-3.50035	FALSE	FALSE	FALSE	ProTiler
KIF18A	NM_031217.4	CCDS7867.1	608	614	VERKKVV	3	-0.537074	-0.592692	0.150353	-0.150508	FALSE	FALSE	TRUE	ProTiler
KIF18A	NM_031217.4	CCDS7867.1	634	656	VLMTFPQLGPVQPIPCCSSSGGT	5	-0.979641	-1.13367	-0.0787889	-0.961299	FALSE	FALSE	FALSE	ProTiler
KIF18A	NM_031217.5	CCDS7867.1	663	716	TEKRTRRKLMPSPLKGQHTLKSPPSQSVQLNDSLSKELQPIVYTPEDCRKAFQN	5	-1.48168	-1.52212	-0.20948	-0.969974	FALSE	TRUE	FALSE	ProTiler
KIF18A	NM_031217.4	CCDS7867.1	747	765	MLCEVAIPHNRRKECGQED	3	-1.50325	-1.82951	0.252397	-0.597037	FALSE	FALSE	FALSE	ProTiler
KIF18A	NM_031217.5	CCDS7867.1	814	826	PSMVPSYMAMTTA	3	-1.56805	-1.93284	0.0426661	-1.15619	FALSE	TRUE	TRUE	ProTiler
KIF2C	NM_006845.10	CCDS512.1	2	27	AMDSSLQARLFPGLAIKIQRSNGLIH	5	-0.876279	-0.868267	-0.133394	-0.0735681	FALSE	FALSE	FALSE	ProTiler
KIF2C	NM_006845.10	CCDS512.1	38	57	KSCVSVEWAEGGATKGKEID	5	-1.73868	-1.71911	-0.0718028	-0.123779	FALSE	FALSE	FALSE	ProTiler
KIF2C	NM_006845.10	CCDS512.1	107	129	LRSRSTRMSTVSELRITAQENDM	6	-0.90134	-1.01055	-0.281169	-0.169697	FALSE	TRUE	FALSE	ProTiler
KIF2C	NM_006845.10	CCDS512.1	145	151	VPPAPTR	1	0.38791	0.313903	0.87183	0.723534	FALSE	TRUE	FALSE	ProTiler
KIF2C	NM_006845.10	CCDS512.1	161	168	PLRMVSEE	3	-0.668916	-0.588478	0.0292967	-0.390507	FALSE	TRUE	FALSE	ProTiler
KIF2C	NM_006845.10	CCDS512.1	187	206	SVRRKSCLVKEVEKMKNKRE	2	-1.39028	-1.50695	0.0666638	-0.176501	FALSE	TRUE	FALSE	ProTiler
KIF2C	NM_006845.10	CCDS512.1	213	223	SEMRMKRAQEY	2	-0.748695	-1.11087	0.0299112	-0.356461	FALSE	FALSE	TRUE	ProTiler
KIF2C	NM_006845.10	CCDS512.1	242	252	TLECHPLTMTD	2	-0.293678	-0.210432	0.495493	0.494242	FALSE	FALSE	FALSE	ProTiler
KIF2C	NM_006845.10	CCDS512.1	361	372	DLSGKAQNASKG	3	-0.254222	-0.0628688	0.195475	0.316481	TRUE	FALSE	TRUE	ProTiler
KIF2C	NM_006845.10	CCDS512.1	378	385	SRDVFLLK	2	-1.70201	-1.75468	-0.0317389	-0.185882	TRUE	FALSE	TRUE	ProTiler
KIF2C	NM_006845.10	CCDS512.1	417	426	AKLRVLEDGK	3	-0.69649	-0.781923	0.0456096	-0.129611	TRUE	FALSE	TRUE	ProTiler
KIF2C	NM_006845.10	CCDS512.1	447	465	KMIDMGSACRTSGQTFANS	4	-0.340775	-0.249091	-0.297296	-0.104207	TRUE	FALSE	TRUE	ProTiler
KIF2C	NM_006845.10	CCDS512.1	470	481	SHACFQIILRAK	3	0.0137322	0.00161584	-0.0031758	0.173199	TRUE	FALSE	TRUE	ProTiler
KIF2C	NM_006845.10	CCDS512.1	489	506	SLVDLAGNERGADTSSAD	4	-0.573628	-0.468254	0.306182	0.0927651	TRUE	FALSE	TRUE	ProTiler
KIF2C	NM_006845.10	CCDS512.1	512	544	EGAEINKSLLALKECIRALGQNKAHTPFRESKL	7	-1.08813	-1.12743	0.11863	-0.124654	TRUE	FALSE	TRUE	ProTiler
KIF2C	NM_006845.10	CCDS512.1	553	587	IGENSRTCMIATISPGISSCEYTLNTLRYADRVKE	8	-0.942241	-1.04019	0.280622	0.332779	TRUE	FALSE	TRUE	ProTiler
KIF2C	NM_006845.10	CCDS512.1	598	610	QLIQMETEEMEAC	2	-0.293086	-0.310405	0.225724	0.543704	FALSE	TRUE	FALSE	ProTiler
KIF2C	NM_006845.10	CCDS512.1	638	660	MTQIRELEEKAMEELKEIIQQGP	8	-1.28393	-1.31712	-0.383528	-0.327338	FALSE	FALSE	TRUE	ProTiler
KIF2C	NM_006845.10	CCDS512.1	679	684	FVNKAE	2	-0.906468	-0.830348	0.130675	0.112089	FALSE	FALSE	FALSE	ProTiler
KIF2C	NM_006845.10	CCDS512.1	691	695	AKHFS	1	-0.960639	-1.14213	0.240489	0.0713709	FALSE	FALSE	FALSE	ProTiler
KNL1	NM_170589.16	CCDS42023.1	32	35	SPLQ	2	0.849834	0.761214	0.861154	0.48028	FALSE	TRUE	TRUE	ProTiler
KNL1	NM_170589.17	CCDS42023.1	92	109	QLQLLPPGFKRFSCLSLP	5	-4.09828	-4.14939	-5.87827	-4.04229	FALSE	FALSE	FALSE	ProTiler
KNL1	NM_170589.18	CCDS42023.1	135	144	MNTLLSAPIH	1	-1.86912	-1.00535	-0.827245	-0.689189	FALSE	FALSE	FALSE	ProTiler
KNL1	NM_170589.19	CCDS42023.1	208	227	FLANLKLHTEDSRMKKEVNF	3	-0.0265267	0.22198	0.0499765	-0.413451	FALSE	FALSE	TRUE	ProTiler
KNL1	NM_170589.16	CCDS42023.1	274	278	PNSAS	1	-1.00888	-0.896808	-0.566219	0.0636262	FALSE	TRUE	FALSE	ProTiler
KNL1	NM_170589.17	CCDS42023.1	305	313	DGMNFTQCH	1	-1.72803	-1.2665	-1.31924	-0.600165	FALSE	FALSE	TRUE	ProTiler
KNL1	NM_170589.18	CCDS42023.1	320	324	LIPTS	1	-1.47635	-1.15051	-1.40834	-1.02422	FALSE	TRUE	FALSE	ProTiler
KNL1	NM_170589.19	CCDS42023.1	345	352	MDLTFNHT	1	-1.65882	-1.31663	-1.91883	-0.970683	FALSE	FALSE	TRUE	ProTiler
KNL1	NM_170589.16	CCDS42023.1	360	373	GNFSEIENQTQNAM	1	-1.59759	-0.857793	-1.10093	-0.135186	FALSE	FALSE	FALSE	ProTiler
KNL1	NM_170589.17	CCDS42023.1	390	405	FKSKQNTAFQDLSINS	1	-1.34773	-1.15568	-0.942321	-1.33216	FALSE	FALSE	FALSE	ProTiler
KNL1	NM_170589.18	CCDS42023.1	435	443	LAMTPESIY	2	-1.24819	-1.18423	-0.382387	-0.454477	FALSE	FALSE	FALSE	ProTiler
KNL1	NM_170589.19	CCDS42023.1	452	467	KTVFYSSCNDAMEMTK	3	-0.625397	-0.258581	-0.449209	0.00097384	FALSE	FALSE	TRUE	ProTiler
KNL1	NM_170589.16	CCDS42023.1	618	625	NLAPESTS	2	-0.142458	-0.165476	-0.180175	-0.0660977	FALSE	TRUE	FALSE	ProTiler
KNL1	NM_170589.17	CCDS42023.1	671	680	VLKILPYLDK	1	-0.890299	-0.590145	-0.89351	-0.356412	FALSE	FALSE	FALSE	ProTiler
KNL1	NM_170589.18	CCDS42023.1	684	695	QSADCNQEIATS	2	-0.306707	-0.100751	-0.317581	0.00627033	FALSE	FALSE	TRUE	ProTiler
KNL1	NM_170589.19	CCDS42023.1	736	750	MKNHDTAISSHTVKS	0	N/A	N/A	N/A	N/A	FALSE	FALSE	TRUE	ProTiler
KNL1	NM_170589.16	CCDS42023.1	755	763	NSKLAEPLR	2	-0.503212	-0.517187	-0.336219	-0.430462	FALSE	TRUE	FALSE	ProTiler
KNL1	NM_170589.17	CCDS42023.1	871	910	VKIWGRKSVGGPKIDKTIVFSEDDKNDMDITKSYTIEINH	5	0.108969	0.223164	0.0267734	0.301667	FALSE	FALSE	TRUE	ProTiler
KNL1	NM_170589.18	CCDS42023.1	971	1006	FVDNHVELEMTESHTVFIDYQEKERTDRPNFELSQR	4	-0.719235	-0.566788	-0.171092	-0.102904	FALSE	TRUE	TRUE	ProTiler
KNL1	NM_170589.19	CCDS42023.1	1011	1023	TPTVICTPTEESV	2	-1.52222	-1.26365	-1.3976	-1.34366	FALSE	FALSE	FALSE	ProTiler
KNL1	NM_170589.16	CCDS42023.1	1046	1062	EWSNNRGPVEVADNMEL	3	-1.13193	-0.531421	-0.41611	-0.0723962	FALSE	FALSE	TRUE	ProTiler
KNL1	NM_170589.17	CCDS42023.1	1109	1125	KNDMDITQSCMVEIDNE	3	-0.84787	-0.391164	-1.00149	-0.081693	FALSE	FALSE	TRUE	ProTiler
KNL1	NM_170589.18	CCDS42023.1	1130	1158	DKEDFHLAGASKTILYSCGQDDMEITRSH	6	-1.18133	-0.894004	-1.06978	-0.668713	FALSE	FALSE	TRUE	ProTiler
KNL1	NM_170589.19	CCDS42023.1	1195	1202	SHTVFIDC	2	-0.798688	-0.577298	-0.292577	-0.379708	FALSE	FALSE	TRUE	ProTiler
KNL1	NM_170589.16	CCDS42023.1	1222	1255	NLGVSFPKDNSCVQEIAEKQALAVGNKIVLHTEQ	5	-0.582793	-0.391069	-0.0788627	-0.109746	FALSE	FALSE	FALSE	ProTiler
KNL1	NM_170589.17	CCDS42023.1	1282	1310	VIGKVVDQACTLEKAQVESCQLNNRDRRN	4	-0.475909	-0.342707	-0.478492	-0.255571	FALSE	FALSE	FALSE	ProTiler
KNL1	NM_170589.18	CCDS42023.1	1321	1327	VCGSSDN	2	-0.465093	-0.0895764	-0.189642	0.237793	FALSE	FALSE	FALSE	ProTiler
KNL1	NM_170589.19	CCDS42023.1	1336	1386	SCTDNLEGSAMLLCDKDEEKANYCPVQNDLAYANDFASEYYLESEGQPLSA	10	-0.379773	-0.190518	-0.193234	-0.0386683	FALSE	FALSE	FALSE	ProTiler
KNL1	NM_170589.16	CCDS42023.1	1389	1407	PLLEKEEVIQTSTKGQLDC	4	-0.213213	-0.107995	-0.545099	0.113443	FALSE	FALSE	FALSE	ProTiler
KNL1	NM_170589.17	CCDS42023.1	1461	1474	DDIYVIPQPHFSTD	2	-1.26826	-1.24751	-2.09494	-0.702014	FALSE	FALSE	FALSE	ProTiler
KNL1	NM_170589.18	CCDS42023.1	1503	1521	IIENSSAPICENKPKILNS	4	-0.355096	-0.354879	-0.527337	-0.363803	FALSE	FALSE	FALSE	ProTiler
KNL1	NM_170589.19	CCDS42023.1	1538	1554	QTTNYNTALDFHSNSDV	1	-1.27732	-0.859798	-1.51307	-1.22058	FALSE	FALSE	FALSE	ProTiler
KNL1	NM_170589.16	CCDS42023.1	1594	1608	TGEFLAFQTVHLPPL	2	-1.61851	-0.913398	-0.883183	-0.413633	FALSE	FALSE	FALSE	ProTiler
KNL1	NM_170589.17	CCDS42023.1	1640	1661	NAKDSRDEENKKSHNGAETTSL	4	-0.570125	-0.471584	-0.132915	-0.154938	FALSE	TRUE	FALSE	ProTiler
KNL1	NM_170589.18	CCDS42023.1	1688	1697	NCSVTGIDDL	2	-0.0758897	-0.0049917	-0.164382	0.192814	FALSE	FALSE	FALSE	ProTiler
KNL1	NM_170589.19	CCDS42023.1	1726	1739	AGKLNLSPSQYINE	3	-1.22835	-0.831926	-1.03163	-0.821901	FALSE	FALSE	FALSE	ProTiler
KNL1	NM_170589.16	CCDS42023.1	1750	1754	NSSDS	0	N/A	N/A	N/A	N/A	FALSE	TRUE	FALSE	ProTiler
KNL1	NM_170589.17	CCDS42023.1	1846	1849	SCSS	0	N/A	N/A	N/A	N/A	FALSE	TRUE	FALSE	ProTiler
KNL1	NM_170589.18	CCDS42023.1	1861	1890	LDFSTYRSSQMESQFLRDTICEESLREKLQ	3	-0.62244	-0.475805	-0.940198	-0.399375	FALSE	FALSE	FALSE	ProTiler
KNL1	NM_170589.19	CCDS42023.1	1923	1928	VNTPPT	1	-1.28025	-0.818296	-1.0766	-0.543243	FALSE	FALSE	FALSE	ProTiler
KNL1	NM_170589.16	CCDS42023.1	1936	1949	QYVYRPKIQIYRED	1	-2.25466	-1.67143	-3.06393	-3.10297	FALSE	FALSE	TRUE	ProTiler
KNL1	NM_170589.17	CCDS42023.1	1970	1994	LLVDINKNLWEKMRHCSDKELKAFG	4	-0.344453	-0.252341	-0.3561	-0.0742813	FALSE	FALSE	TRUE	ProTiler
KNL1	NM_170589.18	CCDS42023.1	2007	2021	MTKVFTHQGKVALYG	4	-0.341817	0.22027	-0.333122	0.0990003	FALSE	FALSE	TRUE	ProTiler
KNL1	NM_170589.19	CCDS42023.1	2043	2064	KILKKIDNCLTEMETETKNLED	4	-0.967091	-0.621294	-1.73162	-0.863816	FALSE	FALSE	TRUE	ProTiler
KNL1	NM_170589.16	CCDS42023.1	2082	2115	EKELEQLKTEEEELQRNLLELEVQKEQTLAQIDF	5	-0.379354	0.0128782	-0.216212	0.129934	FALSE	TRUE	TRUE	ProTiler
KNL1	NM_170589.17	CCDS42023.1	2170	2195	LDKRYRKIVDVNFQSLLDEDQAPPSS	6	-0.699116	-0.727953	-0.455964	-0.448047	FALSE	FALSE	TRUE	ProTiler
KNL1	NM_170589.18	CCDS42023.1	2204	2208	QYVEE	2	0.576634	0.728057	0.144539	0.619941	FALSE	FALSE	TRUE	ProTiler
KNL1	NM_170589.19	CCDS42023.1	2215	2226	TCTTQHQLPKML	2	-2.40876	-1.94357	-2.40673	-1.9014	FALSE	FALSE	TRUE	ProTiler
KNL1	NM_170589.17	CCDS42023.1	2234	2247	HHCRLLGEEIEYLK	4	-1.96339	-1.73185	-1.18081	-1.33839	TRUE	FALSE	TRUE	ProTiler
KNL1	NM_170589.18	CCDS42023.1	2287	2291	YYPSV	2	-1.43127	-1.13975	-0.808781	-0.870097	TRUE	FALSE	TRUE	ProTiler
KNL1	NM_170589.19	CCDS42023.1	2298	2311	QNHVGNTSQDDIAT	4	-0.971448	-0.5138	-0.732471	-0.508379	TRUE	FALSE	TRUE	ProTiler
KNTC1	NM_014708.4	CCDS45002.1	12	36	DTGSGYLSVGSRKEHGTALYQVDLL	4	-0.697543	-0.365068	-0.186668	-0.0382843	FALSE	FALSE	TRUE	ProTiler
KNTC1	NM_014708.5	CCDS45002.1	50	70	IQACSLSDGFIIVADQSVILL	3	-0.874263	-0.685453	-0.335135	-0.232513	FALSE	FALSE	TRUE	ProTiler
KNTC1	NM_014708.4	CCDS45002.1	101	117	VGERSGNLHLIHVTSKQ	2	-0.825459	-0.779986	-0.717812	-0.784032	FALSE	FALSE	TRUE	ProTiler
KNTC1	NM_014708.4	CCDS45002.1	140	146	VIEKDGS	1	-0.380013	-0.132702	0.118293	0.513312	FALSE	FALSE	TRUE	ProTiler
KNTC1	NM_014708.5	CCDS45002.1	201	211	YHTLGCLSLVA	2	-0.312371	-0.369585	0.0640301	0.103104	FALSE	FALSE	TRUE	ProTiler
KNTC1	NM_014708.4	CCDS45002.1	287	305	WNWPSLHVEEFLLTTEADS	2	-0.296571	-0.27945	0.267449	0.235704	FALSE	FALSE	TRUE	ProTiler
KNTC1	NM_014708.4	CCDS45002.1	315	322	TNLKLIAL	0	N/A	N/A	N/A	N/A	FALSE	FALSE	TRUE	ProTiler
KNTC1	NM_014708.5	CCDS45002.1	401	422	SRLLHKHRFAEAESFAIQFGLD	2	0.0056177	0.345785	-0.0850863	0.410538	FALSE	FALSE	FALSE	ProTiler
KNTC1	NM_014708.4	CCDS45002.1	434	467	ILEKLALSSVDASEQTEWQQLVDDAKENLHKIQD	7	-0.10375	0.0138897	-0.0042665	0.292953	FALSE	FALSE	FALSE	ProTiler
KNTC1	NM_014708.4	CCDS45002.1	561	571	LVCAQYLWLRH	2	0.0293804	0.238271	0.110671	0.57548	FALSE	FALSE	FALSE	ProTiler
KNTC1	NM_014708.5	CCDS45002.1	612	628	VRRTVPEGQIILAKWLE	3	0.406687	0.222784	0.435193	0.499411	FALSE	FALSE	TRUE	ProTiler
KNTC1	NM_014708.4	CCDS45002.1	687	700	TLVNNLRELITLHR	2	-0.646419	-0.483214	-0.483109	-0.257216	FALSE	FALSE	TRUE	ProTiler
KNTC1	NM_014708.4	CCDS45002.1	713	719	KENTTTI	2	-0.609402	-0.551253	0.172997	-0.170677	FALSE	FALSE	TRUE	ProTiler
KNTC1	NM_014708.5	CCDS45002.1	726	763	KVLAPELIPSILEKFIRVYMREHDLQEEELLLLYIEDL	5	-0.790708	-0.832679	-0.173427	-0.497288	FALSE	FALSE	TRUE	ProTiler
KNTC1	NM_014708.4	CCDS45002.1	776	800	ETAWEAKAMAVIACLSDTDLIFDAV	6	-0.555034	-0.461562	-0.180673	-0.0341363	FALSE	FALSE	TRUE	ProTiler
KNTC1	NM_014708.4	CCDS45002.1	806	816	AAVVPWSAAVE	4	-0.477905	-0.188267	-0.262066	-0.201416	FALSE	FALSE	TRUE	ProTiler
KNTC1	NM_014708.5	CCDS45002.1	823	849	LEMDHPKVKLLQESYKLMEMKKLLRGY	6	0.333721	0.427133	0.439241	0.465801	FALSE	FALSE	TRUE	ProTiler
KNTC1	NM_014708.4	CCDS45002.1	885	901	QAFMLSDDEIYSLRIID	1	-0.184626	-0.267647	-0.0651492	0.197418	FALSE	FALSE	TRUE	ProTiler
KNTC1	NM_014708.4	CCDS45002.1	935	945	RLALQEEPDHS	2	-0.243609	0.0917577	0.422633	0.265306	FALSE	FALSE	TRUE	ProTiler
KNTC1	NM_014708.5	CCDS45002.1	952	965	RMSVAKTSVDILKI	3	-1.14118	-1.0818	-0.381382	-0.639334	FALSE	FALSE	TRUE	ProTiler
KNTC1	NM_014708.4	CCDS45002.1	1018	1061	QHIKAHEVAQAKHKPGSTPEPIAAEVRSPSMESKLHRQALALQM	10	-0.28922	-0.236569	0.0355837	-0.0902663	FALSE	TRUE	TRUE	ProTiler
KNTC1	NM_014708.4	CCDS45002.1	1100	1147	GKLLFLTCQKLCQMLADNVPVTVPVGLNLPSMIHDLASQAATICSPDF	7	-0.445165	-0.453081	0.0125785	-0.235017	FALSE	FALSE	TRUE	ProTiler
KNTC1	NM_014708.5	CCDS45002.1	1167	1171	QCQMD	2	0.84822	0.626749	0.322732	0.558507	FALSE	FALSE	TRUE	ProTiler
KNTC1	NM_014708.4	CCDS45002.1	1257	1270	ALLQNLQESSQWEL	3	-0.615607	-0.559309	-0.0314692	-0.125503	FALSE	FALSE	FALSE	ProTiler
KNTC1	NM_014708.4	CCDS45002.1	1327	1347	ATTLLHKVFNCRLVDLDLALG	3	-0.29305	-0.316324	-0.0881481	-0.46774	FALSE	FALSE	TRUE	ProTiler
KNTC1	NM_014708.5	CCDS45002.1	1374	1380	KILAISL	2	0.695524	0.858224	0.891978	0.489883	FALSE	FALSE	TRUE	ProTiler
KNTC1	NM_014708.4	CCDS45002.1	1475	1487	AGQGQGDASMDSA	5	-0.573377	-0.470073	-0.0361867	-0.117774	FALSE	TRUE	TRUE	ProTiler
KNTC1	NM_014708.4	CCDS45002.1	1497	1501	KALEM	1	-1.06222	-1.32098	-0.565526	-0.973882	FALSE	FALSE	TRUE	ProTiler
KNTC1	NM_014708.5	CCDS45002.1	1512	1519	VISLSGIL	1	0.639723	0.683796	-0.681784	0.749281	FALSE	FALSE	TRUE	ProTiler
KNTC1	NM_014708.4	CCDS45002.1	1554	1570	SILKHLKSYRRISPPVD	2	-1.82182	-1.45379	-0.596626	-0.464986	FALSE	FALSE	TRUE	ProTiler
KNTC1	NM_014708.4	CCDS45002.1	1578	1588	EHVITLPSAAQ	1	-1.04187	-0.700537	-0.384843	-0.495884	TRUE	FALSE	TRUE	ProTiler
KNTC1	NM_014708.5	CCDS45002.1	1667	1696	ITKITQTIESCLLSIVNPEWAVAIAISLAQ	5	-0.978247	-0.741673	-0.172146	-0.158355	TRUE	FALSE	TRUE	ProTiler
KNTC1	NM_014708.4	CCDS45002.1	1711	1722	CLYLAERWLQNI	2	-1.04232	-0.66162	0.120033	0.261166	TRUE	FALSE	TRUE	ProTiler
KNTC1	NM_014708.4	CCDS45002.1	1746	1754	SGTEAVLIA	0	N/A	N/A	N/A	N/A	TRUE	FALSE	TRUE	ProTiler
KNTC1	NM_014708.5	CCDS45002.1	1838	1855	FELQEDEALRRVQYLLLS	4	-1.21796	-1.1954	-0.546979	-0.180287	TRUE	FALSE	TRUE	ProTiler
KNTC1	NM_014708.4	CCDS45002.1	1955	1978	SHESMAVRLVTELCLEYKIYDLQL	4	-0.0758112	-0.129062	0.216825	0.192826	TRUE	FALSE	TRUE	ProTiler
KNTC1	NM_014708.5	CCDS45002.1	2009	2031	WQVPYFSKAWQRVIQIPLLSASC	4	-0.810655	-0.809496	-0.569467	-0.182305	TRUE	FALSE	TRUE	ProTiler
KNTC1	NM_014708.4	CCDS45002.1	2191	2194	VPPD	2	-0.929238	-0.825983	-0.873225	-0.152153	TRUE	FALSE	TRUE	ProTiler
MAD1L1	NM_001013836.1	CCDS43539.1	320	331	LDQTMGLSIRTP	4	-0.608088	-0.481737	-0.483643	-0.785444	TRUE	FALSE	FALSE	ProTiler
MAD1L1	NM_001013836.1	CCDS43539.1	462	465	ELGG	1	-2.796	-2.51112	-3.24874	-2.88438	TRUE	FALSE	FALSE	ProTiler
MAD1L1	NM_001013836.1	CCDS43539.1	593	598	ASLPSS	2	-0.819127	-0.540108	-1.47623	-2.1546	TRUE	FALSE	TRUE	ProTiler
MAD1L1	NM_001013836.1	CCDS43539.1	607	617	QVESAELKNQR	2	-0.865856	-0.866561	-1.08771	-2.32054	TRUE	FALSE	TRUE	ProTiler
MAD1L1	NM_001013836.1	CCDS43539.1	634	638	YTLTG	2	0.0267168	-0.133019	-0.123453	-0.747756	TRUE	FALSE	TRUE	ProTiler
MAD1L1	NM_001013836.1	CCDS43539.1	645	651	TENQYRL	3	-0.543241	-0.660891	-1.07777	-1.32264	TRUE	FALSE	TRUE	ProTiler
MAD1L1	NM_001013836.1	CCDS43539.1	658	661	HPGD	2	0.582795	0.479089	0.404285	0.166395	TRUE	FALSE	TRUE	ProTiler
MAD1L1	NM_001013836.1	CCDS43539.1	674	695	KMQLLETEFSHTVGELIEVHLR	6	-1.20386	-1.17532	-1.51626	-2.74154	TRUE	FALSE	TRUE	ProTiler
MAD1L1	NM_001013836.1	CCDS43539.1	706	715	SLTLELFSRQ	2	-0.990323	-0.543982	-1.44223	-1.97629	TRUE	FALSE	TRUE	ProTiler
MAD2L1	NM_002358.3	CCDS3715.1	6	10	SREQG	2	-0.104236	-0.201139	-0.481329	-1.1361	FALSE	FALSE	FALSE	ProTiler
MAD2L1	NM_002358.3	CCDS3715.1	54	65	LVTTDLELIKYL	1	-2.16988	-2.62377	-2.90055	-3.99766	TRUE	FALSE	TRUE	ProTiler
MAD2L1	NM_002358.3	CCDS3715.1	89	93	SNIES	1	-1.43947	-1.14205	-1.33529	-2.19302	TRUE	FALSE	TRUE	ProTiler
MAD2L1	NM_002358.3	CCDS3715.1	137	141	ATVTF	1	-2.80408	-2.72371	-3.37364	-3.64787	TRUE	FALSE	TRUE	ProTiler
MAD2L1	NM_002358.3	CCDS3715.1	168	197	EESGPQFITNSEEVRLRSFTTTIHKVNSMV	6	-1.84344	-1.70184	-2.13208	-2.25887	TRUE	FALSE	TRUE	ProTiler
NDC80	NM_006101.2	CCDS11827.1	1	18	MKRSSVSSGGAGRLSMQE	4	-2.16839	-2.24415	-2.30841	-2.11362	FALSE	TRUE	TRUE	ProTiler
NDC80	NM_006101.3	CCDS11827.1	31	41	TPQTKEKPTFG	2	-2.23726	-2.02974	-1.33723	-1.72882	FALSE	TRUE	TRUE	ProTiler
NDC80	NM_006101.4	CCDS11827.1	90	104	AFIQQCIRQLCEFLT	1	-2.47916	-2.84864	-2.805	-2.48938	TRUE	FALSE	TRUE	ProTiler
NDC80	NM_006101.2	CCDS11827.1	132	140	LYGFLCPSY	3	-1.11059	-1.09944	-1.3545	-1.1122	TRUE	FALSE	TRUE	ProTiler
NDC80	NM_006101.3	CCDS11827.1	173	192	GAPHTWPHIVAALVWLIDCI	4	-2.15409	-2.13918	-1.50898	-1.44788	TRUE	FALSE	TRUE	ProTiler
NDC80	NM_006101.4	CCDS11827.1	229	258	TIKCYESFMSGADSFDEMNAELQSKLKDLF	4	-0.558703	-0.613593	-1.21232	-0.493106	TRUE	FALSE	TRUE	ProTiler
NDC80	NM_006101.2	CCDS11827.1	279	295	IARLEQEREKEPNRLES	2	-0.914915	-0.789101	-1.58825	-0.493741	FALSE	TRUE	FALSE	ProTiler
NDC80	NM_006101.3	CCDS11827.1	329	336	NGLNEEIA	1	-1.17767	-0.93792	-0.928606	-0.697044	FALSE	FALSE	FALSE	ProTiler
NDC80	NM_006101.4	CCDS11827.1	369	383	INHERNELQQTINKL	0	N/A	N/A	N/A	N/A	FALSE	FALSE	FALSE	ProTiler
NDC80	NM_006101.2	CCDS11827.1	388	405	EAEQQKLWNEELKYARGK	4	-1.78494	-1.83845	-1.52669	-2.0854	FALSE	FALSE	FALSE	ProTiler
NDC80	NM_006101.3	CCDS11827.1	424	440	LIPKGAENSKGYDFEIK	2	-0.67648	-0.807205	-1.07596	-0.706382	FALSE	FALSE	TRUE	ProTiler
NDC80	NM_006101.2	CCDS11827.1	446	463	GANCLVKYRAQVYVPLKE	3	-2.21156	-1.95131	-1.56285	-1.46549	FALSE	FALSE	TRUE	ProTiler
NDC80	NM_006101.3	CCDS11827.1	548	560	QGLSEAMNELDAV	2	-1.85184	-1.68665	-1.57775	-1.19081	FALSE	FALSE	TRUE	ProTiler
NDC80	NM_006101.4	CCDS11827.1	589	601	VATHVGSVEKHLE	3	-2.21749	-2.22348	-1.64326	-1.7111	FALSE	FALSE	TRUE	ProTiler
NSL1	NM_015471.4	CCDS1509.1	1	7	MAGSPEL	2	-1.05994	-1.24783	0.053764	-0.473366	FALSE	TRUE	FALSE	ProTiler
NSL1	NM_015471.5	CCDS1509.1	18	22	LAAGT	1	-1.54998	-1.58363	-2.73774	-2.03784	FALSE	FALSE	FALSE	ProTiler
NSL1	NM_015471.4	CCDS1509.1	30	41	ATPREDFRVRCT	3	-0.775914	-0.807698	-0.562028	-0.752834	FALSE	FALSE	TRUE	ProTiler
NSL1	NM_015471.5	CCDS1509.1	48	53	EMLQLC	2	-0.821516	-1.3698	-0.837584	-1.91169	FALSE	FALSE	TRUE	ProTiler
NSL1	NM_015471.4	CCDS1509.1	63	84	ALPEEIREPALRDAQWTFESAV	2	-1.46723	-2.06279	-2.2888	-3.59177	FALSE	FALSE	TRUE	ProTiler
NSL1	NM_015471.4	CCDS1509.1	153	167	PVVHPLDLKYDPDPA	3	-1.58294	-1.83414	-3.07517	-2.1322	TRUE	FALSE	FALSE	ProTiler
NSL1	NM_015471.5	CCDS1509.1	179	193	TVAKEISEAMKSLPA	3	-0.837466	-0.895229	-0.556822	-1.26086	TRUE	FALSE	TRUE	ProTiler
NUF2	NM_031423.3	CCDS1245.1	20	31	NKILTGADGKNL	2	-0.424668	-0.122299	-0.127771	-0.106063	TRUE	FALSE	TRUE	ProTiler
NUF2	NM_031423.3	CCDS1245.1	62	81	EHFYMMPVNSEVMYPHLMEG	2	-1.65449	-1.53109	-1.14852	-0.755417	TRUE	FALSE	TRUE	ProTiler
NUF2	NM_031423.3	CCDS1245.1	100	117	RVNDFETADILCPKAKRT	2	-1.26357	-1.28639	-1.68258	-1.16004	TRUE	FALSE	TRUE	ProTiler
NUF2	NM_031423.3	CCDS1245.1	145	156	YKSSADKMQQLN	1	-2.52455	-2.16922	-2.20715	-1.18661	TRUE	FALSE	FALSE	ProTiler
NUF2	NM_031423.3	CCDS1245.1	264	278	KLKNARQEVVEKYEI	2	-1.17907	-1.15516	-0.898361	-0.564546	FALSE	FALSE	TRUE	ProTiler
NUF2	NM_031423.3	CCDS1245.1	285	290	CLPSCQ	2	-0.278595	-0.389981	-0.389519	-0.250226	FALSE	FALSE	TRUE	ProTiler
NUF2	NM_031423.3	CCDS1245.1	305	310	DNREKL	1	0.660316	0.834181	0.787878	0.499367	FALSE	FALSE	TRUE	ProTiler
NUF2	NM_031423.3	CCDS1245.1	410	450	DAAEREKLKSQEIFLNLKTALEKYHDGIEKAAEDSYAKIDE	7	-0.83633	-0.780968	-1.36335	-0.763649	FALSE	FALSE	TRUE	ProTiler
PLK1	NM_005030.6	CCDS10616.1	16	19	DPGK	2	-0.390105	-0.321615	-0.423024	-0.932543	FALSE	TRUE	FALSE	ProTiler
PLK1	NM_005030.6	CCDS10616.1	48	60	RSRRRYVRGRFLG	4	-1.75134	-1.8105	-2.49324	-2.2336	TRUE	FALSE	TRUE	ProTiler
PLK1	NM_005030.6	CCDS10616.1	65	71	AKCFEIS	2	0.211754	0.244038	0.0295589	-0.320562	TRUE	FALSE	TRUE	ProTiler
PLK1	NM_005030.6	CCDS10616.1	81	102	GKIVPKSLLLKPHQREKMSMEI	4	-2.81142	-2.9815	-2.91318	-2.32242	TRUE	FALSE	TRUE	ProTiler
PLK1	NM_005030.6	CCDS10616.1	109	119	AHQHVVGFHGF	5	-1.07863	-0.983564	-1.18743	-1.24215	TRUE	FALSE	TRUE	ProTiler
PLK1	NM_005030.6	CCDS10616.1	126	161	VFVVLELCRRRSLLELHKRRKALTEPEARYYLRQIV	11	-1.56742	-1.51064	-1.98562	-1.12449	TRUE	FALSE	TRUE	ProTiler
PLK1	NM_005030.6	CCDS10616.1	166	192	YLHRNRVIHRDLKLGNLFLNEDLEVKI	9	-0.978288	-0.998066	-1.27306	-0.917863	TRUE	FALSE	TRUE	ProTiler
PLK1	NM_005030.6	CCDS10616.1	210	215	TLCGTP	1	-0.361991	-0.0247229	0.5484	-0.167725	TRUE	FALSE	TRUE	ProTiler
PLK1	NM_005030.6	CCDS10616.1	241	271	MYTLLVGKPPFETSCLKETYLRIKKNEYSIP	5	-1.41488	-1.27372	-1.58813	-0.765855	TRUE	FALSE	TRUE	ProTiler
PLK1	NM_005030.6	CCDS10616.1	278	282	AASLI	3	-1.35264	-1.38788	-0.940274	-0.960793	TRUE	FALSE	TRUE	ProTiler
PLK1	NM_005030.6	CCDS10616.1	287	294	QTDPTARP	2	-1.31532	-1.27189	-1.26979	-1.26545	TRUE	FALSE	TRUE	ProTiler
PLK1	NM_005030.6	CCDS10616.1	307	316	SGYIPARLPI	2	-2.12214	-2.18528	-1.70049	-1.81096	FALSE	FALSE	FALSE	ProTiler
PLK1	NM_005030.6	CCDS10616.1	323	327	PRFSI	1	-1.11918	-0.787984	-1.96669	-2.00881	FALSE	FALSE	FALSE	ProTiler
PLK1	NM_005030.6	CCDS10616.1	350	380	PLPERPREKEEPVVRETGEVVDCHLSDMLQQ	5	-1.03102	-0.817735	-1.80606	-1.38462	FALSE	TRUE	FALSE	ProTiler
PLK1	NM_005030.6	CCDS10616.1	389	409	PSERGLVRQEEAEDPACIPIF	6	-0.920038	-0.790015	-1.49969	-1.44984	FALSE	TRUE	FALSE	ProTiler
PLK1	NM_005030.6	CCDS10616.1	421	433	YGLGYQLCDNSVG	3	-1.54943	-1.69531	-2.14531	-1.70778	TRUE	FALSE	TRUE	ProTiler
PLK1	NM_005030.6	CCDS10616.1	448	468	GDSLQYIERDGTESYLTVSSH	4	-1.63974	-1.46494	-2.23135	-1.82409	TRUE	FALSE	TRUE	ProTiler
PLK1	NM_005030.6	CCDS10616.1	475	478	KITL	1	0.0875861	0.111333	-0.194028	0.232186	TRUE	FALSE	TRUE	ProTiler
PLK1	NM_005030.6	CCDS10616.1	484	498	NYMSEHLLKAGANIT	3	-1.05614	-1.4491	-1.6003	-1.31173	FALSE	FALSE	FALSE	ProTiler
PLK1	NM_005030.6	CCDS10616.1	503	506	DELA	1	0.792762	0.852655	-0.170316	0.00095526	FALSE	FALSE	FALSE	ProTiler
PLK1	NM_005030.6	CCDS10616.1	517	527	TRSAIILHLSN	5	-0.985089	-1.25416	-1.78471	-1.50486	TRUE	FALSE	TRUE	ProTiler
PLK1	NM_005030.6	CCDS10616.1	535	568	FQDHTKLILCPLMAAVTYIDEKRDFRTYRLSLLE	9	-1.53552	-1.53555	-1.79198	-1.63134	TRUE	FALSE	TRUE	ProTiler
PLK1	NM_005030.6	CCDS10616.1	576	580	LASRL	2	-0.956621	-1.17155	-1.24201	-1.19002	TRUE	FALSE	TRUE	ProTiler
PMF1	NM_007221.4	CCDS30886.1	1	14	MAEASSANLGSGCE	4	-1.42402	-1.45855	-1.92034	-1.22914	FALSE	TRUE	FALSE	ProTiler
PMF1	NM_007221.4	CCDS30886.1	40	46	TMVDTFL	1	-1.82057	-2.63247	-2.7559	-2.47617	FALSE	FALSE	TRUE	ProTiler
PMF1	NM_007221.4	CCDS30886.1	88	97	IREEISDIKE	2	-1.24526	-1.65339	-1.84906	-1.76267	TRUE	FALSE	TRUE	ProTiler
PMF1	NM_007221.4	CCDS30886.1	105	108	LNAL	1	-1.43892	-1.02069	-0.296079	-0.934037	TRUE	FALSE	FALSE	ProTiler
PMF1	NM_007221.4	CCDS30886.1	144	171	QRDTLRRHVQKQEAENQQLADAVLAGRR	8	-0.58486	-0.740856	-1.03934	-1.33854	TRUE	FALSE	TRUE	ProTiler
SGO1	NM_001012409.4	CCDS46773.1	1	10	MAKERCLKKS	1	-1.28071	-1.41046	-1.20695	-1.22223	FALSE	FALSE	FALSE	ProTiler
SGO1	NM_001012409.4	CCDS46773.1	21	31	RMKEKRNKNLA	2	-1.46562	-1.45607	-1.04014	-1.53564	TRUE	FALSE	TRUE	ProTiler
SGO1	NM_001012409.4	CCDS46773.1	35	45	KRRSFIAAPCQ	2	-0.135236	-0.34926	-0.271501	-0.549318	TRUE	FALSE	TRUE	ProTiler
SGO1	NM_001012409.4	CCDS46773.1	107	116	QTVEPAQNQE	2	0.0762858	-0.0318592	-0.196714	-0.126415	FALSE	TRUE	FALSE	ProTiler
SGO1	NM_001012409.4	CCDS46773.1	150	154	GQGES	1	-0.676411	-0.648483	-0.293567	0.00822549	FALSE	TRUE	FALSE	ProTiler
SGO1	NM_001012409.4	CCDS46773.1	164	182	IPQDTLGVDFDSGEAKSTD	2	-1.25069	-0.885844	-0.68895	-0.450287	FALSE	TRUE	FALSE	ProTiler
SGO1	NM_001012409.4	CCDS46773.1	214	248	SHLAGKSFEFERVGFLDPLVNMHIPENVQHNACQW	4	-0.119271	-0.179216	-0.0121471	0.182814	FALSE	FALSE	FALSE	ProTiler
SGO1	NM_001012409.4	CCDS46773.1	263	299	GTFTKTKEDILESKSEQTKSKQRDTQERKREEKRKAN	1	0.556449	0.636024	0.490998	1.17406	FALSE	TRUE	TRUE	ProTiler
SGO1	NM_001012409.4	CCDS46773.1	355	386	DSNREENNESEVSLCESSGSGDDSDDLYLPTC	6	-0.6827	-0.747491	-0.380597	-0.667315	FALSE	TRUE	FALSE	ProTiler
SGO1	NM_001012409.4	CCDS46773.1	409	439	LKYTDEKETEGSKPTKTPTTTPPETQQSPHL	4	-1.65462	-1.8116	-1.5177	-1.04979	FALSE	TRUE	TRUE	ProTiler
SGO1	NM_001012409.4	CCDS46773.1	443	480	DITNVSLYPVVKIRRLSLSPKKNKASPAVALPKRRCTA	5	-0.344349	-0.411704	-0.20566	-0.282758	TRUE	TRUE	TRUE	ProTiler
SGO1	NM_001012409.4	CCDS46773.1	486	500	EPTLASKLRRGDPFT	3	-0.951403	-0.956759	-0.459749	-0.983669	TRUE	FALSE	TRUE	ProTiler
SKA1	NM_145060.3	CCDS11946.1	1	23	MASSDLEQLCSHVNEKIGNIKKT	2	-1.59324	-1.89464	-0.426645	-1.40011	TRUE	FALSE	TRUE	ProTiler
SKA1	NM_145060.3	CCDS11946.1	80	95	DYKDIEHLKENVPSHL	1	-1.53653	-1.64382	-1.40698	-2.23788	TRUE	FALSE	TRUE	ProTiler
SKA1	NM_182620.3	CCDS45747.1	198	205	IDEETKDT	2	-1.24343	-1.2708	-0.480209	-0.437196	TRUE	FALSE	TRUE	ProTiler
SKA1	NM_145060.3	CCDS11946.1	225	242	DKKFHVLLNILRHCRRLS	1	-1.23151	-1.44725	-0.745647	-1.79878	TRUE	FALSE	TRUE	ProTiler
SKA2	NM_182620.3	CCDS45747.1	1	5	MEAEV	1	-3.31533	-3.44631	-0.780288	-3.58752	TRUE	FALSE	TRUE	ProTiler
SKA2	NM_182620.3	CCDS45747.1	10	15	LMFQKA	2	-1.46871	-1.44338	-0.996553	-2.46904	TRUE	FALSE	TRUE	ProTiler
SKA2	NM_182620.3	CCDS45747.1	104	110	TKEEKTA	2	-1.34791	-1.552	-0.707436	-0.952908	TRUE	FALSE	TRUE	ProTiler
SKA3	NM_145061.4	CCDS31946.1	8	40	CGKLRSLASTLDCETARLQRALDGEESDFEDYP	8	-1.65349	-2.21864	-1.2909	-2.70021	FALSE	FALSE	TRUE	ProTiler
SKA3	NM_145061.4	CCDS31946.1	51	54	VQTL	1	0.467641	0.487421	0.394183	0.773285	FALSE	FALSE	TRUE	ProTiler
SKA3	NM_145061.4	CCDS31946.1	71	74	EGID	1	-2.28158	-2.79223	-1.77158	-2.21878	FALSE	FALSE	TRUE	ProTiler
SKA3	NM_145061.4	CCDS31946.1	232	253	LNEDYTMGLKNARNNKSEEAID	3	-1.0591	-1.27603	-0.348067	-1.00573	FALSE	FALSE	FALSE	ProTiler
SKA3	NM_145061.4	CCDS31946.1	287	299	TFCTPGLKIPST	3	-0.324264	-0.448322	-0.303904	-0.364477	FALSE	FALSE	TRUE	ProTiler
SPDL1	NM_017785.4	CCDS4370.1	7	14	TNLRCRLK	2	-1.39488	-1.61246	-0.801821	-1.26954	FALSE	FALSE	FALSE	ProTiler
SPDL1	NM_017785.5	CCDS4370.1	40	54	QLDKCRNEMMTMTES	2	-1.55796	-1.75166	-0.931535	-0.972207	FALSE	FALSE	FALSE	ProTiler
SPDL1	NM_017785.4	CCDS4370.1	94	111	LEEQLSRSHGQEVNELKT	3	-3.10846	-2.95232	-1.33902	-2.11744	FALSE	TRUE	FALSE	ProTiler
SPDL1	NM_017785.5	CCDS4370.1	124	145	RLSEKQLKHQVDHQKELLSCKS	4	-1.58101	-1.54465	-0.527286	-1.66069	FALSE	FALSE	FALSE	ProTiler
SPDL1	NM_017785.4	CCDS4370.1	168	174	IELTEME	1	0.729308	0.35287	0.142524	0.563376	FALSE	FALSE	FALSE	ProTiler
SPDL1	NM_017785.5	CCDS4370.1	205	213	VDRLKEEKE	3	-0.832728	-0.659025	0.155644	-0.388151	FALSE	TRUE	FALSE	ProTiler
SPDL1	NM_017785.4	CCDS4370.1	232	238	ANQDLQV	1	0.679202	0.589474	0.17973	0.557526	FALSE	FALSE	FALSE	ProTiler
SPDL1	NM_017785.5	CCDS4370.1	257	295	LFAEVEDRRAAMERQLISMKVKYQSLKKQNVFNREQMQR	3	-1.07919	-1.017	-0.272757	-0.891666	FALSE	FALSE	TRUE	ProTiler
SPDL1	NM_017785.4	CCDS4370.1	313	327	FEQQERLLAMLEQKN	3	-1.34229	-1.16291	-0.106428	-0.572088	FALSE	FALSE	TRUE	ProTiler
SPDL1	NM_017785.5	CCDS4370.1	355	360	SVDSGT	1	-2.06691	-2.08438	-1.28309	-1.38799	FALSE	FALSE	FALSE	ProTiler
SPDL1	NM_017785.4	CCDS4370.1	446	464	VPVLKKRREVLPVDITTAK	4	-1.87129	-1.987	-0.530675	-1.52018	FALSE	FALSE	FALSE	ProTiler
SPDL1	NM_017785.5	CCDS4370.1	580	593	KETCKKLHPILYVS	1	-2.0253	-2.33428	0.349926	-1.57965	FALSE	FALSE	FALSE	ProTiler
TTK	NM_003318.18	CCDS4993.1	55	67	IMMMANNPEDWLS	2	-0.853008	-1.28895	-1.91316	-1.01741	FALSE	FALSE	TRUE	ProTiler
TTK	NM_003318.18	CCDS4993.1	172	184	RGAVPLEMLEIAL	2	-1.6749	-1.63574	-1.64681	-1.34009	FALSE	FALSE	TRUE	ProTiler
TTK	NM_003318.18	CCDS4993.1	222	232	LQNRNNSCDSR	2	-0.183455	0.00315843	-1.074	-0.370374	FALSE	FALSE	FALSE	ProTiler
TTK	NM_003318.18	CCDS4993.1	309	312	LVVP	1	0.862292	0.935931	0.399213	0.594836	FALSE	TRUE	FALSE	ProTiler
TTK	NM_003318.18	CCDS4993.1	408	424	QIPELARKVNTEQKHTT	2	-0.51351	-0.0959149	-1.03331	-0.566406	FALSE	TRUE	FALSE	ProTiler
TTK	NM_003318.18	CCDS4993.1	450	459	ICKTPSSNTL	2	-0.469554	-0.3695	-1.72606	-0.319708	FALSE	FALSE	FALSE	ProTiler
TTK	NM_003318.18	CCDS4993.1	474	477	DFPPA	1	-0.407904	-0.087205	-2.43747	-1.19429	FALSE	FALSE	FALSE	ProTiler
TTK	NM_003318.18	CCDS4993.1	483	487	TPYGQP	2	-0.0448665	0.157245	-0.449053	-0.223263	FALSE	FALSE	FALSE	ProTiler
TTK	NM_003318.18	CCDS4993.1	529	546	KQIGSGGSSKVFQVLNEK	4	-0.378426	-0.195994	-0.397594	-0.099837	TRUE	FALSE	TRUE	ProTiler
TTK	NM_003318.18	CCDS4993.1	587	595	RLYDYEITD	2	0.0167124	-0.274637	-0.0788796	0.218858	TRUE	FALSE	TRUE	ProTiler
TTK	NM_003318.18	CCDS4993.1	684	703	VGTVNYMPPEAIKDMSSSRE	2	-2.17018	-2.12672	-3.6214	-2.84427	TRUE	TRUE	TRUE	ProTiler
TTK	NM_003318.18	CCDS4993.1	767	775	VLKCCLKRD	2	0.838331	0.745884	0.692382	0.826109	TRUE	FALSE	TRUE	ProTiler
ZNF207	NM_003457.2	CCDS11271.1	1	25	MGRKKKKQLKPWCWYCNRDFDDEKI	2	-2.72018	-3.13564	-2.64559	-4.5838	FALSE	FALSE	TRUE	ProTiler
ZNF207	NM_003457.3	CCDS11271.1	41	70	HKKLYTGPGLAIHCMQVHKETIDAVPNAIP	6	-1.51166	-1.13601	-1.38254	-1.49519	FALSE	FALSE	TRUE	ProTiler
ZNF207	NM_003457.2	CCDS11271.1	76	83	ELEIYGME	3	-1.32458	-0.87224	-1.39223	-1.09139	FALSE	FALSE	TRUE	ProTiler
ZNF207	NM_003457.3	CCDS11271.1	124	137	STSFQPQPVQPQQG	4	-0.576017	-0.66415	-1.77125	-0.87105	FALSE	TRUE	FALSE	ProTiler
ZNF207	NM_003457.2	CCDS11271.1	159	171	GIPPLMPGVPPLM	3	-1.29744	-1.35818	-2.52452	-1.94905	FALSE	TRUE	FALSE	ProTiler
ZNF207	NM_003457.3	CCDS11271.1	199	202	PPLM	1	-1.95537	-1.26005	-2.99985	-1.67569	FALSE	TRUE	FALSE	ProTiler
ZNF207	NM_003457.2	CCDS11271.1	208	213	GMPPPV	2	-0.471364	-0.283002	-1.43579	-0.549533	FALSE	TRUE	FALSE	ProTiler
ZNF207	NM_003457.2	CCDS11271.1	252	260	KPLFPSAGQ	2	-2.23095	-1.55571	-3.32448	-2.39848	FALSE	TRUE	FALSE	ProTiler
ZNF207	NM_003457.3	CCDS11271.1	309	344	STPATTTEPPKPTFPAYTQSTASTTSTTNSTAAKPA	5	-1.00176	-0.860239	-1.62854	-1.20234	FALSE	TRUE	FALSE	ProTiler
ZNF207	NM_003457.2	CCDS11271.1	365	373	HPDEDISLE	3	-0.748167	-0.727247	-1.05154	-1.18501	FALSE	TRUE	TRUE	ProTiler
ZNF207	NM_003457.3	CCDS11271.1	402	408	IGGMMPP	1	-1.20981	-1.00178	-1.47478	-1.47605	FALSE	TRUE	TRUE	ProTiler
ZWILCH	NM_017975.5	CCDS10219.1	1	11	MWERLNCAAED	2	-1.17569	-1.04206	-1.04928	-0.386383	FALSE	FALSE	TRUE	ProTiler
ZWILCH	NM_017975.5	CCDS10219.1	98	115	PLALPVGKARQLIGLYTM	4	-0.808738	-0.75226	-0.127297	-0.132013	TRUE	FALSE	TRUE	ProTiler
ZWILCH	NM_017975.5	CCDS10219.1	130	150	VTALPPLWVRCDSSDPEGTCW	5	-0.354871	-0.245045	0.310048	0.395847	TRUE	FALSE	TRUE	ProTiler
ZWILCH	NM_017975.5	CCDS10219.1	203	217	FAQYELFKSSALDDT	3	-1.03859	-0.639065	-0.418518	0.0138051	TRUE	FALSE	TRUE	ProTiler
ZWILCH	NM_017975.5	CCDS10219.1	233	264	PVDEILQIPPLSSTATLNIKVESGEPRGPLNH	5	-0.693348	-0.734265	-0.511286	-0.080764	TRUE	FALSE	FALSE	ProTiler
ZWILCH	NM_017975.5	CCDS10219.1	348	378	FAEQLWCKMSSSVISYQDLVKCFTLIIQSLQ	5	-0.539341	-0.647132	-0.144553	0.0735887	TRUE	FALSE	TRUE	ProTiler
ZWILCH	NM_017975.5	CCDS10219.1	398	410	IHQSYHGTMDTVS	3	-0.626495	-1.11759	-0.294154	0.0525247	TRUE	FALSE	TRUE	ProTiler
ZWILCH	NM_017975.5	CCDS10219.1	518	535	AVKNLYQSEKPQKWRVEI	4	-0.6272	-0.450836	0.119707	0.360371	TRUE	FALSE	TRUE	ProTiler

## Sheet: TiVex
Gene	Transcript	CDS	TiVex START (AA)	TiVex END (AA)	TiVex SEQ (AA)	No.of sgRNA Targeting	ARPE19 Mean Z Score	RAS Mean Z score	HCT116 Mean Z Score	HeLa Mean Z Score	PFAM Overlap	D2P2 Overlap	Literature Overlap	Method
AURKB	NM_001284526.1	CCDS67162.1	30	85	RKEPVTPSALVLMSRSNVQPTAAPGQKVMENSSGTPDILTRRHFTIDDFEIGRPLG	14	-0.693853	-0.818589	-0.595866	-0.467654	TRUE	TRUE	TRUE	TiVex
AURKB	NM_001284526.1	CCDS67162.1	115	288	EKEGVEHQLRREIEIQAHLHHPNILRLYNYFYDRRRIYLILEYAPRGELYKELQKSCTFDEQRTATIMEELADALMYCHGKKVIHRDIKPENLLLGLKGELKIADFGWSVHAPSLRRKTMCGTLDYLPPEMIEGRMHNEKVDLWCIGVLCYELLVGNPPFESASHNETYRRIVK	33	-1.25029	-1.46457	-0.836955	-1.21867	TRUE	FALSE	TRUE	TiVex
AURKB	NM_001284526.1	CCDS67162.1	299	338	MGAQDLISKLLRHNPSERLPLAQVSAHPWVRANSRRVLPP	14	-0.502746	-0.563976	-0.0309542	-0.282266	TRUE	FALSE	TRUE	TiVex
BIRC5	NM_001168.3	CCDS11755.1	5	18	TLPPAWQPFLKDHR	5	-1.06471	-1.16857	-0.396557	-0.792805	FALSE	FALSE	FALSE	TiVex
BIRC5	NM_001168.3	CCDS11755.1	34	57	TPERMAEAGFIHCPTENEPDLAQC	8	-1.69092	-2.01371	-0.78486	-1.72317	TRUE	FALSE	TRUE	TiVex
BIRC5	NM_001168.3	CCDS11755.1	87	122	LSVKKQFEELTLGEFLKLDRERAKNKIAKETNNKKK	7	-0.0840454	-0.119305	-0.124245	-0.0346695	FALSE	TRUE	TRUE	TiVex
BUB1	NM_004336.4	CCDS33273.1	2	14	DTPENVLQMLEAH	2	-1.87983	-2.06423	-1.6843	-1.60652	TRUE	FALSE	FALSE	TiVex
BUB1	NM_004336.4	CCDS33273.1	91	162	NHGIGTLSSPLYIAWAGHLEAQGELQHASAVLQRGIQNQAEPREFLQQQYRLFQTRLTETHLPAQARTSEP	20	-0.459693	-0.378272	-0.650727	-0.457322	TRUE	FALSE	TRUE	TiVex
BUB1	NM_004336.4	CCDS33273.1	237	467	YCKEKLIRGESEFSFEELRAQKYNQRRKHEQWVNEDRHYMKRKEANAFEEQLLKQKMDELHKKLHQVVETSHEDLPASQERSEVNPARMGPSVGSQQELRAPCLPVTYQQTPVNMEKNPREAPPVVPPLANAISAALVSPATSQSIAPPVPLKAQTVTDSMFAVASKDAGCVNKSTHEFKPQSGAEIKEGCETHKVANTSSFHTTPNTSLGMVQATPSKVQPSPTVHTKEA	44	-0.543282	-0.435413	-0.573173	-0.505339	TRUE	TRUE	TRUE	TiVex
BUB1	NM_004336.4	CCDS33273.1	588	914	KTLAPSPKSPGDFTSAAQLASTPFHKLPVESVHILEDKENVVAKQCTQATLDSCEENMVVPSRDGKFSPIQEKSPKQALSSHMYSASLLRLSQPAAGGVLTCEAELGVEACRLTDTDAAIAEDPPDAIAGLQAEWMQMSSLGTVDAPNFIVGNPWDDKLIFKLLSGLSKPVSSYPNTFEWQCKLPAIKPKTEFQLGSKLVYVHHLLGEGAFAQVYEATQGDLNDAKNKQKFVLKVQKPANPWEFYIGTQLMERLKPSMQHMFMKFYSAHLFQNGSVLVGELYSYGTLLNAINLYKNTPEKVMPQGLVISFAMRMLYMIEQVHDCEII	57	-0.386615	-0.418119	-0.518447	-0.00754104	FALSE	FALSE	FALSE	TiVex
BUB1B	NM_001211.5	CCDS10053.1	1	526	MAAVKKEGGALSEAMSLEGDEWELSKENVQPLRQGRIMSTLQGALAQESACNNTLQQQKRAFEYEIRFYTGNDPLDVWDRYISWTEQNYPQGGKESNMSTLLERAVEALQGEKRYYSDPRFLNLWLKLGRLCNEPLDMYSYLHNQGIGVSLAQFYISWAEEYEARENFRKADAIFQEGIQQKAEPLERLQSQHRQFQARVSRQTLLALEKEEEEEVFESSVPQRSTLAELKSKGKKTARAPIIRVGGALKAPSQNRGLQNPFPQQMQNNSRITVFDENADEASTAELSKPTVQPWIAPPMPRAKENELQAGPWNTGRSLEHRPRGNTASLIAVPAVLPSFTPYVEETARQPVMTPCKIEPSINHILSTRKPGKEEGDPLQRVQSHQQASEEKKEKMMYC…	90	-0.816638	-0.691908	-0.771779	-0.550925	TRUE	TRUE	TRUE	TiVex
BUB1B	NM_001211.5	CCDS10053.1	614	756	AARFVSTPFHEIMSLKDLPSDPERLLPEEDLDVKTSEDQQTACGTIYSQTLSIKKLSPIIEDSREATHSSGFSGSSASVASTSSIKCLQIPEKLELTNETSENPTQSPWCSQYRRQLLKSLPELSASAELCIEDRPMPKLEIE	26	-0.76268	-0.706771	-0.715104	-0.360043	FALSE	TRUE	TRUE	TiVex
BUB1B	NM_001211.5	CCDS10053.1	804	941	DFYINLKLKERLNEDFDHFCSCYQYQDGCIVWHQYINCFTLQDLLQHSEYITHEITVLIIYNLLTIVEMLHKAEIVHGDLSPRCLILRNRIHDPYDCNKNNQALKIVDFSYSVDLRVQLDVFTLSGFRTVQILEGQKI	25	-0.464411	-0.422495	-0.343271	-0.193491	FALSE	FALSE	TRUE	TiVex
BUB1B	NM_001211.5	CCDS10053.1	992	1009	LWNKFFVRILNANDEATV	4	-1.13185	-0.83954	-0.424162	-0.685557	FALSE	FALSE	TRUE	TiVex
BUB3	NM_004725.3	CCDS7635.1	20	308	VKFSPNTSQFLLVSSWDTSVRLYDVPANSMRLKYQHTGAVLDCAFYDPTHAWSGGLDHQLKMHDLNTDQENLVGTHDAPIRCVEYCPEVNVMVTGSWDQTVKLWDPRTPCNAGTFSQPEKVYTLSVSGDRLIVGTAGRRVLVWDLRNMGYVQQRRESSLKYQTRCIRAFPNKQGYVLSSIEGRVAVEYLDPSPEVQKKKYAFKCHRLKENNIEQIYPVNAISFHNIHNTFATGGSDGFVNIWDPFNKKRLCQFHRYPTSIASLAFSNDGTTLAIASSYMYEMDDTEHPE	53	-1.08616	-1.29952	-1.22353	-1.57157	TRUE	FALSE	TRUE	TiVex
CENPC	NM_001812.2	CCDS47063.1	3	110	ASGLDHLKNGYRRRFCRPSRARDINTEQGQNVLEILQDCFEEKSLANDFSTNSTKSVPNSTRKIKDTCIQSPSKECQKSHPKSVPVSSKKKEASLQFVVEPSEATNRS	16	-0.436306	-0.309652	-0.412385	-0.574095	TRUE	TRUE	TRUE	TiVex
CENPC	NM_001812.2	CCDS47063.1	275	334	ESSPIVRHAATAPPHSCPPDDTKLIEDEFIIDESDQSFASRSWITIPRKAGSLKQRTISP	10	-0.596754	-0.548254	-0.6839	-0.65033	TRUE	TRUE	TRUE	TiVex
CENPC	NM_001812.2	CCDS47063.1	368	379	HPVETSQPSDKT	3	-0.969589	-0.651888	-0.24469	-0.576925	TRUE	TRUE	FALSE	TiVex
CENPC	NM_001812.2	CCDS47063.1	585	659	TKGNQRVQKFLNAEGSGGIVGHDEISRCSLSEPLESDEADLAKKKNLDCSRSTRSSKNEDNIMTAQNVPLKPQTS	12	-0.537971	-0.43932	-0.613672	-0.517327	FALSE	TRUE	FALSE	TiVex
CENPC	NM_001812.2	CCDS47063.1	860	888	KTLDTPFFSTGKLILGPQEEKGKQHVGQD	6	-0.68541	-0.711976	-1.04054	-0.585045	TRUE	FALSE	FALSE	TiVex
CENPE	NM_001813.2	CCDS34042.1	1	407	MAEEGAVAVCVRVRPLNSREESLGETAQVYWKTDNNVIYQVDGSKSFNFDRVFHGNETTKNVYEEIAAPIIDSAIQGYNGTIFAYGQTASGKTYTMMGSEDHLGVIPRAIHDIFQKIKKFPDREFLLRVSYMEIYNETITDLLCGTQKMKPLIIREDVNRNVYVADLTEEVVYTSEMALKWITKGEKSRHYGETKMNQRSSRSHTIFRMILESREKGEPSNCEGSVKVSHLNLVDLAGSERAAQTGAAGVRLKEGCNINRSLFILGQVIKKLSDGQVGGFINYRDSKLTRILQNSLGGNAKTRIICTITPVSFDETLTALQFASTAKYMKNTPYVNEVSTDEALLKRYRKEIMDLKKQLEEVSLETRAQAMEKDQLAQLLEEKDLLQKVQNEKIENLTR…	67	-0.496245	-0.48876	-0.120654	-0.270297	TRUE	FALSE	TRUE	TiVex
CENPE	NM_001813.2	CCDS34042.1	758	956	RLRKEIQDKSEELHIITSEKDKLFSEVVHKESRVQGLLEEIGKTKDDLATTQSNYKSTDQEFQNFKTLHMDFEQKYKMVLEENERMNQEIVNLSKEAQKFDSSLGALKTELSYKTQELQEKTREVQERLNEMEQLKEQLENRDSTLQTVEREKTLITEKLQQTLEEVKTLTQEKDDLKQLQESLQIERDQLKSDIHDTV	24	-0.134796	-0.210725	0.129801	0.0883801	FALSE	FALSE	FALSE	TiVex
CENPE	NM_001813.2	CCDS34042.1	1111	1219	KEGELSRTCDRLAEVEEKLKEKSQQLQEKQQQLLNVQEEMSEMQKKINEIENLKNELKNKELTLEHMETERLELAQKLNENYEEVKSITKERKVLKELQKSFETERDHL	15	-0.328637	-0.132892	0.131336	-0.0348565	FALSE	FALSE	FALSE	TiVex
CENPE	NM_001813.2	CCDS34042.1	1300	1361	ETQETMNELELLTEQSTTKDSTTLARIEMERLRLNEKFQESQEEIKSLTKERDNLKTIKEAL	12	-0.333829	-0.280347	-0.00490873	-0.00585893	FALSE	FALSE	TRUE	TiVex
CENPE	NM_001813.2	CCDS34042.1	1423	1471	MLGLSKRLQESHDEMKSVAKEKDDLQRLQEVLQSESDQLKENIKEIVAK	6	-0.446739	-0.648282	-0.301766	-0.18275	FALSE	TRUE	FALSE	TiVex
CENPE	NM_001813.2	CCDS34042.1	2083	2410	SDGQQHLTESLREKCSRIKELLKRYSEMDDHYECLNRLSLDLEKEIEFQKELSMRVKANLSLPYLQTKHIEKLFTANQRCSMEFHRIMKKLKYVLSYVTKIKEEQHESINKFEMDFIDEVEKQKELLIKIQHLQQDCDVPSRELRDLKLNQNMDLHIEEILKDFSESEFPSIKTEFQQVLSNRKEMTQFLEEWLNTRFDIEKLKNGIQKENDRICQVNNFFNNRIIAIMNESTEFEERSATISKEWEQDLKSLKEKNEKLFKNYQTLKTSLASGAQVNPTTQDNKNPHVTSRATQLTTEKIRELENSLHEAKESAMHKESKIIKMQKE	47	-0.305796	-0.282501	0.0944336	-0.0703982	FALSE	FALSE	TRUE	TiVex
CENPE	NM_001813.2	CCDS34042.1	2522	2690	QPSNKPLTCGGGSGIVQNTKALILKSEHIRLEKEISKLKQQNEQLIKQKNELLSNNQHLSNEVKTWKERTLKREAHKQVTCENSPKSPKVTGTASKKKQITPSQCKERNLQDPVPKESPKSCFFDSRSKSLPSPHPVRYFDNSSLGLCPEVQNAGAESVDSQPGPWHAS	29	-0.142969	-0.093293	0.0920719	0.061839	FALSE	TRUE	TRUE	TiVex
CENPF	NM_016343.2	CCDS31023.1	157	359	QYYSGSKYEDLKEKYNKEVEERKRLEAEVKALQAKKASQTLPQATMNHRDIARHQASSSVFSWQQEKTPSHLSSNSQRTPIRRDFSASYFSGEQEVTPSRSTLQIGKRDANSSFFDNSSSPHLLDQLKAQNQELRNKINELELRLQGHEKEMKGQVNKFQELQLQLEKAKVELIEKEKVLNKCRDELVRTTAQYDQASTKYTA	30	-0.296056	-0.19838	0.226324	0.362348	TRUE	TRUE	TRUE	TiVex
CENPF	NM_016343.2	CCDS31023.1	472	669	IKENELRRSMEEMKKENNLLKSHSEQKAREVCHLEAELKNIKQCLNQSQNFAEEMKAKNTSQETMLRDLQEKINQQENSLTLEKLKLAVADLEKQRDCSQDLLKKREHHIEQLNDKLSKTEKESKALLSALELKKKEYEELKEEKTLFSCWKSENEKLLTQMESEKENLQSKINHLETCLKTQQIKSHEYNERVRTLE	22	-0.23933	-0.258285	0.228658	0.36189	FALSE	FALSE	FALSE	TiVex
CENPF	NM_016343.2	CCDS31023.1	1267	1367	DAEEKYISGPHELSTSQNDNAHLQCSLQTTMNKLNELEKICEILQAEKYELVTELNDSRSECITATRKMAEEVGKLLNEVKILNDDSGLLHGELVEDIPGG	14	-0.65014	-0.552259	0.00382581	0.125526	FALSE	FALSE	FALSE	TiVex
CENPF	NM_016343.2	CCDS31023.1	1469	1756	EEGLVPSLSSSCVPDSSSLSSLGDSSFYRALLEQTGDMSLLSNLEGAVSANQCSVDEVFCSSLQEENLTRKETPSAPAKGVEELESLCEVYRQSLEKLEEKMESQGIMKNKEIQELEQLLSSERQELDCLRKQYLSENEQWQQKLTSVTLEMESKLAAEKKQTEQLSLELEVARLQLQGLDLSSRSLLGIDTEDAIQGRNESCDISKEHTSETTERTPKHDVHQICDKDAQQDLNLDIEKITETGAVKPTGECSGEQSPDTNYEPPGEDKTQGSSECISELSFSGPNA	44	-0.368566	-0.261384	0.178462	0.209448	FALSE	TRUE	TRUE	TiVex
CENPF	NM_016343.2	CCDS31023.1	1885	2171	NVAKVNDSWKERFLDVENELSRIRSEKASIEHEALYLEADLEVVQTEKLCLEKDNENKQKVIVCLEEELSVVTSERNQLRGELDTMSKKTTALDQLSEKMKEKTQELESHQSECLHCIQVAEAEVKEKTELLQTLSSDVSELLKDKTHLQEKLQSLEKDSQALSLTKCELENQIAQLNKEKELLVKESESLQARLSESDYEKLNVSKALEAALVEKGEFALRLSSTQEEVHQLRRGIEKLRVRIEADEKKQLHIAEKLKERERENDSLKDKVENLERELQMSEENQE	48	-0.487642	-0.416669	0.175634	0.258381	TRUE	FALSE	FALSE	TiVex
CENPF	NM_016343.2	CCDS31023.1	2439	2971	AMEMLQTQLKELNERVAALHNDQEACKAKEQNLSSQVECLELEKAQLLQGLDEAKNNYIVLQSSVNGLIQEVEDGKQKLEKKDEEISRLKNQIQDQEQLVSKLSQVEGEHQLWKEQNLELRNLTVELEQKIQVLQSKNASLQDTLEVLQSSYKNLENELELTKMDKMSFVEKVNKMTAKETELQREMHEMAQKTAELQEELSGEKNRLAGELQLLLEEIKSSKDQLKELTLENSELKKSLDCMHKDQVEKEGKVREEIAEYQLRLHEAEKKHQALLLDTNKQYEVEIQTYREKLTSKEECLSSQKLEIDLLKSSKEELNNSLKATTQILEELKKTKMDNLKYVNQLKKENERAQGKMKLLIKSCKQLEEEKEILQKELSQLQAAQEKQKTGTVMDTKVD…	81	-0.218707	-0.203432	0.332006	0.276196	FALSE	FALSE	TRUE	TiVex
CENPH	NM_022909.3	CCDS3998.1	1	59	MEEQPQMQDADEPADSGGEGRAGGPPQVAGAQAACSEDRMTLLLRLRAQTKQQLLEYKS	15	-0.641793	-0.638644	-1.33377	-0.904657	FALSE	TRUE	FALSE	TiVex
CENPH	NM_022909.3	CCDS3998.1	193	203	ERIKIIRQNLQ	2	-1.56937	-0.959496	-1.97959	-1.0712	TRUE	FALSE	FALSE	TiVex
CENPH	NM_022909.3	CCDS3998.1	228	233	AEDPAL	2	-1.81982	-1.38367	-1.16926	-2.27994	TRUE	FALSE	FALSE	TiVex
CENPI	NM_006733.3	CCDS14479.1	10	27	VQAQNRTSQGSSSFQTTL	4	-0.696601	-0.703851	-0.916115	-0.829185	TRUE	TRUE	FALSE	TiVex
CENPI	NM_006733.3	CCDS14479.1	127	478	TRILKCMIPATVISEDSVVKAVSWLCVGKCSGSTKVLFYRWLVAMFDFIDRKEQINLLYGFFFASLQDDALCPYVCHLLYLLTKKENVKPFRVRKLLDLQAKMGMQPHLQALLSLYKFFAPALISVSLPVRKKIYFKNSENLWKTALLAVKQRNRGPSPEPLKLMLGPANVRPLKRKWNSLSVIPVLNSSSYTKECGKKEMSLSDCLNRSGSFPLEQLQSFPQLLQNIHCLELPSQMGSVLNNSLLLHYINCVRDEPVLLRFYYWLSQTLQEECIWYKVNNYEHGKEFTNFLDTIIRAECFLQEGFYSCEAFLYKSLPLWDGLCCRSQFLQLVSWIPFSSFSEVKPLLFDHL	61	-0.535007	-0.489453	-0.485503	-0.373982	TRUE	FALSE	FALSE	TiVex
CENPI	NM_006733.3	CCDS14479.1	539	688	YVGWLSTTAMRLESNNTFLLHFILDFYEKVCDIYINYNLPLVVLFPPGIFYSALLSLDTSILNQLCFIMHRYRKNLTAAKKNELVQKTKSEFNFSSKTYQEFNHYLTSMVGCLWTSKPFGKGIYIDPEILEKTGVAEYKNSLNVVHHPSF	22	-0.760695	-0.710725	-0.725219	-0.395674	FALSE	FALSE	FALSE	TiVex
CENPK	NM_001267038.1	CCDS3984.1	12	30	TDVGDVTNTEEELIRECEE	2	-1.35653	-1.14081	-1.19262	-1.04814	TRUE	TRUE	FALSE	TiVex
CENPK	NM_001267038.1	CCDS3984.1	52	72	DSNAQLSLLIMQVKCLTAELS	4	-1.67749	-1.53511	-1.97898	-1.28839	TRUE	FALSE	FALSE	TiVex
CENPK	NM_001267038.1	CCDS3984.1	104	180	LEMVLSTKESKNEKLKEDLEREQRWLDEQQQIMESLNVLHSELKNKVETFSESRIFNELKTKMLNIKEYKEKLLSTL	12	-0.777168	-0.677476	-1.04606	-0.770281	TRUE	FALSE	FALSE	TiVex
CENPK	NM_001267038.1	CCDS3984.1	215	260	MLEILINRLFDVPHDPYVKISDSFWPPYVELLLRNGIALRHPEDPT	8	-0.699094	-0.326985	-0.654564	-0.56088	TRUE	FALSE	FALSE	TiVex
CENPM	NM_024053.4	CCDS14025.1	5	62	RPLDKLPGLNTATILLVGTEDALLQQLADSMLKEDCASELKVHLAKSLPLPSSVNRPR	14	-1.57432	-1.77452	-1.95029	-2.44854	TRUE	FALSE	TRUE	TiVex
CENPM	NM_024053.4	CCDS14025.1	85	134	LRHVDASFFLGKVCFLATGAGRESHCSIHRHTVVKLAHTYQSPLLYCDLE	14	-1.41161	-1.26669	-1.64553	-2.08539	TRUE	FALSE	TRUE	TiVex
CENPM	NM_024053.4	CCDS14025.1	147	159	VRVLQICAGHVPG	4	-0.745655	-1.00288	-1.01039	-1.82996	TRUE	FALSE	TRUE	TiVex
CENPT	NM_025082.9	CCDS42182.1	85	154	TPRTLLKNILLTAPESSILMPESVVKPVPAPQAVQPSRQESSCGSLELQLPELEPPTTLAPGLLAPGRR	20	-0.3291	-0.440181	-0.283857	-0.570716	TRUE	TRUE	TRUE	TiVex
CENPT	NM_025082.9	CCDS42182.1	169	202	GLSLSQEPQGNADASSLTRSLNLTFATPLQPQSV	11	-0.651477	-0.570959	-0.345774	-1.0556	TRUE	TRUE	TRUE	TiVex
CENPT	NM_025082.9	CCDS42182.1	231	279	LAPPNIVLEDTQPFSQPMVGSPNVYHSLPCTPHTGAEDAEQAAGRKTQS	15	-0.47561	-0.602314	-0.420418	-0.725137	TRUE	TRUE	FALSE	TiVex
CENPT	NM_025082.9	CCDS42182.1	330	379	VEEAEKKMEEEGVSVSEMEATGAQGPSRVEEAEGHTEVTEAEGSQGTAEA	15	-0.418531	-0.427703	-0.194589	-0.377074	TRUE	TRUE	FALSE	TiVex
CENPT	NM_025082.9	CCDS42182.1	391	484	ASGRAASPESASSTPESLQARRHHQFLEPAPAPGAAVLSSEPAEPLLVRHPPRPRTTGPRPRQDPHKAGLSHYVKLFSFYAKMPMERKALEMVE	24	-0.613937	-0.73751	-0.432437	-0.977716	TRUE	TRUE	TRUE	TiVex
CENPT	NM_025082.9	CCDS42182.1	511	562	KPEDLELLMRRQGLVTDQVSLHVLVERHLPLEYRQLLIPCAYSGNSVFPAQ	15	0.0393012	0.0440615	0.004871	0.00089348	TRUE	TRUE	TRUE	TiVex
CENPW	NM_001286524.2	CCDS69196.1	7	47	MALSTIVSQRKQIKRKAPRGFLKRVFKRKKPQLRLEKSGDLLVRFHP	15	-1.16438	-1.47347	-2.02371	-2.68116	TRUE	FALSE	TRUE	TiVex
CENPW	NM_001286524.2	CCDS69196.1	86	101	NKEHVLAAAKVILKKSRG	5	-0.486154	-0.426423	-0.549515	-0.946041	TRUE	FALSE	TRUE	TiVex
CENPX	NM_001271006.1	CCDS59303.1	1	12	MEGAGAGSGFRK	8	-0.542794	-0.539062	-1.06579	-0.890827	FALSE	TRUE	FALSE	TiVex
CKAP5	NM_001008938.4	CCDS31477.1	5	151	SEWLKLPVDQKCEHKLWKARLSGYEEALKIFQKIKDEKSPEWSKFLGLIKKFVTDSNAVVQLKGLEAALVYVENAHVAGKTTGEVVSGVVSKVFNQPKAKAKELGIEICLMYIEIEKGEAVQEELLKGLDNKNPKIIVACIETLRKA	23	-0.6766	-0.694079	-0.931828	-0.870548	FALSE	FALSE	TRUE	TiVex
CKAP5	NM_001008938.4	CCDS31477.1	259	519	GDEVPQIDAYELLEAVEILSKLPKDFYDKIEAKKWQERKEALESVEVLIKNPKLEAGDYADLVKALKKVVGKDTNVMLVALAAKCLTGLAVGLRKKFGQYAGHVVPTILEKFKEKKPQVVQALQEAIDAIFLTTTLQNISEDVLAVMDNKNPTIKQQTSLFIARSFRHCTASTLPKSLLKPFCAALLKHINDSAPEVRDAAFEALGTALKVVGEKAVNPFLADVDKLKLDKIKECSEKVELIHGKKAGLAADKKEFKPLPG	44	-1.00442	-1.02128	-0.961131	-0.925309	TRUE	FALSE	TRUE	TiVex
CKAP5	NM_001008938.4	CCDS31477.1	575	623	KGLETKEIVEPELSIEVCEEKASAVLPPTCIQLLDSSNWKERLACMEEF	9	-0.987111	-1.05948	-1.15978	-1.21469	FALSE	FALSE	TRUE	TiVex
CKAP5	NM_001008938.4	CCDS31477.1	683	896	LDGLVDKIGDVKCGNNAKEAMTAIAEACMLPWTAEQVVSMAFSQKNPKNQSETLNWLSNAIKEFGFSGLNVKAFISNVKTALAATNPAVRTAAITLLGVMYLYVGPSLRMFFEDEKPALLSQIDAEFEKMQGQSPPAPTRGISKHSTSGTDEGEDGDEPDDGSNDVVDLLPRTEISDKITSELVSKIGDKNWKIRKEGLDEVAGIINDAKFIQP	39	-0.840091	-0.820698	-0.864987	-0.915852	TRUE	TRUE	TRUE	TiVex
CKAP5	NM_001008938.4	CCDS31477.1	949	1042	VLGDSKNNVRAAALATVNAWAEQTGMKEWLEGEDLSEELKKENPFLRQELLGWLAEKLPTLRSTPTDLILCVPHLYSCLEDRNGDVRKKAQDAL	21	-1.17305	-1.20229	-1.32962	-1.21208	TRUE	FALSE	TRUE	TiVex
CKAP5	NM_001008938.4	CCDS31477.1	1067	1069	DQV	2	-0.521885	-0.737709	-0.938074	-0.939177	TRUE	FALSE	TRUE	TiVex
CKAP5	NM_001008938.4	CCDS31477.1	1169	1730	EQRMKDEKGLKVLKWNFTTPRDEYIEQLKTQMSSCVAKWLQDEMFHSDFQHHNKALAVMVDHLESEKEGVIGCLDLILKWLTLRFFDTNTSVLMKALEYLKLLFTLLSEEEYHLTENEASSFIPYLVVKVGEPKDVIRKDVRAILNRMCLVYPASKMFPFIMEGTKSKNSKQRAECLEELGCLVESYGMNVCQPTPGKALKEIAVHIGDRDNAVRNAALNTIVTVYNVHGDQVFKLIGNLSEKDMSMLEERIKRSAKRPSAAPIKQVEEKPQRAQNISSNANMLRKGPAEDMSSKLNQARSMSGHPEAAQMVRREFQLDLDEIENDNGTVRCEMPELVQHKLDDIFEPVLIPEPKIRAVSPHFDDMHSNTASTINFIISQVASGDINTSIQALTQIDEV…	103	-0.62643	-0.6059	-0.745588	-0.702977	TRUE	FALSE	TRUE	TiVex
CKAP5	NM_001008938.4	CCDS31477.1	1800	1994	HSMDQTGSKSDKETEKGASRIDEKSSKAKVNDFLAEIFKKIGSKENTKEGLAELYEYKKKYSDADIEPFLKNSSQFFQSYVERGLRVIEMEREGKGRISTSTGISPQMEVTCVPTPTSTVSSIGNTNGEEVGPSVYLERLKILRQRCGLDNTKQDDRPPLTSLLSKPAVPTVASSTDMLHSKLSQLRESREQHQH	39	-0.42396	-0.414029	-0.754163	-0.958501	FALSE	TRUE	TRUE	TiVex
DSN1	NM_001145315.2	CCDS13286.1	118	210	TELSRSISVDLAESKRLGCLLLSSFQFSIQKLEPFLRDTKGFSLESFRAKASSLSEELKHFADGLETDGTLQKCFEDSNGKASDFSLEASVAE	12	-0.280027	-0.342776	-0.203217	-0.493253	TRUE	FALSE	TRUE	TiVex
DSN1	NM_001145315.2	CCDS13286.1	257	345	MTYLGSSQNEVLNTKPDYQKILQNQSKVFDCMELVMDELQGSVKQLQAFMDESTQCFQKVSVQLGKRSMQQLDPSPARKLLKLQLQNPP	15	-0.371669	-0.689582	-1.03458	-1.05044	TRUE	FALSE	TRUE	TiVex
KIF2C	NM_006845.10	CCDS512.1	1	222	MAMDSSLQARLFPGLAIKIQRSNGLIHSANVRTVNLEKSCVSVEWAEGGATKGKEIDFDDVAAINPELLQLLPLHPKDNLPLQENVTIQKQKRRSVNSKIPAPKESLRSRSTRMSTVSELRITAQENDMEVELPAAANSRKQFSVPPAPTRPSCPAVAEIPLRMVSEEMEEQVHSIRGSSSANPVNSVRRKSCLVKEVEKMKNKREEKKAQNSEMRMKRAQE	50	-0.468313	-0.510131	0.0842685	0.0577394	FALSE	TRUE	TRUE	TiVex
KIF2C	NM_006845.10	CCDS512.1	249	697	TMTDPIEEHRICVCVRKRPLNKQELAKKEIDVISIPSKCLLLVHEPKLKVDLTKYLENQAFCFDFAFDETASNEVVYRFTARPLVQTIFEGGKATCFAYGQTGSGKTHTMGGDLSGKAQNASKGIYAMASRDVFLLKNQPCYRKLGLEVYVTFFEIYNGKLFDLLNKKAKLRVLEDGKQQVQVVGLQEHLVNSADDVIKMIDMGSACRTSGQTFANSNSSRSHACFQIILRAKGRMHGKFSLVDLAGNERGADTSSADRQTRMEGAEINKSLLALKECIRALGQNKAHTPFRESKLTQVLRDSFIGENSRTCMIATISPGISSCEYTLNTLRYADRVKELSPHSGPSGEQLIQMETEEMEACSNGALIPGNLSKEEEELSSQMSSFNEAMTQIRELEEK…	100	-0.538324	-0.553232	0.201551	0.174407	TRUE	FALSE	TRUE	TiVex
KIF18A	NM_031217.3	CCDS7867.1	3	394	VTEEDLCHHMKVVVRVRPENTKEKAAGFHKVVHVVDKHILVFDPKQEEVSFFHGKKTTNQNVIKKQNKDLKFVFDAVFDETSTQSEVFEHTTKPILRSFLNGYNCTVLAYGATGAGKTHTMLGSADEPGVMYLTMLHLYKCMDEIKEEKICSTAVSYLEVYNEQIRDLLVNSGPLAVREDTQKGVVVHGLTLHQPKSSEEILHLLDNGNKNRTQHPTDMNATSSRSHAVFQIYLRQQDKTASINQNVRIAKMSLIDLAGSERASTSGAKGTRFVEGTNINRSLLALGNVINALADSKRKNQHIPYRNSKLTRLLKDSLGGNCQTIMIAAVSPSSVFYDDTYNTLKYANRAKDIKSSLKSNVLNVNNHITQYVKICNEQKAEILLLKEKLKAY	52	-0.590361	-0.783892	0.14613	-0.58125	TRUE	FALSE	TRUE	TiVex
KIF18A	NM_031217.4	CCDS7867.1	476	497	IPKELKKDLHCHHLHLQNKDLKAQIRHMMDLACLQEQQHRQTEAVLNALLPTLRKQYCTLKEAGLSNAAFESDFKEIEHLVERKKVVVWADQTAEQPKQNDLPGISVLMTFPQLGPVQPIPCCSSSGGTNLVKIPTEKRTRRKLMPSPLKGQHTLKSPPSQSVQLNDSLSKELQPI	4	-0.77923	-0.676669	0.404408	-0.302722	FALSE	FALSE	FALSE	TiVex
KIF18A	NM_031217.5	CCDS7867.1	528	703	TEKRTRRKLMPSPLKGQHTLKSPPSQSVQLNDSLSKELQPIVYTPEDCRKAFQN	27	-0.491423	-0.653317	0.138865	-0.422359	FALSE	FALSE	TRUE	TiVex
KIF18A	NM_031217.3	CCDS7867.1	760	764	ECGQE	3	-1.50325	-1.82951	0.252397	-0.597037	FALSE	FALSE	FALSE	TiVex
KIF18A	NM_031217.4	CCDS7867.1	813	833	VPSMVPSYMAMTTAAKRKRKL	6	-0.910124	-1.11469	0.215874	-0.314075	FALSE	TRUE	TRUE	TiVex
KNL1	NM_170589.16	CCDS42023.1	6	216	SEANEENDNIERPVRRRHSSILKPPRSPLQDLRGGNERVQESNALRNKKNSRRVSFADTIKVFQTESHMKIVRKSEMEGCSAMVPSQLQLLPPGFKRFSCLSLPETETGENLLLIQNKKLEDNYCEITGMNTLLSAPIHTQMQQKEFSIIEHTRERKHANDQTVIFSDENQMDLTSSHTVMITKGLLDNPISEKSTKIDTTSFLANLKLH	33	-0.967633	-0.846765	-1.10793	-0.660402	FALSE	TRUE	TRUE	TiVex
KNL1	NM_170589.17	CCDS42023.1	304	582	DDGMNFTQCHTANIQTLIPTSSETNSRESKGNDITIYGNDFMDLTFNHTLQILPATGNFSEIENQTQNAMDVTTGYGTKASGNKTVFKSKQNTAFQDLSINSADKIHITRSHIMGAETHIVSQTCNQDARILAMTPESIYSNPSIQGCKTVFYSSCNDAMEMTKCLSNMREEKNLLKHDSNYAKMYCNPDAMSSLTEKTIYSGEENMDITKSHTVAIDNQIFKQDQSNVQIAAAPTPEKEMMLQNLMTTSEDGKMNVNCNSVPHVSKERIQQSLSNPLS	40	-0.303385	-0.146037	-0.080072	0.158917	FALSE	FALSE	TRUE	TiVex
KNL1	NM_170589.18	CCDS42023.1	751	782	VLGQNSKLAEPLRKSLSNPTPDYCHDKMIICS	7	-0.928705	-0.780078	-0.560518	-0.324261	FALSE	FALSE	FALSE	TiVex
KNL1	NM_170589.19	CCDS42023.1	964	1155	PMDKTVVFVDNHVELEMTESHTVFIDYQEKERTDRPNFELSQRKSLGTPTVICTPTEESVFFPGNGESDRLVANDSQLTPLEEWSNNRGPVEVADNMELSKSATCKNIKDVQSPGFLNEPLSSKSQRRKSLKLKNDKTIVFSENHKNDMDITQSCMVEIDNESALEDKEDFHLAGASKTILYSCGQDDMEIT	34	-0.584601	-0.360602	-0.402761	-0.114007	FALSE	FALSE	TRUE	TiVex
KNL1	NM_170589.20	CCDS42023.1	1228	1550	PKDNSCVQEIAEKQALAVGNKIVLHTEQKQQLFAATNRTTNEIIKFHSAAMDEKVIGKVVDQACTLEKAQVESCQLNNRDRRNVDFTSSHATAVCGSSDNYSCLPNVISCTDNLEGSAMLLCDKDEEKANYCPVQNDLAYANDFASEYYLESEGQPLSAPCPLLEKEEVIQTSTKGQLDCVITLHKDQDLIKDPRNLLANQTLVYSQDLGEMTKLNSKRVSFKLPKDQMKVYVDDIYVIPQPHFSTDQPPLPKKGQSSINKEEVILSKAGNKSLNIIENSSAPICENKPKILNSEEWFAAACKKELKENIQTTNYNTALDFHS	46	-0.24738	-0.110498	-0.228307	0.0399536	FALSE	FALSE	FALSE	TiVex
KNL1	NM_170589.21	CCDS42023.1	1601	2070	QTVHLPPLPEQLLELGNKAHNDMHIVQATEIHNINIISSNAKDSRDEENKKSHNGAETTSLPPKTVFKDKVRRCSLGIFLPRLPNKRNCSVTGIDDLEQIPADTTDINHLETQPVSSKDSGIGSVAGKLNLSPSQYINEENLPVYPDEINSSDSINIETEEKALIETYQKEISPYENKMGKTCNSQKRTWVQEEEDIHKEKKIRKNEIKFSDTTQDREIFDHHTEEDIDKSANSVLIKNLSRTPSSCSSSLDSIKADGTSLDFSTYRSSQMESQFLRDTICEESLREKLQDGRITIREFFILLQVHILIQKPRQSNLPGNFTVNTPPTPEDLMLSQYVYRPKIQIYREDCEARRQKIEELKLSASNQDKLLVDINKNLWEKMRHCSDKELKAFGIYLNK…	78	-0.291382	-0.0478418	-0.368071	-0.0811394	FALSE	FALSE	TRUE	TiVex
KNL1	NM_170589.22	CCDS42023.1	2194	2306	SSLLVHKLIFQYVEEKESWKKTCTTQHQLPKMLEEFSLVVHHCRLLGEEIEYLKRWGPNYNLMNIDINNNELRLLFSSSAAFAKFEITLFLSAYYPSVPLPSTIQNHVGNTSQ	24	-1.12842	-0.845133	-0.826385	-0.774426	TRUE	FALSE	TRUE	TiVex
KNTC1	NM_014708.5	CCDS45002.1	1	65	MWNDIELLTNDDTGSGYLSVGSRKEHGTALYQVDLLVKISSEKASLNPKIQACSLSDGFIIVADQ	10	-0.429442	-0.187077	-0.11455	0.0224735	FALSE	FALSE	TRUE	TiVex
KNTC1	NM_014708.4	CCDS45002.1	679	1142	TEEVCQLRTLVNNLRELITLHRKYNCKLALSDFEKENTTTIVFRMFDKVLAPELIPSILEKFIRVYMREHDLQEEELLLLYIEDLLNRCSSKSTSLFETAWEAKAMAVIACLSDTDLIFDAVLKIMYAAVVPWSAAVEQLVKQHLEMDHPKVKLLQESYKLMEMKKLLRGYGIREVNLLNKEIMRVVRYILKQDVPSSLEDALKVAQAFMLSDDEIYSLRIIDLIDREQGEDCLLLLKSLPPAEAEKTAERVIIWARLALQEEPDHSKEGKAWRMSVAKTSVDILKILCDIQKDNLQKKDECEEMLKLFKEVASLQENFEVFLSFEDYSNSSLVADLREQHIKAHEVAQAKHKPGSTPEPIAAEVRSPSMESKLHRQALALQMSKQELEAELTLRALKD…	83	-0.217724	-0.122717	0.0595409	0.0837257	FALSE	FALSE	TRUE	TiVex
KNTC1	NM_014708.5	CCDS45002.1	1568	1589	PVDLEYQYMLEHVITLPSAAQT	5	-1.05052	-0.623587	-0.180574	-0.0629673	TRUE	FALSE	TRUE	TiVex
KNTC1	NM_014708.4	CCDS45002.1	1675	1724	ESCLLSIVNPEWAVAIAISLAQDIPEGSFKISALKFCLYLAERWLQNIPS	11	-0.79747	-0.545769	-0.0466868	-0.019116	TRUE	FALSE	TRUE	TiVex
MAD1L1	NM_001013836.1	CCDS43539.1	2	78	EDLGENTMVLSTLRSLNNFISQRVEGGSGLDISTSAPGSLQMQYQQSMQLEERAEQIRSKSHLIQVEREKMQMELSH	16	-0.290491	0.00413492	-0.103231	-0.0972523	TRUE	FALSE	TRUE	TiVex
MAD1L1	NM_001013836.1	CCDS43539.1	268	275	HLREMRET	3	-1.43976	-1.22555	-1.17007	-1.22061	TRUE	FALSE	TRUE	TiVex
MAD1L1	NM_001013836.1	CCDS43539.1	614	616	KNQ	1	-2.12414	-2.10765	-2.59328	-4.6916	TRUE	FALSE	TRUE	TiVex
MAD1L1	NM_001013836.1	CCDS43539.1	643	717	ITTENQYRLTSLYAEHPGDCLIFKATSPSGSKMQLLETEFSHTVGELIEVHLRRQDSIPAFLSSLTLELFSRQTV	23	-0.780054	-0.767433	-1.12765	-1.89921	TRUE	FALSE	TRUE	TiVex
MAD2L1	NM_002358.3	CCDS3715.1	1	5	MALQL	2	-2.13954	-2.30161	-3.46783	-3.9693	FALSE	FALSE	FALSE	TiVex
MAD2L1	NM_002358.3	CCDS3715.1	18	92	EIVAEFFSFGINSILYQRGIYPSETFTRVQKYGLTLLVTTDLELIKYLNNVVEQLKDWLYKCSVQKLVVVISNIE	10	-0.725617	-0.617158	-0.874322	-0.956545	TRUE	FALSE	TRUE	TiVex
MAD2L1	NM_002358.3	CCDS3715.1	136	194	TATVTFLPLLEVSCSFDLLIYTDKDLVVPEKWEESGPQFITNSEEVRLRSFTTTIHKVN	10	-1.39853	-1.18756	-1.71261	-1.65697	TRUE	FALSE	TRUE	TiVex
NDC80	NM_006101.2	CCDS11827.1	7	39	SSGGAGRLSMQELRSQDVNKQGLYTPQTKEKPT	10	-1.84132	-1.69065	-1.34156	-1.46455	FALSE	TRUE	TRUE	TiVex
NDC80	NM_006101.3	CCDS11827.1	63	100	GHGSRNSQLGIFSSSEKIKDPRPLNDKAFIQQCIRQLC	8	-0.64774	-0.628494	-0.787598	-0.479111	TRUE	FALSE	TRUE	TiVex
NDC80	NM_006101.4	CCDS11827.1	137	139	CPS	2	-2.10977	-2.09446	-2.25183	-1.96877	TRUE	FALSE	TRUE	TiVex
NDC80	NM_006101.5	CCDS11827.1	170	192	YTVGAPHTWPHIVAALVWLIDCI	6	-2.05799	-2.08521	-1.61226	-1.47681	TRUE	FALSE	TRUE	TiVex
NDC80	NM_006101.3	CCDS11827.1	212	299	GEETEDGIMHNKLFLDYTIKCYESFMSGADSFDEMNAELQSKLKDLFNVDAFKLESLEAKNRALNEQIARLEQEREKEPNRLESLRKL	12	-0.567703	-0.483156	-0.857714	-0.416322	TRUE	FALSE	FALSE	TiVex
NDC80	NM_006101.4	CCDS11827.1	332	619	NEEIARVELECETIKQENTRLQNIIDNQKYSVADIERINHERNELQQTINKLTKDLEAEQQKLWNEELKYARGKEAIETQLAEYHKLARKLKLIPKGAENSKGYDFEIKFNPEAGANCLVKYRAQVYVPLKELLNETEEEINKALNKKMGLEDTLEQLNAMITESKRSVRTLKEEVQKLDDLYQQKIKEAEEEDEKCASELESLEKHKHLLESTVNQGLSEAMNELDAVQREYQLVVQTTTEERRKVGNNLQRLLEMVATHVGSVEKHLEEQIAKVDREYEECMSEDL	41	-1.20326	-1.15009	-0.96361	-0.94307	FALSE	FALSE	TRUE	TiVex
NSL1	NM_015471.3	CCDS1509.1	1	17	MAGSPELVVLDPPWDKE	5	-1.20995	-1.27163	-1.13529	-0.875351	FALSE	TRUE	FALSE	TiVex
NSL1	NM_015471.4	CCDS1509.1	27	33	LVSATPR	3	-1.4975	-1.79296	-1.51032	-1.60447	FALSE	FALSE	FALSE	TiVex
NSL1	NM_015471.5	CCDS1509.1	52	78	LCGRFVQKLGDALPEEIREPALRDAQW	7	-1.32464	-1.58769	-1.37404	-2.87186	FALSE	FALSE	TRUE	TiVex
NSL1	NM_015471.6	CCDS1509.1	153	187	PVVHPLDLKYDPDPAPHMENLKCRGETVAKEISEA	6	-1.18119	-1.36911	-1.79431	-1.71579	TRUE	FALSE	TRUE	TiVex
NSL1	NM_015471.7	CCDS1509.1	270	272	YPL	1	-0.714816	-1.02916	-0.742751	-0.915251	FALSE	FALSE	FALSE	TiVex
NUF2	NM_015471.8	CCDS1509.1	70	118	NSEVMYPHLMEGFLPFSNLVTHLDSFLPICRVNDFETADILCPKAKRTS	6	-1.134	-1.03765	-0.905959	-0.453284	TRUE	FALSE	TRUE	TiVex
NUF2	NM_031423.3	CCDS1245.1	148	159	SADKMQQLNAAH	2	-1.85439	-1.77159	-1.7572	-1.03721	FALSE	FALSE	FALSE	TiVex
NUF2	NM_031423.3	CCDS1245.1	271	319	EVVEKYEIYGDSVDCLPSCQLEVQLYQKKIQDLSDNREKLASILKESLN	9	-0.955994	-0.940375	-0.789083	-0.532581	FALSE	FALSE	TRUE	TiVex
NUF2	NM_031423.3	CCDS1245.1	419	456	SQEIFLNLKTALEKYHDGIEKAAEDSYAKIDEKTAELK	7	-0.244589	-0.208582	-0.330832	-0.258678	FALSE	FALSE	TRUE	TiVex
PLK1	NM_005030.6	CCDS10616.1	45	193	VDPRSRRRYVRGRFLGKGGFAKCFEISDADTKEVFAGKIVPKSLLLKPHQREKMSMEISIHRSLAHQHVVGFHGFFEDNDFVFVVLELCRRRSLLELHKRRKALTEPEARYYLRQIVLGCQYLHRNRVIHRDLKLGNLFLNEDLEVKIG	43	-1.31398	-1.3028	-1.67801	-1.25908	TRUE	FALSE	TRUE	TiVex
PLK1	NM_005030.6	CCDS10616.1	220	319	PEVLSKKGHSFEVDVWSIGCIMYTLLVGKPPFETSCLKETYLRIKKNEYSIPKHINPVAASLIQKMLQTDPTARPTINELLNDEFFTSGYIPARLPITCL	24	-1.16064	-1.06303	-0.983761	-0.79513	TRUE	FALSE	TRUE	TiVex
PMF1	NM_007221.4	CCDS30886.1	4	42	ASSANLGSGCEEKRHEGSSSESVPPGTTISRVKLLDTMV	12	-0.756713	-0.817085	-0.94671	-0.463486	FALSE	TRUE	TRUE	TiVex
PMF1	NM_007221.4	CCDS30886.1	98	132	EGNLEAVLNALDKIVEEGKVRKEPAWRPSGIPEKD	9	-1.00301	-0.917199	-0.582837	-0.770395	TRUE	FALSE	FALSE	TiVex
PMF1	NM_007221.4	CCDS30886.1	150	175	RHVQKQEAENQQLADAVLAGRRQVEE	8	-0.606304	-0.766866	-0.832493	-1.32672	TRUE	FALSE	TRUE	TiVex
PMF1	NM_007221.4	CCDS30886.1	196	205	ELVAVLREPE	3	-0.365088	-0.118485	-0.304417	-0.139445	FALSE	FALSE	TRUE	TiVex
SGO1	NM_001012409.4	CCDS46773.1	1	35	MAKERCLKKSFQDSLEDIKKRMKEKRNKNLAEIGK	6	-0.570233	-0.639172	-0.349984	-0.770912	TRUE	FALSE	TRUE	TiVex
SGO1	NM_001012409.4	CCDS46773.1	163	166	TIPQ	2	-1.25069	-0.885844	-0.68895	-0.450287	FALSE	FALSE	FALSE	TiVex
SGO1	NM_001012409.4	CCDS46773.1	369	494	CESSGSGDDSDDLYLPTCKYIQNPTSNSDRPVTRPLAKRALKYTDEKETEGSKPTKTPTTTPPETQQSPHLSLKDITNVSLYPVVKIRRLSLSPKKNKASPAVALPKRRCTASVNYKEPTLASKLR	22	-0.713833	-0.768547	-0.519018	-0.559087	TRUE	TRUE	TRUE	TiVex
SKA1	NM_145060.3	CCDS11946.1	4	28	SDLEQLCSHVNEKIGNIKKTLSLRN	4	-1.31438	-1.39432	-0.366809	-1.38392	TRUE	FALSE	TRUE	TiVex
SKA1	NM_145060.3	CCDS11946.1	70	103	LKELCESLEEDYKDIEHLKENVPSHLPQVTVTQS	4	-0.864956	-0.636974	-0.239974	-0.819507	TRUE	FALSE	TRUE	TiVex
SKA1	NM_145060.3	CCDS11946.1	205	246	TKGRYFIVEADIKEFTTLKADKKFHVLLNILRHCRRLSEVRG	4	-0.799953	-0.993041	-0.212339	-0.717432	TRUE	FALSE	TRUE	TiVex
SKA2	NM_182620.3	CCDS45747.1	1	9	MEAEVDKLE	3	-2.80158	-2.76566	-1.19905	-3.77565	TRUE	FALSE	TRUE	TiVex
SKA2	NM_182620.3	CCDS45747.1	23	38	QYRLEY	1	-1.4222	-1.05884	-0.402233	-0.771636	TRUE	FALSE	TRUE	TiVex
SKA2	NM_182620.3	CCDS45747.1	62	64	ARF	1	-1.58759	-1.79556	-0.73484	-1.43506	TRUE	FALSE	TRUE	TiVex
SKA2	NM_182620.3	CCDS45747.1	96	108	TDLELSPLTKEEK	3	-1.67217	-1.49757	-0.804268	-2.74163	TRUE	FALSE	TRUE	TiVex
SKA3	NM_145061.4	CCDS31946.1	3	75	PIRSFCGKLRSLASTLDCETARLQRALDGEESDFEDYPMRILYDLHSEVQTLKDDVNILLDKARLENQEGIDF	16	-1.08572	-1.39707	-0.772432	-1.46379	FALSE	FALSE	TRUE	TiVex
SKA3	NM_145061.4	CCDS31946.1	142	181	PVASSCISEKSPRSPQLSDFGLERYIVSQVLPNPPQAVNN	8	-0.344921	-0.492822	-0.190654	-0.30093	FALSE	TRUE	FALSE	TiVex
SKA3	NM_145061.4	CCDS31946.1	236	248	YTMGLKNARNNKS	3	-1.0591	-1.27603	-0.348067	-1.00573	FALSE	TRUE	FALSE	TiVex
SKA3	NM_145061.4	CCDS31946.1	265	348	TPSPIIQQLEKSDAEYTNSPLVPTFCTPGLKIPSTKNSIALVSTNYPLSKTNSSSNDLEVEDRTSLVLNSDTCFENLTDPSSPT	16	-0.519215	-0.377977	-0.182631	-0.438283	FALSE	FALSE	TRUE	TiVex
SPDL1	NM_017785.4	CCDS4370.1	1	14	MEADIITNLRCRLK	3	-1.12615	-1.19059	-0.615478	-1.01846	FALSE	FALSE	FALSE	TiVex
SPDL1	NM_017785.5	CCDS4370.1	52	180	TESYEQEKYTLQREVELKSRMLESLSCECEAIKQQQKMHLEKLEEQLSRSHGQEVNELKTKIEKLKVELDEARLSEKQLKHQVDHQKELLSCKSEELRVMSERVQESMSSEMLALQIELTEMESMKTTL	18	-1.3874	-1.25228	-0.360419	-1.09268	FALSE	FALSE	FALSE	TiVex
SPDL1	NM_017785.4	CCDS4370.1	209	326	KEEKEEREKEAVSYYNALEKARVANQDLQVQLDQALQQALDPNSKGNSLFAEVEDRRAAMERQLISMKVKYQSLKKQNVFNREQMQRMKLQIATLLQMKGSQTEFEQQERLLAMLEQK	19	-0.866074	-0.786075	-0.145868	-0.460663	FALSE	FALSE	TRUE	TiVex
SPDL1	NM_017785.5	CCDS4370.1	355	357	SVD	1	-2.06691	-2.08438	-1.28309	-1.38799	FALSE	FALSE	FALSE	TiVex
SPDL1	NM_017785.4	CCDS4370.1	451	527	KRREVLPVDITTAKDACVNNSALGGEVYRLPPQKEETQSCPNSLEDNNLQLEKSVSIYTPVVSLSPHKNLPVDMQLK	11	-1.22396	-1.11179	-0.13182	-0.720477	FALSE	TRUE	FALSE	TiVex
SPDL1	NM_017785.5	CCDS4370.1	588	590	PIL	1	-2.0253	-2.33428	0.349926	-1.57965	FALSE	TRUE	FALSE	TiVex
TTK	NM_003318.18	CCDS4993.1	178	196	EMLEIALRNLNLQKKQLLS	3	-1.25873	-1.07682	-1.36918	-0.937467	FALSE	FALSE	TRUE	TiVex
TTK	NM_003318.18	CCDS4993.1	418	439	TEQKHTTFEQPVFSVSKQSPPI	3	-1.26212	-0.530809	-1.94725	-1.08332	FALSE	FALSE	FALSE	TiVex
TTK	NM_003318.18	CCDS4993.1	458	466	TLDDYMSCF	4	-0.847017	-0.511676	-1.77395	-0.505428	FALSE	FALSE	FALSE	TiVex
TTK	NM_003318.18	CCDS4993.1	532	537	GSGGSS	2	-1.66215	-1.44486	-1.32696	-0.665991	TRUE	FALSE	TRUE	TiVex
TTK	NM_003318.18	CCDS4993.1	600	602	MVM	1	-2.31438	-2.30614	-1.74731	-2.1603	TRUE	FALSE	TRUE	TiVex
TTK	NM_003318.18	CCDS4993.1	693	709	EAIKDMSSSRENGKSKS	3	-1.59141	-1.61009	-3.20926	-2.24252	TRUE	TRUE	TRUE	TiVex
TTK	NM_003318.18	CCDS4993.1	778	783	QRISIP	2	-1.64147	-1.78639	-2.4783	-1.6647	TRUE	FALSE	TRUE	TiVex
ZNF207	NM_003457.2	CCDS11271.1	11	257	PWCWYCNRDFDDEKILIQHQKAKHFKCHICHKKLYTGPGLAIHCMQVHKETIDAVPNAIPGRTDIELEIYGMEGIPEKDMDERRRLLEQKTQESQKKKQQDDSDEYDDDDSAASTSFQPQPVQPQQGYIPPMAQPGLPPVPGAPGMPPGIPPLMPGVPPLMPGMPPVMPGMPPGMMPMGGMMPPGPGIPPLMPGMPPGMPPPVPRPGIPPMTQAQAVSAPGILNRPPAPTATVPAPQPPVTKPLFPS	54	-0.656279	-0.485216	-1.12676	-0.734502	FALSE	TRUE	TRUE	TiVex
ZNF207	NM_003457.3	CCDS11271.1	312	343	ATTTEPPKPTFPAYTQSTASTTSTTNSTAAKP	5	-1.00176	-0.860239	-1.62854	-1.20234	FALSE	FALSE	FALSE	TiVex
ZNF207	NM_003457.4	CCDS11271.1	366	375	PDEDISLEER	4	-0.793625	-0.644555	-1.19288	-1.05146	FALSE	TRUE	TRUE	TiVex
ZWILCH	NM_017975.5	CCDS10219.1	1	9	MWERLNCAA	2	-1.17569	-1.04206	-1.04928	-0.386383	FALSE	FALSE	TRUE	TiVex
ZWILCH	NM_017975.5	CCDS10219.1	63	116	IVEKVPLEKEETSHIEELQSEETAISDFSTGENVGPLALPVGKARQLIGLYTMA	11	-0.546584	-0.289263	-0.0202298	0.369058	TRUE	FALSE	FALSE	TiVex
ZWILCH	NM_017975.5	CCDS10219.1	206	215	YELFKSSALD	3	-1.03859	-0.639065	-0.418518	0.0138051	TRUE	FALSE	TRUE	TiVex
ZWILCH	NM_017975.5	CCDS10219.1	235	258	DEILQIPPLSSTATLNIKVESGEP	5	-0.693348	-0.734265	-0.511286	-0.080764	TRUE	FALSE	FALSE	TiVex
ZWILCH	NM_017975.5	CCDS10219.1	359	411	SVISYQDLVKCFTLIIQSLQRGDIQPWLHSGSNSLLSKLIHQSYHGTMDTVSL	10	-0.710822	-0.812255	-0.138488	0.110714	TRUE	FALSE	TRUE	TiVex
ZWILCH	NM_017975.5	CCDS10219.1	481	536	IKSQHELLFSLTQICIKYYKQNPLDEQHIFQLPVRPTAVKNLYQSEKPQKWRVEIY	9	-0.682487	-0.468528	0.0427969	0.268213	TRUE	FALSE	FALSE	TiVex
